# Supplementary material for: Epigenome-Wide Search for Distinctive Methylation Biomarkers of Endothelial and Leukocyte DNA
Source: Epigenomes. 2025 Dec 17;9(4):53. doi: 10.3390/epigenomes9040053 (PMC12731890; doi:10.3390/epigenomes9040053)
Supplement: Supplementary file 1 [file epigenomes-09-00053-s001.zip]

Archive with 5 entries (5 files):
- Supplementary.pdf
- Supplementary File 1.xlsx
- Supplementary File 2.xlsx
- Supplementary File 3.xlsx
- Supplementary File 4.xlsx
