# Supplementary material for: Epigenome-Wide Search for Distinctive Methylation Biomarkers of Endothelial and Leukocyte DNA
Source: Epigenomes. 2025 Dec 17;9(4):53. doi: 10.3390/epigenomes9040053 (PMC12731890; doi:10.3390/epigenomes9040053)
Supplement: Supplementary file 1 [file epigenomes-09-00053-s001.zip › Supplementary File 1.xlsx]

## Sheet: Content
Supplementary File 1. Statistics and annotation of the CpG loci identified by comparing Beta within each cell group
File content			Abbreviations
Sheet 1	Mean values ​​and standard deviations of Beta in endothelial cells		HCMEC – human cardiac microvascular endothelial cells
Sheet 2	Annotation of obtained CpG loci (endothelial cells)		HPAEC – human pulmonary artery endothelial cells
Sheet 3	Mean values ​​and standard deviations of Beta in leukocytes		HPMEC – human pulmonary microvascular endothelial cells
Sheet 4	Annotation of obtained CpG loci (leukocytes)		HUVEC – human umbilical vein endothelial cells
			LSEC – liver sinusoidal endothelial cell
			NK – natural killer cells
			Tregs – regulatory T-cells
			CD – cluster of differentiation
			ID_REF – Illumina identificator
			SD – standart deviation
			HMM_Island – CpG island region identified using the hidden Markov model algorithm
			DHS – DNase I hypersensitive site

## Sheet: Sheet 1
ID_REF	HCMEC_mean	HCMEC_SD	HPAEC_mean	HPAEC_SD	HPMEC_mean	HPMEC_SD	HUVEC_mean	HUVEC_SD	LSEC_mean	LSEC_SD
cg05127821	0.0738082	0.0383136	0.333665	0.277919	0.249197	0.137397	0.923391	0.0286094	0.072644	0.0555436
cg06261059	0.098454	0.0154263	0.156177	0.0935663	0.707575	0.0721631	0.925502	0.0125901	0.468589	0.187761
cg10768108	0.0965477	0.0129369	0.126473	0.0479716	0.0753195	0.0136723	0.905355	0.0306644	0.0860871	0.0197845
cg13180315	0.0850739	0.0422323	0.0752472	0.0271486	0.21489	0.102681	0.953807	0.010154	0.125557	0.119662
cg16276063	0.0683144	0.0257957	0.194449	0.139061	0.0687036	0.00409787	0.923057	0.0271633	0.0409766	0.0146715
cg17930194	0.0806289	0.0384557	0.163966	0.239436	0.391024	0.139804	0.929212	0.0271185	0.308528	0.0797486
cg19156231	0.0799773	0.0379528	0.733372	0.129992	0.259265	0.0887734	0.96565	0.0294975	0.085556	0.0329174
cg20691722	0.0651962	0.016402	0.0896302	0.0478478	0.054894	0.0162823	0.902364	0.0154864	0.0708234	0.00752355
cg21974358	0.0969604	0.0318368	0.839608	0.0675759	0.418731	0.146305	0.921619	0.0321401	0.125287	0.0162241
cg23669081	0.0732453	0.0356089	0.162221	0.0530728	0.184351	0.0673746	0.912097	0.00860514	0.307542	0.0991979
cg24145118	0.073815	0.054766	0.0473971	0.024299	0.276113	0.236371	0.954091	0.00770691	0.20974	0.116785
cg25916282	0.0986912	0.0188438	0.0902212	0.0352421	0.420258	0.28253	0.959202	0.0100361	0.17252	0.184673
cg01128482	0.117782	0.0394389	0.0827761	0.0408585	0.461126	0.308135	0.916862	0.02057	0.227652	0.152578
cg04115185	0.588784	0.306505	0.0791667	0.0420714	0.384449	0.291546	0.969418	0.0144407	0.593747	0.0760602
cg19509393	0.113314	0.0180586	0.0986254	0.0280447	0.360403	0.171526	0.916607	0.00463253	0.178755	0.153667
cg20935363	0.223022	0.0779948	0.0986358	0.0347527	0.598866	0.196313	0.903015	0.0464483	0.740137	0.0729745
cg26286901	0.343354	0.318762	0.0554117	0.0117506	0.578056	0.192289	0.924607	0.0259692	0.908769	0.0554505
cg27376924	0.111775	0.0345367	0.0799534	0.0126709	0.333471	0.123192	0.965192	0.000406831	0.231527	0.127562
cg26962618	0.454163	0.161494	0.0747398	0.0200107	0.570607	0.227637	0.072282	0.0119566	0.905303	0.0252733
cg06193597	0.47631	0.328217	0.527859	0.359747	0.0952353	0.0211513	0.907223	0.0277583	0.850796	0.0860197
cg08189801	0.105197	0.00656797	0.120055	0.0219819	0.082222	0.00822039	0.914961	0.0119958	0.11692	0.066481
cg09550697	0.923956	0.0261294	0.796837	0.10131	0.649246	0.260598	0.0771228	0.00751231	0.77907	0.104791
cg08426130	0.846735	0.059632	0.910685	0.0237614	0.826324	0.0380768	0.0870108	0.0176184	0.718305	0.0953346
cg10186131	0.614817	0.151767	0.923454	0.015109	0.466517	0.130765	0.0777455	0.0108609	0.169858	0.0795179
cg20640374	0.863348	0.136125	0.93696	0.0437125	0.795094	0.119118	0.0499334	0.0100885	0.934769	0.0311721
cg12195446	0.634945	0.521799	0.644759	0.537423	0.920145	0.0132355	0.0307147	0.00455424	0.512482	0.451948
cg06365270	0.701053	0.075837	0.172727	0.138406	0.638892	0.159868	0.0934265	0.00951934	0.919779	0.0254877
cg11114465	0.394196	0.19489	0.128881	0.067865	0.583727	0.22613	0.0851346	0.00671827	0.904242	0.0187566
cg18505593	0.829555	0.0974455	0.505852	0.246298	0.641821	0.222793	0.0617514	0.00669111	0.934747	0.0358916
cg20293609	0.680896	0.282194	0.126268	0.148636	0.606614	0.265611	0.0250947	0.017043	0.905623	0.0462541
cg27304952	0.751044	0.08563	0.228096	0.173924	0.698677	0.134378	0.0906138	0.00490246	0.923037	0.0284427

## Sheet: Sheet 2
ID_REF_Ecs	Genome_Build	MAPINFO	Chromosome	Strand	UCSC_RefGene_Name	UCSC_RefGene_Accession	UCSC_RefGene_Group	UCSC_CpG_Islands_Name	Relation_to_UCSC_CpG_Island	Enhancer	HMM_Island	Regulatory_Feature_Name	Regulatory_Feature_Group	DHS
cg18505593	37	100059479	14	R	CCDC85C	NM_001144995	Body			True	14:99129205-99129289
cg05127821	37	94822908	10	R	CYP26C1	NM_183374	Body	chr10:94820026-94823252	Island	True	10:94811743-94813242	10:94822135-94822953	Unclassified_Cell_type_specific
cg20293609	37	86048540	1	R	CYR61	NM_001554	Body	chr1:86046362-86047240	S_Shore		1:85821046-85821179
cg23669081	37	46685353	17	R	HOXB7	NM_004502	Body	chr17:46685244-46685449	Island		17:44040291-44040448
cg01128482	37	177028621	2	F	HOXD3	NM_006898	TSS200	chr2:177029413-177029941	N_Shore	True
cg19509393	37	177016490	2	F	HOXD4	NM_014621	1stExon	chr2:177016416-177016632	Island		2:176724663-176725225
cg12195446	37	110424497	13	R	IRS2	NM_003749	Body				13:109222498-109222784
cg17930194	37	124982834	9	F	LHX6;LHX6	NM_199160;NM_014368	Body;Body	chr9:124981535-124982835	Island		9:124021190-124023006
cg08189801	37	46670610	17	R	LOC404266;LOC404266;LOC404266;HOXB5;LOC404266	NR_033203;NR_033204;NR_033201;NM_002147;NR_033202	Body;Body;Body;1stExon;Body	chr17:46670522-46671458	Island		17:44025420-44026015	17:46670594-46672443	Unclassified
cg06261059	37	6484648	8	R	MCPH1	NM_024596	Body				8:6472056-6472114
cg20935363	37	72295535	11	R	PDE2A;PDE2A;PDE2A;PDE2A	NM_001143839;NR_026572;NM_001146209;NM_002599	Body;Body;Body;Body	chr11:72295167-72295875	Island	True	11:71972884-71973515
cg26286901	37	22595307	8	R	PEBP4	NM_144962	Body				8:22651243-22651417
cg09550697	37	145012068	8	R	PLEC1;PLEC1;PLEC1;PLEC1;PLEC1;PLEC1;PLEC1;PLEC1	NM_201378;NM_201384;NM_201382;NM_201381;NM_000445;NM_201380;NM_201383;NM_201379	Body;Body;Body;Body;Body;Body;Body;Body	chr8:145008908-145009407	S_Shelf		8:145083819-145084076
cg19156231	37	52115539	12	F	SCN8A	NM_014191	Body	chr12:52115410-52115679	Island	True	12:50401633-50401946	12:52115064-52115905	Unclassified
cg21974358	37	52115678	12	F	SCN8A	NM_014191	Body	chr12:52115410-52115679	Island	True	12:50401633-50401946	12:52115064-52115905	Unclassified
cg27304952	37	52077539	12	R	SCN8A	NM_014191	Body			True
cg10768108	37	181433507	3	F	SOX2OT	NR_004053	Body	chr3:181437184-181437478	N_Shelf
cg16276063	37	181421703	3	F	SOX2OT	NR_004053	Body			True	3:182904147-182904897
cg20691722	37	181421427	3	F	SOX2OT	NR_004053	Body
cg06365270	37	32026350	6	F	TNXB	NM_019105	Body
cg20640374	37	31355304	15	F	TRPM1	NM_002420	Body				15:29142578-29142735
cg13180315	37	177024294	2	R				chr2:177024501-177025692	N_Shore		2:176732114-176732614
cg24145118	37	2777041	10	F							10:2767021-2767133
cg25916282	37	177023760	2	R				chr2:177024501-177025692	N_Shore		2:176731887-176732046
cg04115185	37	2279124	5	R							5:2331999-2332175
cg27376924	37	124889202	9	R				chr9:124888949-124889382	Island		9:123929023-123929138
cg26962618	37	70767183	15	R							15:68554213-68554474	15:70766933-70767223	Unclassified_Cell_type_specific	True
cg06193597	37	241896910	2	R							2:241545581-241545649
cg08426130	37	95872552	15	R				chr15:95869955-95870322	S_Shelf
cg10186131	37	96887560	15	F				chr15:96887415-96887616	Island	True	15:94688306-94688620
cg11114465	37	194360708	3	R						True

## Sheet: Sheet 3
ID_REF	B-cells_mean	B-cells_SD	T-cells(CD4+)_mean	T-cells(CD4+)_SD	T-cells(CD8+)_mean	T-cells(CD8+)_SD	NK(CD16-)_mean	NK(CD16-)_SD	NK(CD16+)_mean	NK(CD16+)_SD	Granulocytes_mean	Granulocytes_SD	Monocytes_mean	Monocytes_SD	Neutrophills_mean	Neutrophills_SD	NK Pan_mean	NK Pan_SD	T-cells Pan_mean	T-cells Pan_SD	Tregs_mean	Tregs_SD
cg00226923	0.0316871	0.0151479	0.95998	0.00789782	0.931205	0.000824062	0.942825	0.0069952	0.931212	0.00135121	0.964918	0.00948533	0.965326	0.00924573	0.958493	0.0201291	0.784101	0.379647	0.942364	0.0356147	0.944168	0.0146677
cg14102807	0.0718168	0.0200164	0.91668	0.00327596	0.85176	0.0313237	0.920873	0.00429108	0.869722	0.0124268	0.915805	0.0131231	0.923303	0.010915	0.917716	0.0125137	0.741066	0.340696	0.885245	0.0278145	0.851568	0.0274119
cg14127336	0.0451722	0.0135038	0.950398	0.00215222	0.913646	0.00287156	0.951177	0.00386285	0.935357	0.00130214	0.957118	0.00886064	0.962468	0.0119224	0.952238	0.0256088	0.791069	0.374998	0.94769	0.0353991	0.943983	0.0127117
cg16177830	0.0882102	0.019451	0.755252	0.0296173	0.50222	0.0991969	0.444194	0.0289338	0.556864	0.00696239	0.90999	0.0300465	0.90633	0.0264486	0.882591	0.0423071	0.494607	0.234833	0.650719	0.132501	0.687558	0.0390977
cg16280667	0.0783261	0.0227472	0.733183	0.00522665	0.821048	0.040375	0.891386	0.0114511	0.888796	0.0106612	0.893788	0.00814907	0.885579	0.00770539	0.901217	0.0196892	0.749842	0.341852	0.740874	0.0282703	0.564062	0.033755
cg15742700	0.0503938	0.0118644	0.903564	0.0166245	0.897228	0.00197884	0.713074	0.0281267	0.762837	0.0221558	0.864282	0.0290267	0.0926594	0.0232878	0.824294	0.0488722	0.635511	0.287007	0.856316	0.0628722	0.820625	0.0522277
cg09076077	0.912798	0.0236469	0.684752	0.0433748	0.62688	0.00580634	0.42323	0.102445	0.0721657	0.00552073	0.0589097	0.0208518	0.0683109	0.036893	0.0772485	0.0230954	0.218237	0.350601	0.708437	0.0409639	0.687399	0.0193692
cg09971811	0.904705	0.0240564	0.859838	0.0373279	0.209636	0.161114	0.527036	0.0310311	0.0498249	0.00135105	0.0712518	0.022258	0.238835	0.103136	0.0758231	0.0195482	0.221613	0.331463	0.658686	0.0453771	0.774739	0.0699827
cg10126923	0.925851	0.0230152	0.919636	0.0224814	0.358736	0.230123	0.422068	0.0245835	0.0380279	0.00976587	0.0779436	0.0117059	0.230373	0.0596067	0.0758202	0.0264566	0.255701	0.331612	0.826863	0.0149053	0.925865	0.0133148
cg11283860	0.927307	0.0113321	0.913507	0.00661378	0.885978	0.0124175	0.92366	0.00487939	0.919801	0.00344149	0.0644215	0.0221028	0.192257	0.0503405	0.074048	0.016601	0.914598	0.0328172	0.928768	0.018492	0.909582	0.014333
cg12125117	0.917797	0.0215285	0.908578	0.00462024	0.877678	0.0182465	0.628885	0.086119	0.180717	0.0607804	0.0328986	0.0241887	0.0352556	0.00806908	0.0356262	0.013768	0.411363	0.280134	0.916838	0.0119371	0.905538	0.0179422
cg15248035	0.901064	0.0365308	0.900269	0.021728	0.86894	0.027587	0.86655	0.00445414	0.851026	0.0237898	0.0791403	0.027226	0.170396	0.0429673	0.0860791	0.0342313	0.87831	0.0316067	0.886487	0.0145143	0.864739	0.0211066
cg17356733	0.929153	0.0166188	0.900274	0.0226737	0.897134	0.010423	0.910323	0.012948	0.916751	0.00169317	0.0833446	0.0320532	0.096865	0.0157421	0.0953132	0.0247308	0.922375	0.0228688	0.934195	0.0266013	0.917745	0.0191572
cg18084554	0.915772	0.0397667	0.925772	0.00381152	0.902648	0.00798727	0.911019	0.00688736	0.853871	0.00716709	0.0345496	0.0258222	0.0930876	0.0381133	0.0416826	0.0274154	0.884901	0.0222708	0.912477	0.0145807	0.888473	0.0219627
cg21991396	0.913815	0.0204751	0.940555	0.000728956	0.939435	0.000891662	0.898514	0.000622749	0.91403	0.00558784	0.0694002	0.0333746	0.0612146	0.0291057	0.0704285	0.0175825	0.905182	0.0270631	0.933767	0.0229298	0.917908	0.0191463
cg22242539	0.917626	0.0502663	0.88379	0.00204276	0.725892	0.0205896	0.858714	0.0273392	0.796999	0.0348201	0.0719227	0.0265287	0.0704677	0.0224149	0.0849859	0.0604427	0.834779	0.0472607	0.85805	0.0151792	0.8382	0.0360767
cg22381196	0.9584	0.0124846	0.958904	0.00860825	0.953789	0.00660749	0.938288	0.00796648	0.929038	0.0056261	0.0376017	0.019976	0.767534	0.0471691	0.0437405	0.0264529	0.945102	0.0214065	0.957331	0.0169051	0.93504	0.0283693
cg24777950	0.900419	0.0102226	0.893045	0.0114178	0.879105	0.00155769	0.876963	0.0188299	0.88556	0.0013918	0.0890501	0.0306621	0.0831913	0.0224761	0.0833014	0.0133747	0.885684	0.0229686	0.895544	0.0205603	0.887099	0.0176628
cg27461196	0.908542	0.045265	0.924652	0.00790029	0.865439	0.031234	0.906643	0.00240565	0.879737	0.00115562	0.0958582	0.0594062	0.0916446	0.0255982	0.0878685	0.0465579	0.89795	0.0323886	0.901844	0.00970238	0.887089	0.0290559
cg20748065	0.890303	0.0436396	0.902853	0.0010876	0.901592	0.00930977	0.908808	0.0145305	0.904778	0.0185379	0.0243113	0.0164484	0.0221609	0.00606521	0.0269648	0.011686	0.898771	0.0345286	0.943691	0.0250742	0.924021	0.0224968
cg24211388	0.739154	0.0188051	0.912204	0.00218927	0.889189	0.000953887	0.907463	0.00268785	0.909398	0.00622381	0.0623153	0.0347843	0.0555531	0.0187301	0.0615679	0.0186427	0.876159	0.0574537	0.907639	0.0267269	0.895466	0.0182859
cg27606341	0.74048	0.0457595	0.924503	0.00192658	0.909844	0.00762459	0.859111	0.016749	0.907263	0.00735264	0.0724622	0.0415276	0.0625878	0.0230558	0.0600852	0.0187846	0.855686	0.0707853	0.906135	0.0547078	0.903274	0.024409
cg03330678	0.84642	0.0656383	0.893364	0.0150976	0.851588	0.0186591	0.903935	0.00476774	0.887696	0.00485104	0.0577319	0.0221791	0.0587374	0.0199636	0.0632544	0.0211937	0.892486	0.0210129	0.904034	0.0157166	0.880452	0.0214314
cg04451770	0.743479	0.160507	0.915309	0.00337474	0.874233	0.0325473	0.903129	0.0281118	0.882142	0.0274004	0.042192	0.0306206	0.0530998	0.0165046	0.0424729	0.0166691	0.848054	0.162289	0.896384	0.0340186	0.761466	0.0291393
cg02656594	0.236604	0.0647525	0.893101	0.01595	0.917664	0.00237977	0.740103	0.0146939	0.86086	0.00966827	0.0813947	0.0219454	0.0950193	0.0202935	0.111632	0.0300582	0.75098	0.209474	0.900851	0.052271	0.881111	0.0283709
cg03801286	0.8985	0.015886	0.902902	0.00243916	0.866449	0.00156575	0.886928	0.012032	0.864874	0.0151001	0.0538336	0.0375789	0.0604254	0.0139127	0.0588484	0.0236596	0.866907	0.0312279	0.900524	0.0196531	0.882105	0.026376
cg08044694	0.871108	0.0457797	0.938279	0.00276231	0.932423	0.00753479	0.878137	0.00822577	0.837668	0.000259296	0.0435661	0.0244317	0.0391775	0.011477	0.0530539	0.0181249	0.852866	0.0349173	0.92167	0.0144651	0.905368	0.0191903
cg08458487	0.895102	0.0374395	0.899091	0.00685887	0.895361	0.0212575	0.870216	0.00107593	0.864891	0.0107081	0.0484903	0.0164835	0.0555756	0.0214446	0.0567813	0.0200036	0.87159	0.0439274	0.908714	0.0242987	0.886188	0.0152936
cg11024597	0.324539	0.0321561	0.917468	0.00708846	0.89596	0.0038794	0.617827	0.0413014	0.827503	0.0254817	0.0968706	0.0358764	0.0740834	0.0204907	0.0815833	0.0157663	0.742569	0.177201	0.904113	0.0572957	0.895561	0.0303324
cg13703437	0.333014	0.0625322	0.913436	0.0138369	0.915204	0.0350953	0.441351	0.0589311	0.593538	0.0455503	0.088146	0.0528532	0.0828485	0.0273769	0.10188	0.0441206	0.524197	0.0783924	0.911546	0.0540158	0.918012	0.0206491
cg02863947	0.852543	0.0456725	0.903219	0.0130561	0.896013	0.00277306	0.84379	0.0168763	0.830185	0.00620635	0.0929197	0.0315768	0.133564	0.0299897	0.0898012	0.029712	0.820407	0.0255792	0.88467	0.0164102	0.831579	0.0280935
cg06812844	0.844712	0.0522956	0.920779	0.0342148	0.875427	0.0242761	0.871781	0.0269767	0.771051	0.0065954	0.0700515	0.0442203	0.0861594	0.0260208	0.0706195	0.0319347	0.838211	0.0311452	0.884638	0.072191	0.823809	0.21634
cg07285167	0.856269	0.0275969	0.915682	0.00594521	0.892365	0.00015224	0.888887	0.00434298	0.865037	0.0164856	0.0987348	0.0581489	0.079818	0.0302442	0.0933987	0.0271288	0.865015	0.0191519	0.895814	0.0290438	0.884572	0.030067
cg12380764	0.869908	0.0297924	0.907447	0.000724502	0.819612	0.0439289	0.832073	0.0349589	0.78897	0.0294383	0.0578202	0.0189237	0.230344	0.0379351	0.0707221	0.0339088	0.818026	0.0506637	0.870223	0.0199723	0.842702	0.0288186
cg14654385	0.394125	0.0342357	0.90839	0.00602603	0.879639	0.00470212	0.798848	0.00517284	0.806143	0.00419456	0.0768317	0.0418339	0.123176	0.0129757	0.0752082	0.0327374	0.708789	0.140626	0.898664	0.048421	0.902229	0.02025
cg16097772	0.766186	0.0159125	0.909423	0.0049728	0.839843	0.0554939	0.660018	0.00689061	0.648664	0.00291519	0.0936094	0.0360293	0.0726685	0.0166342	0.0861208	0.030677	0.688436	0.0459913	0.89177	0.0540737	0.868221	0.0338367
cg17496921	0.876709	0.0361776	0.911362	0.00128594	0.883891	0.0152046	0.818837	0.038191	0.821473	0.02901	0.0317904	0.0181399	0.0374562	0.0118001	0.0421485	0.0181758	0.826538	0.0570651	0.889425	0.0171327	0.873626	0.0258007
cg00415993	0.418018	0.0412153	0.872398	0.0444231	0.927339	0.00172675	0.693673	0.0161046	0.33231	0.105582	0.0878388	0.0370641	0.11571	0.0501756	0.0857964	0.0120982	0.34347	0.0634899	0.874722	0.0611905	0.862088	0.0358198
cg24091474	0.201295	0.0391389	0.879855	0.018438	0.828495	0.0691076	0.0688939	0.0152384	0.0453814	0.0062809	0.0389902	0.0193885	0.0368752	0.0065207	0.0415217	0.00947825	0.113529	0.08367	0.868296	0.0866856	0.914599	0.0171074
cg12459502	0.92279	0.0239135	0.551881	0.0862115	0.757257	0.0849626	0.49205	0.00503807	0.412202	0.0323675	0.269724	0.0501003	0.0901027	0.0146761	0.268562	0.0672134	0.489429	0.21517	0.676958	0.0885752	0.804922	0.0318588
cg13650156	0.901724	0.0233381	0.869173	0.016833	0.850393	0.0271133	0.880713	0.004665	0.837454	0.0215584	0.138388	0.0245835	0.0922313	0.0325565	0.15266	0.0425192	0.842979	0.0381821	0.874719	0.0177389	0.841391	0.0229192
cg18854666	0.839589	0.0753315	0.950181	4.95682e-05	0.894604	0.0421575	0.945523	0.00782852	0.946518	4.278e-05	0.600955	0.0393716	0.0956188	0.0184677	0.618001	0.0358399	0.931327	0.0384038	0.948186	0.0166083	0.933023	0.0149418
cg00546897	0.855116	0.0398344	0.902753	0.00866955	0.871948	0.00893606	0.886811	0.00406855	0.879394	0.0085456	0.362121	0.0144037	0.0897171	0.0280899	0.306179	0.055935	0.875884	0.0289235	0.907737	0.0147115	0.892325	0.0199752
cg11939496	0.69448	0.0512264	0.918565	0.00840481	0.895477	0.0277008	0.87872	0.01816	0.866362	0.00198032	0.212106	0.0302265	0.0983044	0.0293649	0.182251	0.040545	0.840266	0.0735768	0.903106	0.0285955	0.857831	0.0419192
cg23090046	0.595422	0.127713	0.883309	0.00106314	0.901607	0.0142412	0.720925	0.0101847	0.818732	0.000437133	0.182376	0.0484529	0.0694085	0.0214801	0.183457	0.0304778	0.649805	0.127094	0.86768	0.0168199	0.712073	0.0271687
cg00134539	0.908035	0.0140521	0.0587226	0.0014382	0.0695975	0.0264763	0.0906437	0.00845406	0.0733563	0.0206112	0.80681	0.0697008	0.865656	0.0458878	0.722824	0.0403521	0.222178	0.323408	0.0739007	0.0355757	0.0743379	0.021254
cg01500140	0.91955	0.0184796	0.900331	0.00306679	0.542891	0.0442043	0.582089	0.0579298	0.0798322	0.00160472	0.903763	0.022818	0.903744	0.0147087	0.913057	0.0180386	0.333464	0.308055	0.763766	0.0207699	0.893759	0.0198871
cg02600394	0.948229	0.0155218	0.0440796	0.00440754	0.210503	0.0179372	0.0527286	0.00975673	0.0436244	0.000123037	0.901207	0.028872	0.931966	0.0143951	0.893357	0.0175549	0.216272	0.3691	0.103995	0.0299174	0.0842407	0.0234266
cg12044210	0.943682	0.0171715	0.567891	0.042419	0.126717	0.0270622	0.316551	0.0470949	0.057937	4.21648e-05	0.955882	0.0109546	0.961914	0.0159701	0.946492	0.023992	0.245785	0.355029	0.418774	0.169421	0.857187	0.0175388
cg26757673	0.847229	0.068818	0.392591	0.00951617	0.0828612	0.0304621	0.416002	0.0945626	0.0642677	0.0069248	0.913081	0.0356748	0.922876	0.0245727	0.906798	0.0399807	0.236522	0.286001	0.211552	0.0854916	0.103941	0.0255432
cg11254522	0.864143	0.034622	0.907724	0.000143401	0.663089	0.0615681	0.38198	0.000763675	0.0485524	0.00258319	0.351378	0.0372167	0.436914	0.0244602	0.355528	0.0432046	0.250249	0.332319	0.835436	0.0161139	0.926488	0.0161043
cg14182690	0.742383	0.112066	0.792031	0.0077571	0.106809	0.0320502	0.07156	0.00917653	0.127982	0.00461953	0.896504	0.0506424	0.908522	0.0232373	0.891079	0.0344245	0.233588	0.182752	0.482176	0.104317	0.771502	0.0453579
cg15880738	0.901285	0.0127798	0.0677135	0.000274046	0.110979	0.0210117	0.844081	0.0517433	0.86837	0.0124288	0.879531	0.0382483	0.890206	0.0213759	0.883449	0.0321829	0.837095	0.0632473	0.099232	0.0874051	0.115812	0.0338476
cg24841244	0.904937	0.0187672	0.038325	0.00762224	0.0661798	0.0173445	0.832648	0.0550554	0.87538	0.00518132	0.877301	0.0378947	0.895033	0.0168415	0.875015	0.0263384	0.834031	0.0747998	0.062577	0.0585037	0.073624	0.025309
cg00795812	0.529862	0.109867	0.0574312	0.00663248	0.140902	0.0612106	0.804129	0.0582394	0.646731	0.00859071	0.948377	0.0295462	0.358619	0.0794486	0.935603	0.0256033	0.598348	0.0712032	0.0888713	0.0647564	0.104494	0.026164
cg22512531	0.911704	0.0111298	0.526802	0.0148343	0.0816514	0.00909368	0.417374	0.0415862	0.376321	0.0767422	0.798817	0.182532	0.874888	0.0550978	0.845673	0.043777	0.589808	0.145864	0.300309	0.105987	0.685387	0.062363
cg20366831	0.860933	0.061229	0.198787	0.0033951	0.0992325	0.0241425	0.822116	0.0142853	0.704901	0.0425704	0.917628	0.0338545	0.920106	0.0121095	0.921317	0.0186489	0.705506	0.0465547	0.202117	0.0833573	0.231929	0.0458863

## Sheet: Sheet 4
ID_REF_LCs	Genome_Build	MAPINFO	Chromosome	Strand	UCSC_RefGene_Name	UCSC_RefGene_Accession	UCSC_RefGene_Group	UCSC_CpG_Islands_Name	Relation_to_UCSC_CpG_Island	Enhancer	HMM_Island	Regulatory_Feature_Name	Regulatory_Feature_Group	DHS
cg00226923	37	36972027	6	F	FGD2	NM_173558	TSS1500
cg14102807	37	28943677	16	F	CD19	NM_001770	Body					16:28943616-28943833	Unclassified_Cell_type_specific
cg14127336	37	96180319	14	R	TCL1A;TCL1A	NM_001098725;NM_021966	1stExon;1stExon	chr14:96180256-96180848	Island		14:95250039-95250601
cg16177830	37	12059019	16	F	TNFRSF17;TNFRSF17	NM_001192;NM_001192	1stExon;5'UTR
cg16280667	37	118754593	11	F	CXCR5;CXCR5	NM_001716;NM_001716	5'UTR;1stExon					11:118754437-118754702	Unclassified_Cell_type_specific
cg15742700	37	11350853	8	R	BLK	NM_001715	TSS1500
cg09076077	37	58630315	20	F	C20orf197	NM_173644	TSS1500
cg09971811	37	24930099	20	F	CST7;CST7	NM_003650;NM_003650	1stExon;5'UTR
cg10126923	37	51875451	19	R	NKG7	NM_005601	Body	chr19:51869400-51871587	S_Shelf
cg11283860	37	8273352	1	R				chr1:8271996-8272202	S_Shore
cg12125117	37	57701461	16	R	GPR97	NM_170776	TSS1500
cg15248035	37	36169949	9	F	CCIN	NM_005893	1stExon	chr9:36166198-36166829	S_Shelf		9:36159815-36160122
cg17356733	37	34774627	21	R	IFNGR2	NM_005534	TSS1500	chr21:34775437-34776493	N_Shore
cg18084554	37	929046	19	R	ARID3A	NM_005224	5'UTR	chr19:929514-929839	N_Shore
cg21991396	37	247581417	1	F	NLRP3;NLRP3;NLRP3;NLRP3;NLRP3;NLRP3;NLRP3;NLRP3	NM_001127462;NM_001079821;NM_183395;NM_183395;NM_004895;NM_004895;NM_001127461;NM_001127462	5'UTR;5'UTR;1stExon;5'UTR;5'UTR;1stExon;5'UTR;1stExon
cg22242539	37	1665220	17	F	SERPINF1	NM_002615	TSS200
cg22381196	37	72041376	16	R	DHODH	NM_001361	TSS1500	chr16:72042347-72042888	N_Shore
cg24777950	37	25046121	14	F	CTSG	NM_001911	TSS1500
cg27461196	37	35630106	19	F	FXYD1;FXYD1	NM_021902;NM_005031	5'UTR;TSS1500	chr19:35632356-35632572	N_Shelf	True
cg20748065	37	75583421	7	R	POR	NM_000941	Body
cg24211388	37	31582837	6	F	AIF1;AIF1;AIF1	NM_032955;NM_001623;NM_004847	TSS1500;TSS200;TSS200
cg27606341	37	39219632	5	R	FYB;FYB;FYB;FYB	NM_199335;NM_001465;NM_199335;NM_001465	1stExon;5'UTR;5'UTR;1stExon
cg03330678	37	75316233	17	F	SEPT9;SEPT9;SEPT9;SEPT9	NM_006640;NM_001113492;NM_001113491;NM_006640	5'UTR;5'UTR;Body;1stExon			True
cg04451770	37	97515372	10	F	ENTPD1;ENTPD1;ENTPD1;ENTPD1;ENTPD1;ENTPD1;ENTPD1	NM_001164182;NM_001164178;NM_001776;NM_001164183;NM_001164179;NM_001164181;NM_001098175	TSS1500;TSS200;TSS1500;TSS1500;TSS1500;TSS200;Body
cg02656594	37	27412496	16	R	IL21R	NM_181078	TSS1500
cg03801286	37	35884508	21	F	KCNE1	NM_000219	TSS1500
cg08044694	37	15391927	19	R	BRD4;BRD4	NM_058243;NM_014299	TSS1500;TSS1500			True				True
cg08458487	37	81709191	10	R	SFTPD	NM_003019	TSS1500
cg11024597
cg13703437	37	39219698	5	R	FYB;FYB	NM_199335;NM_001465	TSS200;TSS200
cg02863947	37	119499190	3	F	NR1I2;NR1I2	NM_003889;NM_033013	TSS200;TSS200
cg06812844	37	45773782	21	R	TRPM2	NM_003307	Body
cg07285167	37	36948981	1	F	CSF3R;CSF3R;CSF3R;CSF3R	NM_172313;NM_000760;NM_156038;NM_156039	TSS1500;TSS1500;TSS1500;TSS1500
cg12380764	37	206971195	1	R	IL19	NM_153758	TSS1500					1:206971160-206972203	Unclassified
cg14654385	37	63973006	11	F	FERMT3;FERMT3	NM_031471;NM_178443	TSS1500;TSS1500	chr11:63974829-63975048	N_Shore
cg16097772	37	69742232	12	R	LYZ	NM_000239	1stExon
cg17496921	37	11406993	19	R	TSPAN16	NM_012466	1stExon	chr19:11404512-11404776	S_Shelf
cg00415993	37	75919188	5	R	F2RL2;F2RL2;IQGAP2	NM_004101;NM_004101;NM_006633	1stExon;5'UTR;Body
cg24091474	37	36399185	19	R	TYROBP;TYROBP;TYROBP;TYROBP	NM_003332;NM_198125;NM_003332;NM_198125	1stExon;1stExon;5'UTR;5'UTR
cg12459502	37	60904237	18	F	BCL2	NM_000633	Body
cg13650156	37	99970502	7	R	PILRA;PILRA;PILRA	NM_178273;NM_178272;NM_013439	TSS1500;TSS1500;TSS1500			True
cg18854666	37	219247055	2	F	SLC11A1;SLC11A1	NM_000578;NM_000578	1stExon;5'UTR
cg00546897	37	45232232	21	R	LOC284837	NR_026961	Body				21:44056524-44056696
cg11939496	37	160833560	1	F	CD244;CD244;CD244	NM_001166663;NM_016382;NM_001166664	TSS1500;TSS1500;TSS1500
cg23090046	37	104094619	14	F	KLC1;KLC1;KLC1	NM_005552;NM_182923;NM_001130107	TSS1500;TSS1500;TSS1500	chr14:104094551-104096361	Island		14:103164356-103166247
cg00134539	37	43824071	21	F	UBASH3A;UBASH3A	NM_001001895;NM_018961	1stExon;1stExon					21:43823474-43824410	Unclassified_Cell_type_specific
cg01500140	37	51890586	19	F	LIM2;LIM2	NM_001161748;NM_030657	Body;Body
cg02600394	37	48136234	4	R	TXK;TXK	NM_003328;NM_003328	5'UTR;1stExon					4:48136109-48136413	Unclassified_Cell_type_specific
cg12044210	37	29213858	15	F	APBA2;APBA2;APBA2;APBA2	NM_005503;NM_005503;NM_001130414;NM_001130414	5'UTR;1stExon;1stExon;5'UTR
cg26757673	37	37545423	22	F	IL2RB	NM_000878	5'UTR			True		22:37544958-37546487	Promoter_Associated
cg11254522	37	27950343	1	R	FGR;FGR;FGR	NM_001042729;NM_001042747;NM_005248	Body;Body;Body			True
cg14182690	37	25290947	1	R	RUNX3	NM_001031680	Body				1:25163534-25163669
cg15880738	37	118215112	11	R	CD3G;CD3G	NM_000073;NM_000073	5'UTR;1stExon					11:118214748-118215208	Unclassified_Cell_type_specific
cg24841244	37	118213330	11	F	CD3D;CD3D;CD3D;CD3D	NM_001040651;NM_000732;NM_001040651;NM_000732	5'UTR;5'UTR;1stExon;1stExon					11:118213215-118213726	Unclassified_Cell_type_specific
cg00795812	37	242802009	2	F	PDCD1	NM_005018	TSS1500	chr2:242805752-242806034	N_Shelf	True
cg22512531	37	122709551	11	F	CRTAM	NM_019604	Body
cg20366831	37	3760955	19	F	APBA3	NM_004886	5'UTR	chr19:3761480-3761826	N_Shore			19:3760810-3762251	Promoter_Associated
