# Supplementary material for: Epigenome-Wide Search for Distinctive Methylation Biomarkers of Endothelial and Leukocyte DNA
Source: Epigenomes. 2025 Dec 17;9(4):53. doi: 10.3390/epigenomes9040053 (PMC12731890; doi:10.3390/epigenomes9040053)
Supplement: Supplementary file 1 [file epigenomes-09-00053-s001.zip › Supplementary File 2.xlsx]

## Sheet: Content
Supplementary File 2. List of CpG loci with paired polar Beta
File content			Abbreviations
Sheet 1	List of CpG loci with paired polar Beta in endothelial cells (Beta<0.1&Beta>0.9)		HCMEC – human cardiac microvascular endothelial cells
Sheet 2	List of CpG loci with paired polar Beta in endothelial cells (Beta<0.2&Beta>0.8)		HPAEC – human pulmonary artery endothelial cells
Sheet 3	List of CpG loci with paired polar Beta in leukocytes (Beta<0.1&Beta>0.9)		HPMEC – human pulmonary microvascular endothelial cells
Sheet 4	List of CpG loci with paired polar Beta in leukocytes (Beta<0.2&Beta>0.8)		HUVEC – human umbilical vein endothelial cells
			LSEC – liver sinusoidal endothelial cell
			NK – natural killer cells
			Tregs – regulatory T-cells
			CD – cluster of differentiation
			ID_REF – Illumina identificator

## Sheet: Sheet 1
ID_REF(ECs_Beta<.1&Beta>.9)	A	B	Beta_A	Beta_B	UCSC_RefGene_Name
cg09550697	HCMEC	HUVEC	0.923956	0.0771228	PLEC1;PLEC1;PLEC1;PLEC1;PLEC1;PLEC1;PLEC1;PLEC1
cg05127821	HCMEC	HUVEC	0.0738082	0.923391	CYP26C1
cg06261059	HCMEC	HUVEC	0.098454	0.925502	MCPH1
cg10768108	HCMEC	HUVEC	0.0965477	0.905355	SOX2OT
cg13180315	HCMEC	HUVEC	0.0850739	0.953807
cg16276063	HCMEC	HUVEC	0.0683144	0.923057	SOX2OT
cg17930194	HCMEC	HUVEC	0.0806289	0.929212	LHX6;LHX6
cg19156231	HCMEC	HUVEC	0.0799773	0.96565	SCN8A
cg20691722	HCMEC	HUVEC	0.0651962	0.902364	SOX2OT
cg21974358	HCMEC	HUVEC	0.0969604	0.921619	SCN8A
cg23669081	HCMEC	HUVEC	0.0732453	0.912097	HOXB7
cg24145118	HCMEC	HUVEC	0.073815	0.954091
cg25916282	HCMEC	HUVEC	0.0986912	0.959202
cg08426130	HPAEC	HUVEC	0.910685	0.0870108
cg10186131	HPAEC	HUVEC	0.923454	0.0777455
cg20640374	HPAEC	HUVEC	0.93696	0.0499334	TRPM1
cg01128482	HPAEC	HUVEC	0.0827761	0.916862	HOXD3
cg04115185	HPAEC	HUVEC	0.0791667	0.969418
cg13180315	HPAEC	HUVEC	0.0752472	0.953807
cg19509393	HPAEC	HUVEC	0.0986254	0.916607	HOXD4
cg20691722	HPAEC	HUVEC	0.0896302	0.902364	SOX2OT
cg20935363	HPAEC	HUVEC	0.0986358	0.903015	PDE2A;PDE2A;PDE2A;PDE2A
cg24145118	HPAEC	HUVEC	0.0473971	0.954091
cg25916282	HPAEC	HUVEC	0.0902212	0.959202
cg26286901	HPAEC	HUVEC	0.0554117	0.924607	PEBP4
cg27376924	HPAEC	HUVEC	0.0799534	0.965192
cg26286901	HPAEC	LSEC	0.0554117	0.908769	PEBP4
cg26962618	HPAEC	LSEC	0.0747398	0.905303
cg12195446	HPMEC	HUVEC	0.920145	0.0307147	IRS2
cg06193597	HPMEC	HUVEC	0.0952353	0.907223
cg08189801	HPMEC	HUVEC	0.082222	0.914961	LOC404266;LOC404266;LOC404266;HOXB5;LOC404266
cg10768108	HPMEC	HUVEC	0.0753195	0.905355	SOX2OT
cg16276063	HPMEC	HUVEC	0.0687036	0.923057	SOX2OT
cg20691722	HPMEC	HUVEC	0.054894	0.902364	SOX2OT
cg06365270	LSEC	HUVEC	0.919779	0.0934265	TNXB
cg11114465	LSEC	HUVEC	0.904242	0.0851346
cg18505593	LSEC	HUVEC	0.934747	0.0617514	CCDC85C
cg20293609	LSEC	HUVEC	0.905623	0.0250947	CYR61
cg20640374	LSEC	HUVEC	0.934769	0.0499334	TRPM1
cg26962618	LSEC	HUVEC	0.905303	0.072282
cg27304952	LSEC	HUVEC	0.923037	0.0906138	SCN8A
cg05127821	LSEC	HUVEC	0.0726441	0.923391	CYP26C1
cg10768108	LSEC	HUVEC	0.0860871	0.905355	SOX2OT
cg16276063	LSEC	HUVEC	0.0409766	0.923057	SOX2OT
cg19156231	LSEC	HUVEC	0.085556	0.96565	SCN8A
cg20691722	LSEC	HUVEC	0.0708234	0.902364	SOX2OT

## Sheet: Sheet 2
ID_REF(ECs_Beta<.2&Beta>.8)	A	B	Beta_A	Beta_B	UCSC_RefGene_Name
cg03713585	HCMEC	HPAEC	0.865933	0.19564	CHN1;CHN1
cg10236745	HCMEC	HPAEC	0.810527	0.159587	STK38L
cg12400610	HCMEC	HPAEC	0.857058	0.112871
cg17459215	HCMEC	HPAEC	0.842478	0.171468
cg19344626	HCMEC	HPAEC	0.8272	0.0855888	NWD1
cg20249566	HCMEC	HPAEC	0.82342	0.163761	NWD1
cg25596754	HCMEC	HPAEC	0.820446	0.192193	TNXB
cg01160692	HCMEC	HPAEC	0.190101	0.801218	HIC1;HIC1
cg03505501	HCMEC	HPAEC	0.184029	0.810297	CADM1;CADM1
cg03650119	HCMEC	HPAEC	0.150868	0.844555	GJC2
cg07734975	HCMEC	HPAEC	0.174963	0.887783
cg13052638	HCMEC	HPAEC	0.166634	0.818444
cg16099871	HCMEC	HPAEC	0.192348	0.842987	DLC1;DLC1
cg21974358	HCMEC	HPAEC	0.0969604	0.839608	SCN8A
cg26075184	HCMEC	HPAEC	0.150692	0.804905
cg03348100	HCMEC	HPMEC	0.825738	0.195073
cg03713585	HCMEC	HPMEC	0.865933	0.19722	CHN1;CHN1
cg08814800	HCMEC	HPMEC	0.827922	0.196566
cg10287032	HCMEC	HPMEC	0.863845	0.153614	ITSN2;ITSN2;ITSN2
cg11915444	HCMEC	HPMEC	0.892034	0.142453
cg19631762	HCMEC	HPMEC	0.884693	0.150645
cg20232662	HCMEC	HPMEC	0.87719	0.126632
cg25782229	HCMEC	HPMEC	0.804747	0.141112	WT1;WT1;WT1;WT1
cg26287080	HCMEC	HPMEC	0.880628	0.099521	EXOC7;EXOC7;EXOC7;EXOC7;EXOC7;EXOC7
cg00026412	HCMEC	HPMEC	0.144302	0.846031	ANK3
cg04477010	HCMEC	HPMEC	0.199957	0.819949	WHSC1L1;WHSC1L1
cg12229979	HCMEC	HPMEC	0.190956	0.808673	MYO9B;MYO9B
cg13544966	HCMEC	HPMEC	0.196898	0.812458	DIP2C
cg13588355	HCMEC	HPMEC	0.19699	0.815572
cg14480831	HCMEC	HPMEC	0.163496	0.804634	TECPR2
cg15877425	HCMEC	HPMEC	0.159465	0.834049	TSGA13
cg16099871	HCMEC	HPMEC	0.192348	0.826516	DLC1;DLC1
cg23917009	HCMEC	HPMEC	0.142585	0.802754
cg26698623	HCMEC	HPMEC	0.159864	0.838388	LOC550112
cg00281048	HCMEC	HUVEC	0.899267	0.133599
cg00294025	HCMEC	HUVEC	0.854725	0.18067	RBP5
cg00308914	HCMEC	HUVEC	0.817068	0.103489
cg00345344	HCMEC	HUVEC	0.811779	0.103577
cg00530870	HCMEC	HUVEC	0.8947	0.197043	TTC23L
cg01464186	HCMEC	HUVEC	0.879827	0.155963	SGMS1
cg02248103	HCMEC	HUVEC	0.827982	0.0787615
cg02560744	HCMEC	HUVEC	0.827405	0.173623	MALL
cg02668233	HCMEC	HUVEC	0.817405	0.0703636	TMEM132B
cg02867216	HCMEC	HUVEC	0.894225	0.192534	TSHZ1
cg03169557	HCMEC	HUVEC	0.899896	0.198651	SPG7;SPG7
cg03712062	HCMEC	HUVEC	0.866154	0.132447
cg03713585	HCMEC	HUVEC	0.865933	0.137626	CHN1;CHN1
cg03832673	HCMEC	HUVEC	0.853015	0.198757
cg04686354	HCMEC	HUVEC	0.843165	0.110532	MRPS7
cg05485250	HCMEC	HUVEC	0.804896	0.187352	ADAMTS18
cg06421238	HCMEC	HUVEC	0.820299	0.0469467	WSCD1
cg06621452	HCMEC	HUVEC	0.833584	0.196585	MALL
cg07736657	HCMEC	HUVEC	0.848389	0.155166	IQCK
cg08078058	HCMEC	HUVEC	0.816256	0.174311	EGLN2;EGLN2
cg08193821	HCMEC	HUVEC	0.840861	0.145727	FARS2
cg08426130	HCMEC	HUVEC	0.846735	0.0870108
cg08814800	HCMEC	HUVEC	0.827922	0.174122
cg08998950	HCMEC	HUVEC	0.825489	0.157675	ITPR1;ITPR1;ITPR1
cg09177545	HCMEC	HUVEC	0.830057	0.089554
cg09550697	HCMEC	HUVEC	0.923956	0.0771228	PLEC1;PLEC1;PLEC1;PLEC1;PLEC1;PLEC1;PLEC1;PLEC1
cg10454327	HCMEC	HUVEC	0.804309	0.116595
cg11117637	HCMEC	HUVEC	0.885233	0.134976	CDX1;CDX1
cg12044828	HCMEC	HUVEC	0.867504	0.197847
cg12911732	HCMEC	HUVEC	0.880795	0.164193
cg13391028	HCMEC	HUVEC	0.812145	0.155612
cg13400443	HCMEC	HUVEC	0.89226	0.0620366	EXOC6
cg14302130	HCMEC	HUVEC	0.847036	0.0977902	HLA-DPA1
cg15627834	HCMEC	HUVEC	0.838819	0.106409	SKIL;SKIL;SKIL
cg16285946	HCMEC	HUVEC	0.801858	0.184511	UNC84A;UNC84A
cg16805553	HCMEC	HUVEC	0.839024	0.169413	MPZL3
cg16922937	HCMEC	HUVEC	0.803201	0.145238	UNC84A;UNC84A
cg17310882	HCMEC	HUVEC	0.81629	0.140573	ZDHHC14;ZDHHC14
cg17512474	HCMEC	HUVEC	0.806831	0.199328	CDX1
cg17852032	HCMEC	HUVEC	0.850773	0.152683	ZDHHC14;ZDHHC14
cg18058230	HCMEC	HUVEC	0.824481	0.174452	TNIK;TNIK;TNIK;TNIK;TNIK;TNIK;TNIK;TNIK
cg18424208	HCMEC	HUVEC	0.809131	0.0702963	CDX1
cg18469036	HCMEC	HUVEC	0.834297	0.115165	DIP2C
cg18505593	HCMEC	HUVEC	0.829555	0.0617514	CCDC85C
cg18566883	HCMEC	HUVEC	0.876646	0.11864
cg18633587	HCMEC	HUVEC	0.809076	0.191341	MAP4;MAP4;MAP4
cg18876728	HCMEC	HUVEC	0.823477	0.182229	TGFB2;TGFB2
cg19377250	HCMEC	HUVEC	0.849007	0.183041	SLC12A9
cg19704683	HCMEC	HUVEC	0.803888	0.18436	EXOC6;EXOC6
cg20640374	HCMEC	HUVEC	0.863348	0.0499334	TRPM1
cg20695297	HCMEC	HUVEC	0.83792	0.0945918	S1PR4
cg20742298	HCMEC	HUVEC	0.838259	0.181995
cg21415035	HCMEC	HUVEC	0.801185	0.177019	ACVRL1;ACVRL1
cg21572599	HCMEC	HUVEC	0.837948	0.127517
cg21854617	HCMEC	HUVEC	0.838769	0.166247
cg21951797	HCMEC	HUVEC	0.847298	0.118498	TNXB
cg22101249	HCMEC	HUVEC	0.804987	0.16697	EGFL8
cg22792910	HCMEC	HUVEC	0.814472	0.198836	ANXA4
cg22962264	HCMEC	HUVEC	0.826537	0.149504
cg23749637	HCMEC	HUVEC	0.810112	0.13513	NXN
cg24957518	HCMEC	HUVEC	0.889578	0.130431	TRPM1
cg25015733	HCMEC	HUVEC	0.854626	0.152962	MGAT4A
cg25448856	HCMEC	HUVEC	0.820723	0.18562	EEA1
cg25596754	HCMEC	HUVEC	0.820446	0.0823106	TNXB
cg25782229	HCMEC	HUVEC	0.804747	0.157222	WT1;WT1;WT1;WT1
cg27616751	HCMEC	HUVEC	0.83519	0.135943	FIS1
cg00005847	HCMEC	HUVEC	0.15015	0.930909	HOXD3
cg00026412	HCMEC	HUVEC	0.144302	0.901713	ANK3
cg00223681	HCMEC	HUVEC	0.146122	0.95696
cg00404717	HCMEC	HUVEC	0.185858	0.857948
cg00551679	HCMEC	HUVEC	0.177227	0.836519	FOXF1
cg00682096	HCMEC	HUVEC	0.194825	0.854935	LOC404266;LOC404266;LOC404266;LOC404266;LOC404266
cg00714725	HCMEC	HUVEC	0.0634404	0.841767	CYP26C1
cg00943384	HCMEC	HUVEC	0.137705	0.847148
cg01047748	HCMEC	HUVEC	0.190489	0.838039	FFAR3
cg01128482	HCMEC	HUVEC	0.117782	0.916862	HOXD3
cg01152019	HCMEC	HUVEC	0.102956	0.869611	HOXD4;MIR10B
cg01160692	HCMEC	HUVEC	0.190101	0.816598	HIC1;HIC1
cg01229787	HCMEC	HUVEC	0.0730398	0.872674
cg01546561	HCMEC	HUVEC	0.151235	0.806361
cg01797371	HCMEC	HUVEC	0.177502	0.802602
cg01974478	HCMEC	HUVEC	0.159378	0.90579	FOXK1
cg02213103	HCMEC	HUVEC	0.0932457	0.895738	SOX2OT
cg02329038	HCMEC	HUVEC	0.126952	0.884231	MIR196A1
cg02356218	HCMEC	HUVEC	0.157065	0.805233
cg02392696	HCMEC	HUVEC	0.191799	0.867706
cg02466572	HCMEC	HUVEC	0.158558	0.826924	CYP26C1
cg02650401	HCMEC	HUVEC	0.0832027	0.887514	SOX2OT
cg02704103	HCMEC	HUVEC	0.19992	0.895257	SHQ1
cg03070856	HCMEC	HUVEC	0.18382	0.880999
cg03190219	HCMEC	HUVEC	0.116875	0.863224
cg03277819	HCMEC	HUVEC	0.19766	0.831786	NINJ2
cg03363142	HCMEC	HUVEC	0.152084	0.847743
cg03553278	HCMEC	HUVEC	0.158092	0.870687	HOXD1
cg03620939	HCMEC	HUVEC	0.132698	0.816816
cg03665785	HCMEC	HUVEC	0.190879	0.884181	C22orf31
cg03678039	HCMEC	HUVEC	0.159282	0.892003	CYGB
cg03799283	HCMEC	HUVEC	0.168142	0.953731
cg03906434	HCMEC	HUVEC	0.0486583	0.813795
cg04039397	HCMEC	HUVEC	0.166129	0.898387	CD96;CD96
cg04348265	HCMEC	HUVEC	0.167644	0.834293	SORBS2;SORBS2;SORBS2;SORBS2;SORBS2;SORBS2;SORBS2
cg04477010	HCMEC	HUVEC	0.199957	0.927362	WHSC1L1;WHSC1L1
cg04843067	HCMEC	HUVEC	0.187331	0.916248	HOXD4
cg04948892	HCMEC	HUVEC	0.094409	0.832407	SOX2OT;SOX2
cg05046306	HCMEC	HUVEC	0.147946	0.805952
cg05127821	HCMEC	HUVEC	0.0738082	0.923391	CYP26C1
cg05223251	HCMEC	HUVEC	0.191207	0.939238	MCPH1
cg05266564	HCMEC	HUVEC	0.196525	0.942029
cg05342515	HCMEC	HUVEC	0.138862	0.841413
cg05457730	HCMEC	HUVEC	0.191268	0.905512
cg05490023	HCMEC	HUVEC	0.189955	0.821901	LOC404266;LOC404266;LOC404266;LOC404266;HOXB6;LOC404266
cg05525812	HCMEC	HUVEC	0.139749	0.894856
cg05526015	HCMEC	HUVEC	0.156071	0.808802
cg05767159	HCMEC	HUVEC	0.188871	0.926289
cg05918312	HCMEC	HUVEC	0.130465	0.883655	PDE1A;PDE1A
cg05941376	HCMEC	HUVEC	0.147064	0.933501	WWC1;WWC1;WWC1
cg06097994	HCMEC	HUVEC	0.183716	0.837442	C1QTNF1;C1QTNF1;C1QTNF1
cg06145336	HCMEC	HUVEC	0.188125	0.874677	HOXD3
cg06261059	HCMEC	HUVEC	0.098454	0.925502	MCPH1
cg06316886	HCMEC	HUVEC	0.178474	0.862297
cg06390651	HCMEC	HUVEC	0.114846	0.893456
cg06755555	HCMEC	HUVEC	0.177	0.897334	HOXB9
cg06834912	HCMEC	HUVEC	0.166415	0.830492	FOXF1
cg06893139	HCMEC	HUVEC	0.173948	0.823809	ADAMTS12
cg06942850	HCMEC	HUVEC	0.199498	0.811125	HSPA12A
cg07048527	HCMEC	HUVEC	0.123931	0.852763	HOXB9
cg07056644	HCMEC	HUVEC	0.121042	0.827289	FOXF1
cg07229767	HCMEC	HUVEC	0.16161	0.835234	RGS12;RGS12;RGS12
cg07381141	HCMEC	HUVEC	0.196966	0.907321	CELA2A;CELA2A
cg07747133	HCMEC	HUVEC	0.10969	0.890455	SOX2OT;SOX2
cg07852840	HCMEC	HUVEC	0.119241	0.805003	SPSB4
cg07899060	HCMEC	HUVEC	0.184472	0.898577	EMID2
cg07930539	HCMEC	HUVEC	0.181843	0.907252
cg08094206	HCMEC	HUVEC	0.138237	0.842395	TRIM10;TRIM10
cg08189801	HCMEC	HUVEC	0.105197	0.914961	LOC404266;LOC404266;LOC404266;HOXB5;LOC404266
cg08404225	HCMEC	HUVEC	0.183356	0.813084	IL5RA;IL5RA;IL5RA;IL5RA;IL5RA;IL5RA;IL5RA;IL5RA;IL5RA;IL5RA;IL5RA;IL5RA
cg08589354	HCMEC	HUVEC	0.102045	0.819189
cg08675117	HCMEC	HUVEC	0.173461	0.848105	RFX2;RFX2
cg08821738	HCMEC	HUVEC	0.18914	0.877333	C1QTNF1;C1QTNF1;C1QTNF1
cg09173768	HCMEC	HUVEC	0.159532	0.954018	HOXD9
cg09257635	HCMEC	HUVEC	0.141136	0.81656	GJC2
cg09424006	HCMEC	HUVEC	0.0799053	0.838342
cg09784934	HCMEC	HUVEC	0.104781	0.921078
cg09946870	HCMEC	HUVEC	0.187229	0.872543	DENND3
cg10036013	HCMEC	HUVEC	0.104325	0.816519	FOXK1
cg10159630	HCMEC	HUVEC	0.0692156	0.886183	HOXD3
cg10308785	HCMEC	HUVEC	0.0717948	0.811677	LOC404266;LOC404266;LOC404266;LOC404266;HOXB6;LOC404266
cg10383447	HCMEC	HUVEC	0.16671	0.887798	NDRG4;NDRG4;NDRG4
cg10432569	HCMEC	HUVEC	0.130605	0.858136	MIR196A1
cg10612128	HCMEC	HUVEC	0.159968	0.812046
cg10753836	HCMEC	HUVEC	0.10316	0.864551	HOXD9
cg10768108	HCMEC	HUVEC	0.0965477	0.905355	SOX2OT
cg10803577	HCMEC	HUVEC	0.136348	0.908718	HOXD4
cg11041817	HCMEC	HUVEC	0.182081	0.917071	HOXB7
cg11129008	HCMEC	HUVEC	0.077475	0.826917	SOX2OT;SOX2
cg11706983	HCMEC	HUVEC	0.195899	0.814587
cg11739758	HCMEC	HUVEC	0.110107	0.846825	LOC404266;LOC404266;LOC404266;HOXB5;LOC404266
cg11751645	HCMEC	HUVEC	0.199797	0.878202	LRRC55
cg11763830	HCMEC	HUVEC	0.198209	0.868323	TTYH2
cg12024104	HCMEC	HUVEC	0.132061	0.802806	IFFO1;IFFO1
cg12084990	HCMEC	HUVEC	0.123245	0.900333	SLC16A12
cg12127282	HCMEC	HUVEC	0.191464	0.901959	HOXD4;MIR10B
cg12215739	HCMEC	HUVEC	0.168396	0.878816	HOXD4;MIR10B
cg12279125	HCMEC	HUVEC	0.0963942	0.860005
cg12643917	HCMEC	HUVEC	0.127466	0.882987	ERI3
cg12744859	HCMEC	HUVEC	0.181797	0.906829	LOC404266;HOXB5;LOC404266;LOC404266;LOC404266
cg12938020	HCMEC	HUVEC	0.131144	0.909723
cg13052638	HCMEC	HUVEC	0.166634	0.851009
cg13053653	HCMEC	HUVEC	0.178377	0.928135	HOXD3
cg13180315	HCMEC	HUVEC	0.0850739	0.953807
cg13294849	HCMEC	HUVEC	0.0901993	0.884675	SOX2OT
cg13335054	HCMEC	HUVEC	0.166337	0.846307	LOC100131551
cg13490403	HCMEC	HUVEC	0.055015	0.83799	LHX6;LHX6
cg13544966	HCMEC	HUVEC	0.196898	0.975109	DIP2C
cg13808936	HCMEC	HUVEC	0.172403	0.936856
cg13845094	HCMEC	HUVEC	0.135138	0.800975
cg13904968	HCMEC	HUVEC	0.151817	0.829804	PCK1
cg13944105	HCMEC	HUVEC	0.1561	0.834925	SLC12A1
cg14188840	HCMEC	HUVEC	0.137752	0.903317	HOXA10
cg14298457	HCMEC	HUVEC	0.198559	0.947619
cg14334389	HCMEC	HUVEC	0.198595	0.823175	SPARCL1;SPARCL1
cg14410589	HCMEC	HUVEC	0.199379	0.868525
cg14972210	HCMEC	HUVEC	0.195894	0.821344
cg15261665	HCMEC	HUVEC	0.18586	0.852055	LTF;LTF
cg15397593	HCMEC	HUVEC	0.131814	0.927295	CACNA1C;CACNA1C;CACNA1C;CACNA1C;CACNA1C;CACNA1C;CACNA1C;CACNA1C;CACNA1C;CACNA1C;CACNA1C;CACNA1C;CACNA1C;CACNA1C;CACNA1C;CACNA1C;CACNA1C;CACNA1C;CACNA1C;CACNA1C;CACNA1C;CACNA1C;CACNA1C
cg15552370	HCMEC	HUVEC	0.168939	0.867481	NEURL1B
cg15852963	HCMEC	HUVEC	0.158752	0.886557	SOX2OT
cg15898874	HCMEC	HUVEC	0.159755	0.802573
cg15990972	HCMEC	HUVEC	0.191041	0.912105
cg16099871	HCMEC	HUVEC	0.192348	0.898746	DLC1;DLC1
cg16109381	HCMEC	HUVEC	0.168486	0.86297	CHRM5
cg16214653	HCMEC	HUVEC	0.139914	0.912349
cg16239482	HCMEC	HUVEC	0.044018	0.804613	SOX2OT
cg16276063	HCMEC	HUVEC	0.0683144	0.923057	SOX2OT
cg16495265	HCMEC	HUVEC	0.0907394	0.815304	LOC404266;LOC404266;LOC404266;HOXB5;LOC404266
cg16710124	HCMEC	HUVEC	0.166179	0.89906	ERI3
cg16896868	HCMEC	HUVEC	0.0849863	0.847638
cg16955889	HCMEC	HUVEC	0.0660569	0.823001	SOX2OT
cg16975587	HCMEC	HUVEC	0.10736	0.86594	LTF
cg17400476	HCMEC	HUVEC	0.169246	0.946968
cg17528559	HCMEC	HUVEC	0.164035	0.812896
cg17818471	HCMEC	HUVEC	0.10347	0.949142
cg17873048	HCMEC	HUVEC	0.116676	0.913334
cg17894318	HCMEC	HUVEC	0.170668	0.833452	SOX2OT
cg17907003	HCMEC	HUVEC	0.0946152	0.840555
cg17913306	HCMEC	HUVEC	0.19553	0.822229
cg17930194	HCMEC	HUVEC	0.0806289	0.929212	LHX6;LHX6
cg17949969	HCMEC	HUVEC	0.193796	0.908358	ABLIM2;ABLIM2;ABLIM2;ABLIM2;ABLIM2;ABLIM2;ABLIM2
cg18002126	HCMEC	HUVEC	0.117049	0.94349
cg18148179	HCMEC	HUVEC	0.0956601	0.83301	SOX2OT;SOX2
cg18403478	HCMEC	HUVEC	0.158697	0.880184	SMYD4
cg18448949	HCMEC	HUVEC	0.124046	0.80242	HOXD8
cg18562243	HCMEC	HUVEC	0.164377	0.857615	SOX2OT
cg18720698	HCMEC	HUVEC	0.165935	0.885267
cg18747742	HCMEC	HUVEC	0.158584	0.868811
cg18790559	HCMEC	HUVEC	0.193993	0.815085
cg18944451	HCMEC	HUVEC	0.124656	0.822975
cg19156231	HCMEC	HUVEC	0.0799773	0.96565	SCN8A
cg19218082	HCMEC	HUVEC	0.197261	0.880093	COL4A2
cg19258425	HCMEC	HUVEC	0.156594	0.875562	SOX2OT;SOX2
cg19509393	HCMEC	HUVEC	0.113314	0.916607	HOXD4
cg19519747	HCMEC	HUVEC	0.17571	0.934039	MIR10B
cg20005742	HCMEC	HUVEC	0.19166	0.802711
cg20177650	HCMEC	HUVEC	0.104781	0.802602	SOX2OT
cg20311673	HCMEC	HUVEC	0.138608	0.849132	PXDN
cg20370184	HCMEC	HUVEC	0.157069	0.849936	SLC44A4
cg20675389	HCMEC	HUVEC	0.10451	0.80517	SOX2OT
cg20691722	HCMEC	HUVEC	0.0651962	0.902364	SOX2OT
cg20923885	HCMEC	HUVEC	0.15792	0.802559	SEPT9;SEPT9;SEPT9;SEPT9;SEPT9;SEPT9;SEPT9
cg21011616	HCMEC	HUVEC	0.170406	0.912246	HOXD4
cg21182715	HCMEC	HUVEC	0.174468	0.878699	FGD6
cg21585512	HCMEC	HUVEC	0.145528	0.837585	LOC399959
cg21880903	HCMEC	HUVEC	0.157227	0.890001	KLB
cg21974358	HCMEC	HUVEC	0.0969604	0.921619	SCN8A
cg22344631	HCMEC	HUVEC	0.185692	0.839117
cg22390040	HCMEC	HUVEC	0.174397	0.881626	MTMR7
cg22550815	HCMEC	HUVEC	0.151079	0.83434	KANK2;KANK2
cg22581896	HCMEC	HUVEC	0.135038	0.922013	FOXK1
cg22583148	HCMEC	HUVEC	0.137076	0.956211	LOC404266;LOC404266;LOC404266;LOC404266;HOXB6;LOC404266
cg22598885	HCMEC	HUVEC	0.160387	0.920566	WHSC1L1;WHSC1L1
cg22718636	HCMEC	HUVEC	0.196362	0.81152	DGKQ
cg22917366	HCMEC	HUVEC	0.174426	0.883658
cg23009419	HCMEC	HUVEC	0.193118	0.841453	LRRC2;TDGF1
cg23165310	HCMEC	HUVEC	0.163877	0.913071	SOX2OT
cg23171103	HCMEC	HUVEC	0.183161	0.802431
cg23398318	HCMEC	HUVEC	0.0840984	0.847232	BCL11B;BCL11B
cg23497569	HCMEC	HUVEC	0.182484	0.870547
cg23669081	HCMEC	HUVEC	0.0732453	0.912097	HOXB7
cg23676302	HCMEC	HUVEC	0.161281	0.921916
cg23867441	HCMEC	HUVEC	0.197623	0.809074	STARD13;STARD13
cg24145118	HCMEC	HUVEC	0.073815	0.954091
cg24513480	HCMEC	HUVEC	0.19211	0.835303	SOX2OT
cg24660669	HCMEC	HUVEC	0.110142	0.883782
cg24847621	HCMEC	HUVEC	0.0907322	0.823531	TRIM10;TRIM10
cg24889708	HCMEC	HUVEC	0.109561	0.937743	LOC404266;LOC404266;LOC404266;LOC404266;HOXB6;LOC404266
cg25020073	HCMEC	HUVEC	0.131138	0.913195	tAKR
cg25109019	HCMEC	HUVEC	0.136402	0.844537	SOX2OT
cg25365260	HCMEC	HUVEC	0.112093	0.874428	LOC404266;LOC404266;LOC404266;LOC404266;HOXB5
cg25403488	HCMEC	HUVEC	0.112172	0.818166
cg25444208	HCMEC	HUVEC	0.154495	0.837538	SOX2OT;SOX2
cg25450321	HCMEC	HUVEC	0.132716	0.905429	LRRK1
cg25704036	HCMEC	HUVEC	0.192298	0.873245
cg25885684	HCMEC	HUVEC	0.110432	0.88855
cg25916282	HCMEC	HUVEC	0.0986912	0.959202
cg25936876	HCMEC	HUVEC	0.119005	0.911011	MCPH1
cg25951210	HCMEC	HUVEC	0.174138	0.924477	HOXD4
cg26307117	HCMEC	HUVEC	0.146395	0.976367	LTF
cg26698623	HCMEC	HUVEC	0.159864	0.851953	LOC550112
cg26821745	HCMEC	HUVEC	0.14323	0.940206
cg26865446	HCMEC	HUVEC	0.0950919	0.811901	SOX2OT
cg26879644	HCMEC	HUVEC	0.184738	0.823606
cg26999431	HCMEC	HUVEC	0.199486	0.906933
cg27106643	HCMEC	HUVEC	0.172841	0.871309	NFATC1;NFATC1;NFATC1;NFATC1
cg27200630	HCMEC	HUVEC	0.148105	0.8158
cg27314002	HCMEC	HUVEC	0.174101	0.942033	LTF
cg27376924	HCMEC	HUVEC	0.111775	0.965192
cg27544384	HCMEC	HUVEC	0.133368	0.870062
cg27622679	HCMEC	HUVEC	0.188511	0.845905	SOX2OT
cg27624471	HCMEC	HUVEC	0.11086	0.809138	NFATC1;NFATC1;NFATC1;NFATC1
cg02100397	HCMEC	LSEC	0.191722	0.918487
cg02520399	HCMEC	LSEC	0.150032	0.837251
cg03665785	HCMEC	LSEC	0.190879	0.850953	C22orf31
cg05029312	HCMEC	LSEC	0.174416	0.815881	GPR125
cg06210783	HCMEC	LSEC	0.126665	0.828287	LRP5
cg07080653	HCMEC	LSEC	0.194043	0.83674	LNX1;LNX1
cg07083818	HCMEC	LSEC	0.192635	0.825111	KIAA1683;KIAA1683;KIAA1683
cg07852840	HCMEC	LSEC	0.119241	0.829748	SPSB4
cg08220149	HCMEC	LSEC	0.126361	0.809426	NDE1;NDE1
cg09655329	HCMEC	LSEC	0.146188	0.808493
cg11030264	HCMEC	LSEC	0.176331	0.815221
cg11081272	HCMEC	LSEC	0.141866	0.80037	GAB2
cg11702866	HCMEC	LSEC	0.176559	0.808121	HRH1;HRH1;HRH1
cg13748799	HCMEC	LSEC	0.165718	0.811973	CUGBP2
cg14520947	HCMEC	LSEC	0.127948	0.845708
cg14880184	HCMEC	LSEC	0.192057	0.831315	GATA6
cg22550815	HCMEC	LSEC	0.151079	0.832236	KANK2;KANK2
cg25088412	HCMEC	LSEC	0.142144	0.84612
cg27208307	HCMEC	LSEC	0.194431	0.825213	SRGN
cg27292547	HCMEC	LSEC	0.151854	0.86901
cg02246426	HPAEC	HPMEC	0.800202	0.118997	GDF6
cg07703391	HPAEC	HPMEC	0.827911	0.190993	BMP8B;PPIE
cg08785317	HPAEC	HPMEC	0.195964	0.800722
cg09669931	HPAEC	HPMEC	0.158447	0.80515	HDAC4
cg18736835	HPAEC	HPMEC	0.148545	0.828594
cg23917009	HPAEC	HPMEC	0.0882407	0.802754
cg24531139	HPAEC	HPMEC	0.170118	0.853661
cg26987699	HPAEC	HPMEC	0.114826	0.803895	GATA6
cg00032912	HPAEC	HUVEC	0.877376	0.0410228
cg00033666	HPAEC	HUVEC	0.872969	0.100412
cg00216138	HPAEC	HUVEC	0.896626	0.19279	LOC145845
cg00294025	HPAEC	HUVEC	0.813496	0.18067	RBP5
cg00308914	HPAEC	HUVEC	0.838782	0.103489
cg01875596	HPAEC	HUVEC	0.802535	0.163188	ZNF521
cg01891736	HPAEC	HUVEC	0.891964	0.100564	LITAF;LITAF;LITAF;LITAF
cg01891966	HPAEC	HUVEC	0.825235	0.0797709	HOXA9
cg02326806	HPAEC	HUVEC	0.871408	0.0915058
cg02556928	HPAEC	HUVEC	0.8055	0.188633	CSF2RB
cg02668233	HPAEC	HUVEC	0.831693	0.0703636	TMEM132B
cg03217995	HPAEC	HUVEC	0.837997	0.114135	HOXA9
cg04204526	HPAEC	HUVEC	0.831351	0.116173	FLJ42875;FLJ42875
cg05289920	HPAEC	HUVEC	0.872782	0.0533586
cg06621452	HPAEC	HUVEC	0.800848	0.196585	MALL
cg06982190	HPAEC	HUVEC	0.824615	0.15501
cg07116712	HPAEC	HUVEC	0.804574	0.0403489
cg07734975	HPAEC	HUVEC	0.887783	0.152589
cg07959469	HPAEC	HUVEC	0.80134	0.0790757
cg08078058	HPAEC	HUVEC	0.840541	0.174311	EGLN2;EGLN2
cg08248231	HPAEC	HUVEC	0.857825	0.123728	DNAH17
cg08426130	HPAEC	HUVEC	0.910685	0.0870108
cg08998950	HPAEC	HUVEC	0.867012	0.157675	ITPR1;ITPR1;ITPR1
cg09452082	HPAEC	HUVEC	0.891351	0.0808388
cg10186131	HPAEC	HUVEC	0.923454	0.0777455
cg10652915	HPAEC	HUVEC	0.831787	0.170556
cg10801060	HPAEC	HUVEC	0.867871	0.184683	LOC153684
cg11805647	HPAEC	HUVEC	0.802889	0.113461
cg12314682	HPAEC	HUVEC	0.897488	0.141863	TBC1D16
cg13208899	HPAEC	HUVEC	0.847899	0.100681	VWA2
cg14264795	HPAEC	HUVEC	0.81048	0.150151	TBX5;TBX5;TBX5
cg14302130	HPAEC	HUVEC	0.881339	0.0977902	HLA-DPA1
cg14373660	HPAEC	HUVEC	0.848896	0.17136
cg15835792	HPAEC	HUVEC	0.873427	0.0965866	NRG1;NRG1;NRG1;NRG1;NRG1;NRG1;NRG1;NRG1;NRG1;NRG1;NRG1;NRG1
cg15931921	HPAEC	HUVEC	0.863668	0.113116	DLL1
cg17902947	HPAEC	HUVEC	0.914577	0.138379	PPAP2B;PPAP2B
cg17936488	HPAEC	HUVEC	0.872782	0.0622608	FAM78A
cg18469036	HPAEC	HUVEC	0.888716	0.115165	DIP2C
cg19704073	HPAEC	HUVEC	0.863332	0.159381	PRDM16;PRDM16
cg19816811	HPAEC	HUVEC	0.818516	0.105516	HOXA6
cg20640374	HPAEC	HUVEC	0.93696	0.0499334	TRPM1
cg20698113	HPAEC	HUVEC	0.851137	0.0771917	PIM3
cg20933946	HPAEC	HUVEC	0.892532	0.118354
cg21007852	HPAEC	HUVEC	0.817142	0.0867662	HOXA9
cg21514164	HPAEC	HUVEC	0.857055	0.0608252
cg21536783	HPAEC	HUVEC	0.830157	0.188315	TACSTD2;TACSTD2
cg21608519	HPAEC	HUVEC	0.851612	0.109929
cg21834679	HPAEC	HUVEC	0.817187	0.0821741
cg22444584	HPAEC	HUVEC	0.834475	0.123025	LOC145845
cg22703162	HPAEC	HUVEC	0.83894	0.136196
cg22840361	HPAEC	HUVEC	0.874706	0.0307047
cg23432301	HPAEC	HUVEC	0.82014	0.0864454	FOXR2
cg24511008	HPAEC	HUVEC	0.826775	0.185636
cg24929834	HPAEC	HUVEC	0.808426	0.133794	C22orf31
cg24957518	HPAEC	HUVEC	0.922974	0.130431	TRPM1
cg25382900	HPAEC	HUVEC	0.864833	0.193183	TNFRSF8
cg25449440	HPAEC	HUVEC	0.813188	0.185698	ZIC4;ZIC4;ZIC4
cg27025079	HPAEC	HUVEC	0.825343	0.147374	STIM2;STIM2;STIM2
cg00005847	HPAEC	HUVEC	0.127062	0.930909	HOXD3
cg00223681	HPAEC	HUVEC	0.13974	0.95696
cg01128482	HPAEC	HUVEC	0.0827761	0.916862	HOXD3
cg01152019	HPAEC	HUVEC	0.0967806	0.869611	HOXD4;MIR10B
cg01229787	HPAEC	HUVEC	0.100972	0.872674
cg02213103	HPAEC	HUVEC	0.160362	0.895738	SOX2OT
cg02329038	HPAEC	HUVEC	0.182133	0.884231	MIR196A1
cg02483735	HPAEC	HUVEC	0.138483	0.82886
cg02650401	HPAEC	HUVEC	0.148729	0.887514	SOX2OT
cg02857760	HPAEC	HUVEC	0.19283	0.912418
cg03553278	HPAEC	HUVEC	0.189015	0.870687	HOXD1
cg03799283	HPAEC	HUVEC	0.142247	0.953731
cg03906434	HPAEC	HUVEC	0.113384	0.813795
cg04039397	HPAEC	HUVEC	0.126305	0.898387	CD96;CD96
cg04115185	HPAEC	HUVEC	0.0791667	0.969418
cg04278110	HPAEC	HUVEC	0.0988066	0.836019	ANKRD44
cg04346283	HPAEC	HUVEC	0.163918	0.933932	FAM46A
cg04843067	HPAEC	HUVEC	0.194677	0.916248	HOXD4
cg04948892	HPAEC	HUVEC	0.156144	0.832407	SOX2OT;SOX2
cg05266564	HPAEC	HUVEC	0.19765	0.942029
cg05342515	HPAEC	HUVEC	0.108139	0.841413
cg05525812	HPAEC	HUVEC	0.174287	0.894856
cg05655806	HPAEC	HUVEC	0.195132	0.880579	CD96;CD96
cg05952572	HPAEC	HUVEC	0.127954	0.922649	PDE2A;PDE2A;PDE2A;PDE2A
cg06145336	HPAEC	HUVEC	0.172256	0.874677	HOXD3
cg06261059	HPAEC	HUVEC	0.156177	0.925502	MCPH1
cg06316886	HPAEC	HUVEC	0.110595	0.862297
cg06390651	HPAEC	HUVEC	0.107674	0.893456
cg07048527	HPAEC	HUVEC	0.181472	0.852763	HOXB9
cg07747133	HPAEC	HUVEC	0.152147	0.890455	SOX2OT;SOX2
cg08189801	HPAEC	HUVEC	0.120055	0.914961	LOC404266;LOC404266;LOC404266;HOXB5;LOC404266
cg09173768	HPAEC	HUVEC	0.145841	0.954018	HOXD9
cg09387749	HPAEC	HUVEC	0.132159	0.930661	HOXD3
cg09424006	HPAEC	HUVEC	0.192318	0.838342
cg09451215	HPAEC	HUVEC	0.16447	0.839287	FAM46A
cg09459339	HPAEC	HUVEC	0.181717	0.807651	CD96;CD96
cg09784934	HPAEC	HUVEC	0.114461	0.921078
cg10036013	HPAEC	HUVEC	0.118897	0.816519	FOXK1
cg10159630	HPAEC	HUVEC	0.107065	0.886183	HOXD3
cg10432569	HPAEC	HUVEC	0.191403	0.858136	MIR196A1
cg10612128	HPAEC	HUVEC	0.16004	0.812046
cg10753836	HPAEC	HUVEC	0.0820084	0.864551	HOXD9
cg10763594	HPAEC	HUVEC	0.118493	0.872042	DIRC3
cg10768108	HPAEC	HUVEC	0.126473	0.905355	SOX2OT
cg10803577	HPAEC	HUVEC	0.16555	0.908718	HOXD4
cg10812027	HPAEC	HUVEC	0.17823	0.821686
cg11129008	HPAEC	HUVEC	0.131863	0.826917	SOX2OT;SOX2
cg11452329	HPAEC	HUVEC	0.123804	0.900735
cg11739758	HPAEC	HUVEC	0.11997	0.846825	LOC404266;LOC404266;LOC404266;HOXB5;LOC404266
cg11786966	HPAEC	HUVEC	0.15005	0.937175	ROR1;ROR1
cg12127282	HPAEC	HUVEC	0.164869	0.901959	HOXD4;MIR10B
cg12215739	HPAEC	HUVEC	0.161849	0.878816	HOXD4;MIR10B
cg12279125	HPAEC	HUVEC	0.160155	0.860005
cg12400610	HPAEC	HUVEC	0.112871	0.852074
cg12643917	HPAEC	HUVEC	0.171321	0.882987	ERI3
cg12924936	HPAEC	HUVEC	0.186056	0.977098
cg12938020	HPAEC	HUVEC	0.135556	0.909723
cg13180315	HPAEC	HUVEC	0.0752472	0.953807
cg13294849	HPAEC	HUVEC	0.0755042	0.884675	SOX2OT
cg13474488	HPAEC	HUVEC	0.158581	0.899017
cg13490403	HPAEC	HUVEC	0.0516118	0.83799	LHX6;LHX6
cg13706058	HPAEC	HUVEC	0.153182	0.940121
cg13941760	HPAEC	HUVEC	0.15468	0.88066	ANKRD44
cg14298457	HPAEC	HUVEC	0.196434	0.947619
cg14517743	HPAEC	HUVEC	0.153235	0.958677
cg15196197	HPAEC	HUVEC	0.185475	0.923341	TNXB
cg16214653	HPAEC	HUVEC	0.127236	0.912349
cg16239482	HPAEC	HUVEC	0.0836286	0.804613	SOX2OT
cg16276063	HPAEC	HUVEC	0.194449	0.923057	SOX2OT
cg16495265	HPAEC	HUVEC	0.104953	0.815304	LOC404266;LOC404266;LOC404266;HOXB5;LOC404266
cg16896868	HPAEC	HUVEC	0.114291	0.847638
cg16955889	HPAEC	HUVEC	0.115802	0.823001	SOX2OT
cg17104824	HPAEC	HUVEC	0.198906	0.956491	HOXD4;MIR10B
cg17459215	HPAEC	HUVEC	0.171468	0.90066
cg17817521	HPAEC	HUVEC	0.10392	0.819185	CSMD1
cg17818471	HPAEC	HUVEC	0.101074	0.949142
cg17894318	HPAEC	HUVEC	0.157615	0.833452	SOX2OT
cg17930194	HPAEC	HUVEC	0.163966	0.929212	LHX6;LHX6
cg18148179	HPAEC	HUVEC	0.191504	0.83301	SOX2OT;SOX2
cg18448949	HPAEC	HUVEC	0.140161	0.80242	HOXD8
cg18736835	HPAEC	HUVEC	0.148545	0.904945
cg18944451	HPAEC	HUVEC	0.117984	0.822975
cg19509393	HPAEC	HUVEC	0.0986254	0.916607	HOXD4
cg19519747	HPAEC	HUVEC	0.129038	0.934039	MIR10B
cg19547972	HPAEC	HUVEC	0.191112	0.961622
cg20177650	HPAEC	HUVEC	0.172607	0.802602	SOX2OT
cg20370184	HPAEC	HUVEC	0.163457	0.849936	SLC44A4
cg20675389	HPAEC	HUVEC	0.176203	0.80517	SOX2OT
cg20691722	HPAEC	HUVEC	0.0896302	0.902364	SOX2OT
cg20889818	HPAEC	HUVEC	0.17166	0.893099
cg20935363	HPAEC	HUVEC	0.0986358	0.903015	PDE2A;PDE2A;PDE2A;PDE2A
cg21011616	HPAEC	HUVEC	0.185696	0.912246	HOXD4
cg21585512	HPAEC	HUVEC	0.0863934	0.837585	LOC399959
cg22344631	HPAEC	HUVEC	0.150105	0.839117
cg22388948	HPAEC	HUVEC	0.111527	0.88808	FAM46A
cg23669081	HPAEC	HUVEC	0.162221	0.912097	HOXB7
cg23676302	HPAEC	HUVEC	0.139228	0.921916
cg24145118	HPAEC	HUVEC	0.0473971	0.954091
cg25006194	HPAEC	HUVEC	0.194881	0.923524
cg25450321	HPAEC	HUVEC	0.130627	0.905429	LRRK1
cg25885684	HPAEC	HUVEC	0.0903965	0.88855
cg25916282	HPAEC	HUVEC	0.0902212	0.959202
cg25951210	HPAEC	HUVEC	0.1667	0.924477	HOXD4
cg26229752	HPAEC	HUVEC	0.188209	0.882007	EBF3
cg26286901	HPAEC	HUVEC	0.0554117	0.924607	PEBP4
cg26697605	HPAEC	HUVEC	0.181363	0.885411
cg26705408	HPAEC	HUVEC	0.129631	0.823133
cg26821745	HPAEC	HUVEC	0.132307	0.940206
cg26865446	HPAEC	HUVEC	0.18086	0.811901	SOX2OT
cg27200630	HPAEC	HUVEC	0.176045	0.8158
cg27291170	HPAEC	HUVEC	0.18202	0.825197
cg27376924	HPAEC	HUVEC	0.0799534	0.965192
cg00758881	HPAEC	LSEC	0.871962	0.143684	NDRG4;NDRG4;NDRG4
cg01336162	HPAEC	LSEC	0.808929	0.188215	TGFBR3
cg02326806	HPAEC	LSEC	0.871408	0.187871
cg02906407	HPAEC	LSEC	0.893371	0.193127	SSPO
cg03972071	HPAEC	LSEC	0.846365	0.183099	ZADH2
cg04204526	HPAEC	LSEC	0.831351	0.19935	FLJ42875;FLJ42875
cg04422003	HPAEC	LSEC	0.820457	0.158445	CREB5
cg07116712	HPAEC	LSEC	0.804574	0.166547
cg07734975	HPAEC	LSEC	0.887783	0.17796
cg09452082	HPAEC	LSEC	0.891351	0.148483
cg09572125	HPAEC	LSEC	0.826799	0.189527	SYNGAP1
cg10186131	HPAEC	LSEC	0.923454	0.169858
cg10984625	HPAEC	LSEC	0.847756	0.170228	LRRFIP1;LRRFIP1;LRRFIP1;LRRFIP1;LRRFIP1
cg14373660	HPAEC	LSEC	0.848896	0.189239
cg14499274	HPAEC	LSEC	0.872131	0.165529	VAV2;VAV2
cg14543255	HPAEC	LSEC	0.807997	0.119689
cg14679235	HPAEC	LSEC	0.803267	0.197754	TBCD
cg16374999	HPAEC	LSEC	0.813165	0.102009	PRPH;PRPH
cg20858454	HPAEC	LSEC	0.860324	0.164156	STIM1
cg21884062	HPAEC	LSEC	0.843878	0.186435	MIR548F5;NBEA;MAB21L1
cg21974358	HPAEC	LSEC	0.839608	0.125287	SCN8A
cg22703162	HPAEC	LSEC	0.83894	0.176635
cg22840361	HPAEC	LSEC	0.874706	0.155094
cg24064594	HPAEC	LSEC	0.824528	0.140899	GYPC;GYPC
cg00163510	HPAEC	LSEC	0.156416	0.856428	PTPN14
cg00461650	HPAEC	LSEC	0.0561474	0.888717
cg01320433	HPAEC	LSEC	0.185076	0.811052	THBS2
cg01803461	HPAEC	LSEC	0.141005	0.891338
cg01835474	HPAEC	LSEC	0.195126	0.866076
cg01986648	HPAEC	LSEC	0.104484	0.835727
cg02262727	HPAEC	LSEC	0.166931	0.859977	HSD17B12
cg02520399	HPAEC	LSEC	0.138077	0.837251
cg03283421	HPAEC	LSEC	0.188507	0.854187	FAM24B
cg03375371	HPAEC	LSEC	0.179287	0.839001	NFU1;NFU1;NFU1;NFU1
cg04300159	HPAEC	LSEC	0.0721503	0.866866
cg04819048	HPAEC	LSEC	0.183082	0.84861	FRMD4A
cg05053979	HPAEC	LSEC	0.19239	0.818348	FOXN3;FOXN3
cg05655806	HPAEC	LSEC	0.195132	0.807901	CD96;CD96
cg06097704	HPAEC	LSEC	0.126565	0.884805	NXN
cg06365270	HPAEC	LSEC	0.172727	0.919779	TNXB
cg06394460	HPAEC	LSEC	0.183341	0.90911	LNX2
cg06859106	HPAEC	LSEC	0.095754	0.818558	LAP3
cg06954520	HPAEC	LSEC	0.192973	0.873036
cg07180571	HPAEC	LSEC	0.164982	0.885243	CLASP1;CLASP1;CLASP1
cg07333545	HPAEC	LSEC	0.184776	0.820881
cg07778290	HPAEC	LSEC	0.184567	0.881531	CD9
cg07972015	HPAEC	LSEC	0.151201	0.832676
cg08217545	HPAEC	LSEC	0.0595168	0.835184	NFIC;NFIC
cg08220149	HPAEC	LSEC	0.119582	0.809426	NDE1;NDE1
cg08303253	HPAEC	LSEC	0.176501	0.813288	NHP2L1;NHP2L1
cg08608240	HPAEC	LSEC	0.111999	0.800255
cg08618463	HPAEC	LSEC	0.159939	0.828543	SMAD1;SMAD1
cg08641881	HPAEC	LSEC	0.183056	0.88329	PHYHIPL;PHYHIPL
cg08785317	HPAEC	LSEC	0.195964	0.873947
cg09606925	HPAEC	LSEC	0.166608	0.862531
cg09655329	HPAEC	LSEC	0.100802	0.808493
cg09958560	HPAEC	LSEC	0.158936	0.800294	VTI1A
cg10236745	HPAEC	LSEC	0.159587	0.890031	STK38L
cg10266681	HPAEC	LSEC	0.159706	0.823683	CNTNAP5
cg10354495	HPAEC	LSEC	0.177799	0.862753	NFU1;NFU1;NFU1;NFU1
cg10812027	HPAEC	LSEC	0.17823	0.830816
cg11114465	HPAEC	LSEC	0.128881	0.904242
cg11387340	HPAEC	LSEC	0.137242	0.857175	RPS6KA2;RPS6KA2
cg11586249	HPAEC	LSEC	0.132446	0.833845	EXT1
cg11702866	HPAEC	LSEC	0.0740545	0.808121	HRH1;HRH1;HRH1
cg11786966	HPAEC	LSEC	0.15005	0.867759	ROR1;ROR1
cg12400610	HPAEC	LSEC	0.112871	0.810191
cg12810626	HPAEC	LSEC	0.0545885	0.859093	LY9;LY9
cg13474488	HPAEC	LSEC	0.158581	0.900801
cg13485366	HPAEC	LSEC	0.146693	0.850481
cg13501538	HPAEC	LSEC	0.182279	0.848604
cg13718960	HPAEC	LSEC	0.191587	0.838947	RNASE1;RNASE1;RNASE1;RNASE1
cg14185727	HPAEC	LSEC	0.1623	0.841631	MTRF1L;MTRF1L
cg14199629	HPAEC	LSEC	0.143972	0.836563	TLE1
cg14434062	HPAEC	LSEC	0.042924	0.84216
cg14520947	HPAEC	LSEC	0.156944	0.845708
cg14880184	HPAEC	LSEC	0.10157	0.831315	GATA6
cg15556672	HPAEC	LSEC	0.177659	0.825445	MRPS36
cg15735030	HPAEC	LSEC	0.183032	0.827858
cg15736743	HPAEC	LSEC	0.183435	0.885008	KLHL29
cg16225663	HPAEC	LSEC	0.156675	0.820898	TNXB
cg16286281	HPAEC	LSEC	0.175582	0.852134	EXT1
cg16319142	HPAEC	LSEC	0.119045	0.895452
cg16627358	HPAEC	LSEC	0.19757	0.81005	ZFPM1
cg17501210	HPAEC	LSEC	0.116421	0.847771	RPS6KA2;RPS6KA2
cg17660833	HPAEC	LSEC	0.137043	0.812922	HRH1;HRH1;HRH1
cg18015301	HPAEC	LSEC	0.14753	0.866457	AMPH;AMPH
cg18278184	HPAEC	LSEC	0.118608	0.882724	SRGN
cg18367578	HPAEC	LSEC	0.16668	0.889477	NNMT
cg18736835	HPAEC	LSEC	0.148545	0.902332
cg18805892	HPAEC	LSEC	0.151847	0.876538	LY9;LY9
cg19050914	HPAEC	LSEC	0.170547	0.824798	ARMCX6;ARMCX6
cg19262315	HPAEC	LSEC	0.154373	0.805619
cg19317600	HPAEC	LSEC	0.167252	0.814976	ACOX3;ACOX3
cg19344626	HPAEC	LSEC	0.0855888	0.874103	NWD1
cg19628988	HPAEC	LSEC	0.185483	0.804113	CXXC5
cg20249566	HPAEC	LSEC	0.163761	0.868128	NWD1
cg20289045	HPAEC	LSEC	0.16756	0.811642
cg20293609	HPAEC	LSEC	0.126268	0.905623	CYR61
cg21239001	HPAEC	LSEC	0.188078	0.84492	TNFAIP8
cg21628504	HPAEC	LSEC	0.0946316	0.834577
cg21684845	HPAEC	LSEC	0.125171	0.819259	GATA6
cg22745747	HPAEC	LSEC	0.117993	0.823821	BMX
cg23508887	HPAEC	LSEC	0.0798778	0.893799	C18orf1;C18orf1
cg23572703	HPAEC	LSEC	0.14509	0.842535
cg23639055	HPAEC	LSEC	0.181481	0.804216
cg24213115	HPAEC	LSEC	0.0746865	0.800719	LOC399959;MIR125B1
cg24248367	HPAEC	LSEC	0.154344	0.869901
cg24315815	HPAEC	LSEC	0.161787	0.80994	PLSCR4;PLSCR4;PLSCR4;PLSCR4
cg24531139	HPAEC	LSEC	0.170118	0.927675
cg25088412	HPAEC	LSEC	0.110309	0.84612
cg25356468	HPAEC	LSEC	0.143804	0.905911
cg25596754	HPAEC	LSEC	0.192193	0.888176	TNXB
cg26286901	HPAEC	LSEC	0.0554117	0.908769	PEBP4
cg26697605	HPAEC	LSEC	0.181363	0.85803
cg26962618	HPAEC	LSEC	0.0747398	0.905303
cg26987699	HPAEC	LSEC	0.114826	0.861772	GATA6
cg27012424	HPAEC	LSEC	0.174142	0.851505	DLGAP1;DLGAP1
cg27208307	HPAEC	LSEC	0.105259	0.825213	SRGN
cg27292547	HPAEC	LSEC	0.126004	0.86901
cg27583604	HPAEC	LSEC	0.183834	0.838768	PLK3
cg27613998	HPAEC	LSEC	0.153302	0.861025	CDC42EP3
cg00017157	HPMEC	HUVEC	0.832052	0.0972509
cg00151768	HPMEC	HUVEC	0.841349	0.155419	NFATC1;NFATC1;NFATC1
cg01445163	HPMEC	HUVEC	0.810185	0.108882	ARL4D
cg01891736	HPMEC	HUVEC	0.838429	0.100564	LITAF;LITAF;LITAF;LITAF
cg01891966	HPMEC	HUVEC	0.874557	0.0797709	HOXA9
cg02140579	HPMEC	HUVEC	0.87644	0.107097	FAM198B;FAM198B;FAM198B
cg02243522	HPMEC	HUVEC	0.869874	0.0926584	MIR1207;PVT1
cg03217995	HPMEC	HUVEC	0.860627	0.114135	HOXA9
cg03340964	HPMEC	HUVEC	0.827851	0.142032	DSTN;DSTN
cg03832673	HPMEC	HUVEC	0.874568	0.198757
cg04763519	HPMEC	HUVEC	0.864381	0.126237
cg05109966	HPMEC	HUVEC	0.906836	0.195347
cg05485250	HPMEC	HUVEC	0.849468	0.187352	ADAMTS18
cg06982190	HPMEC	HUVEC	0.913436	0.15501
cg08426130	HPMEC	HUVEC	0.826324	0.0870108
cg08785317	HPMEC	HUVEC	0.800722	0.198434
cg08981421	HPMEC	HUVEC	0.847672	0.153094
cg10246581	HPMEC	HUVEC	0.870653	0.177384	CMIP;CMIP
cg11295183	HPMEC	HUVEC	0.865802	0.115418	DIP2C
cg12195446	HPMEC	HUVEC	0.920145	0.0307147	IRS2
cg12314682	HPMEC	HUVEC	0.95019	0.141863	TBC1D16
cg14354168	HPMEC	HUVEC	0.821035	0.106498
cg15241084	HPMEC	HUVEC	0.844293	0.159474	TLR7
cg15835792	HPMEC	HUVEC	0.840603	0.0965866	NRG1;NRG1;NRG1;NRG1;NRG1;NRG1;NRG1;NRG1;NRG1;NRG1;NRG1;NRG1
cg16210973	HPMEC	HUVEC	0.805733	0.199256
cg19816811	HPMEC	HUVEC	0.837834	0.105516	HOXA6
cg21007852	HPMEC	HUVEC	0.832533	0.0867662	HOXA9
cg21608519	HPMEC	HUVEC	0.937451	0.109929
cg23874373	HPMEC	HUVEC	0.845629	0.142208	TBC1D16
cg23917009	HPMEC	HUVEC	0.802754	0.0949948
cg24367777	HPMEC	HUVEC	0.800058	0.19777
cg24957518	HPMEC	HUVEC	0.835144	0.130431	TRPM1
cg25382900	HPMEC	HUVEC	0.887071	0.193183	TNFRSF8
cg26180383	HPMEC	HUVEC	0.873252	0.113806	MIR1207;PVT1
cg26611765	HPMEC	HUVEC	0.875377	0.144994
cg26987699	HPMEC	HUVEC	0.803895	0.172255	GATA6
cg00793937	HPMEC	HUVEC	0.188378	0.805347
cg01025095	HPMEC	HUVEC	0.141523	0.821245
cg01047748	HPMEC	HUVEC	0.186838	0.838039	FFAR3
cg01774894	HPMEC	HUVEC	0.167798	0.907376	LOC404266;LOC404266;LOC404266;LOC404266;HOXB6;LOC404266
cg02213103	HPMEC	HUVEC	0.0838491	0.895738	SOX2OT
cg02246426	HPMEC	HUVEC	0.118997	0.820654	GDF6
cg02329038	HPMEC	HUVEC	0.154328	0.884231	MIR196A1
cg02433266	HPMEC	HUVEC	0.194374	0.853321
cg02483735	HPMEC	HUVEC	0.150219	0.82886
cg02650401	HPMEC	HUVEC	0.0728024	0.887514	SOX2OT
cg03799283	HPMEC	HUVEC	0.16612	0.953731
cg03906434	HPMEC	HUVEC	0.0833208	0.813795
cg04322202	HPMEC	HUVEC	0.176574	0.888942	EPHA5;EPHA5
cg04707408	HPMEC	HUVEC	0.199729	0.835485
cg04948892	HPMEC	HUVEC	0.0812686	0.832407	SOX2OT;SOX2
cg05933510	HPMEC	HUVEC	0.163259	0.810838
cg06193597	HPMEC	HUVEC	0.0952353	0.907223
cg06668065	HPMEC	HUVEC	0.196313	0.835827	FLJ42709;FLJ42709
cg07048527	HPMEC	HUVEC	0.163207	0.852763	HOXB9
cg07056644	HPMEC	HUVEC	0.182904	0.827289	FOXF1
cg07747133	HPMEC	HUVEC	0.0953148	0.890455	SOX2OT;SOX2
cg07838270	HPMEC	HUVEC	0.151222	0.832101
cg08189801	HPMEC	HUVEC	0.082222	0.914961	LOC404266;LOC404266;LOC404266;HOXB5;LOC404266
cg10146203	HPMEC	HUVEC	0.167061	0.90513	GABRA5;GABRA5
cg10308785	HPMEC	HUVEC	0.126853	0.811677	LOC404266;LOC404266;LOC404266;LOC404266;HOXB6;LOC404266
cg10383447	HPMEC	HUVEC	0.180959	0.887798	NDRG4;NDRG4;NDRG4
cg10432569	HPMEC	HUVEC	0.125684	0.858136	MIR196A1
cg10753836	HPMEC	HUVEC	0.0980658	0.864551	HOXD9
cg10768108	HPMEC	HUVEC	0.0753195	0.905355	SOX2OT
cg11129008	HPMEC	HUVEC	0.0702362	0.826917	SOX2OT;SOX2
cg11706983	HPMEC	HUVEC	0.141755	0.814587
cg11739758	HPMEC	HUVEC	0.11397	0.846825	LOC404266;LOC404266;LOC404266;HOXB5;LOC404266
cg13294849	HPMEC	HUVEC	0.0770391	0.884675	SOX2OT
cg13327384	HPMEC	HUVEC	0.0768359	0.811337
cg13490403	HPMEC	HUVEC	0.0631074	0.83799	LHX6;LHX6
cg15852963	HPMEC	HUVEC	0.151661	0.886557	SOX2OT
cg16239482	HPMEC	HUVEC	0.0308478	0.804613	SOX2OT
cg16276063	HPMEC	HUVEC	0.0687036	0.923057	SOX2OT
cg16290866	HPMEC	HUVEC	0.147968	0.889644	GDF6
cg16495265	HPMEC	HUVEC	0.0735499	0.815304	LOC404266;LOC404266;LOC404266;HOXB5;LOC404266
cg16564529	HPMEC	HUVEC	0.132013	0.814321	SRCIN1
cg16578883	HPMEC	HUVEC	0.19571	0.80158	PDE4D;PDE4D;PDE4D
cg16955889	HPMEC	HUVEC	0.0700342	0.823001	SOX2OT
cg17198320	HPMEC	HUVEC	0.187609	0.873879	DIP2C;C10orf108;C10orf108
cg17894318	HPMEC	HUVEC	0.148374	0.833452	SOX2OT
cg17953716	HPMEC	HUVEC	0.159078	0.812857
cg18064754	HPMEC	HUVEC	0.18466	0.838869	MGMT
cg18148179	HPMEC	HUVEC	0.11191	0.83301	SOX2OT;SOX2
cg18448949	HPMEC	HUVEC	0.113765	0.80242	HOXD8
cg18562243	HPMEC	HUVEC	0.150087	0.857615	SOX2OT
cg19258425	HPMEC	HUVEC	0.14604	0.875562	SOX2OT;SOX2
cg19373813	HPMEC	HUVEC	0.196553	0.935408	HOXD9
cg20005742	HPMEC	HUVEC	0.1645	0.802711
cg20177650	HPMEC	HUVEC	0.0927337	0.802602	SOX2OT
cg20370184	HPMEC	HUVEC	0.0347762	0.849936	SLC44A4
cg20675389	HPMEC	HUVEC	0.124822	0.80517	SOX2OT
cg20691722	HPMEC	HUVEC	0.054894	0.902364	SOX2OT
cg22718636	HPMEC	HUVEC	0.165043	0.81152	DGKQ
cg23165310	HPMEC	HUVEC	0.176004	0.913071	SOX2OT
cg23669081	HPMEC	HUVEC	0.184351	0.912097	HOXB7
cg24152511	HPMEC	HUVEC	0.186276	0.872317
cg24513480	HPMEC	HUVEC	0.173892	0.835303	SOX2OT
cg25109019	HPMEC	HUVEC	0.138145	0.844537	SOX2OT
cg25365260	HPMEC	HUVEC	0.165116	0.874428	LOC404266;LOC404266;LOC404266;LOC404266;HOXB5
cg25576818	HPMEC	HUVEC	0.180123	0.824185
cg26279336	HPMEC	HUVEC	0.131503	0.870985	LOC404266;LOC404266;LOC404266;LOC404266;HOXB6;LOC404266
cg26287080	HPMEC	HUVEC	0.099521	0.896223	EXOC7;EXOC7;EXOC7;EXOC7;EXOC7;EXOC7
cg26865446	HPMEC	HUVEC	0.0770608	0.811901	SOX2OT
cg27622679	HPMEC	HUVEC	0.158258	0.845905	SOX2OT
cg06193597	HPMEC	LSEC	0.0952353	0.850796
cg07703391	HPMEC	LSEC	0.190993	0.810545	BMP8B;PPIE
cg12466610	HPMEC	LSEC	0.0515521	0.837087	MOSC2
cg25567805	HPMEC	LSEC	0.170317	0.842693	LAMA4;LAMA4;LAMA4
cg26287080	HPMEC	LSEC	0.099521	0.870686	EXOC7;EXOC7;EXOC7;EXOC7;EXOC7;EXOC7
cg00551679	HUVEC	LSEC	0.836519	0.151456	FOXF1
cg00589520	HUVEC	LSEC	0.80441	0.179292
cg00714725	HUVEC	LSEC	0.841767	0.0789971	CYP26C1
cg00758881	HUVEC	LSEC	0.944334	0.143684	NDRG4;NDRG4;NDRG4
cg00830420	HUVEC	LSEC	0.910431	0.177181	ANO2
cg01131038	HUVEC	LSEC	0.80916	0.164571
cg01336162	HUVEC	LSEC	0.801051	0.188215	TGFBR3
cg01530605	HUVEC	LSEC	0.908711	0.194128	SOX2OT
cg01558501	HUVEC	LSEC	0.895952	0.0846823
cg02213103	HUVEC	LSEC	0.895738	0.0802385	SOX2OT
cg02392696	HUVEC	LSEC	0.867706	0.147985
cg02650401	HUVEC	LSEC	0.887514	0.0722659	SOX2OT
cg02933362	HUVEC	LSEC	0.850493	0.181565	RFX8
cg03190219	HUVEC	LSEC	0.863224	0.118617
cg03906434	HUVEC	LSEC	0.813795	0.0380713
cg03915012	HUVEC	LSEC	0.848171	0.195307	GAK
cg04322202	HUVEC	LSEC	0.888942	0.157054	EPHA5;EPHA5
cg04422003	HUVEC	LSEC	0.915449	0.158445	CREB5
cg04707408	HUVEC	LSEC	0.835485	0.174165
cg04787888	HUVEC	LSEC	0.878177	0.160557	FOXF1
cg04948892	HUVEC	LSEC	0.832407	0.0708258	SOX2OT;SOX2
cg05127821	HUVEC	LSEC	0.923391	0.0726441	CYP26C1
cg05342515	HUVEC	LSEC	0.841413	0.183798
cg05525812	HUVEC	LSEC	0.894856	0.18353
cg05767159	HUVEC	LSEC	0.926289	0.11935
cg05933510	HUVEC	LSEC	0.810838	0.0758004
cg06390651	HUVEC	LSEC	0.893456	0.176108
cg06834912	HUVEC	LSEC	0.830492	0.11606	FOXF1
cg07056644	HUVEC	LSEC	0.827289	0.0752116	FOXF1
cg07747133	HUVEC	LSEC	0.890455	0.0925465	SOX2OT;SOX2
cg07954414	HUVEC	LSEC	0.888781	0.146706	KIAA0922;KIAA0922
cg08189801	HUVEC	LSEC	0.914961	0.11692	LOC404266;LOC404266;LOC404266;HOXB5;LOC404266
cg08219218	HUVEC	LSEC	0.815449	0.135929	LRBA;MAB21L2;MAB21L2
cg09015774	HUVEC	LSEC	0.88758	0.142483	CAMTA1
cg09430518	HUVEC	LSEC	0.886919	0.144448
cg09572125	HUVEC	LSEC	0.868016	0.189527	SYNGAP1
cg09784934	HUVEC	LSEC	0.921078	0.19795
cg10146203	HUVEC	LSEC	0.90513	0.174561	GABRA5;GABRA5
cg10159630	HUVEC	LSEC	0.886183	0.162698	HOXD3
cg10288510	HUVEC	LSEC	0.872947	0.195403
cg10383447	HUVEC	LSEC	0.887798	0.0630563	NDRG4;NDRG4;NDRG4
cg10717691	HUVEC	LSEC	0.953127	0.186381
cg10753836	HUVEC	LSEC	0.864551	0.11321	HOXD9
cg10768108	HUVEC	LSEC	0.905355	0.0860871	SOX2OT
cg10813980	HUVEC	LSEC	0.816685	0.17899	FAM49A
cg10836110	HUVEC	LSEC	0.800612	0.104935	SHROOM1
cg10984625	HUVEC	LSEC	0.824818	0.170228	LRRFIP1;LRRFIP1;LRRFIP1;LRRFIP1;LRRFIP1
cg11129008	HUVEC	LSEC	0.826917	0.0688822	SOX2OT;SOX2
cg11165158	HUVEC	LSEC	0.856979	0.140696	FOXL1
cg11478200	HUVEC	LSEC	0.864889	0.191754
cg11706983	HUVEC	LSEC	0.814587	0.110053
cg11739758	HUVEC	LSEC	0.846825	0.124536	LOC404266;LOC404266;LOC404266;HOXB5;LOC404266
cg11751645	HUVEC	LSEC	0.878202	0.193013	LRRC55
cg11864566	HUVEC	LSEC	0.814208	0.0974423
cg12187687	HUVEC	LSEC	0.807597	0.183029
cg12279125	HUVEC	LSEC	0.860005	0.179274
cg12587213	HUVEC	LSEC	0.825261	0.154352	SRGAP2;SRGAP2;SRGAP2
cg12967164	HUVEC	LSEC	0.815537	0.151006	ELFN1
cg13180315	HUVEC	LSEC	0.953807	0.125557
cg13294849	HUVEC	LSEC	0.884675	0.0663006	SOX2OT
cg13490403	HUVEC	LSEC	0.83799	0.0688522	LHX6;LHX6
cg13845094	HUVEC	LSEC	0.800975	0.111144
cg14188840	HUVEC	LSEC	0.903317	0.187601	HOXA10
cg14543255	HUVEC	LSEC	0.860933	0.119689
cg14811105	HUVEC	LSEC	0.800227	0.197022	NR4A2
cg15001131	HUVEC	LSEC	0.842968	0.199123
cg15852963	HUVEC	LSEC	0.886557	0.118061	SOX2OT
cg16239482	HUVEC	LSEC	0.804613	0.0491383	SOX2OT
cg16276063	HUVEC	LSEC	0.923057	0.0409766	SOX2OT
cg16495265	HUVEC	LSEC	0.815304	0.102364	LOC404266;LOC404266;LOC404266;HOXB5;LOC404266
cg16564529	HUVEC	LSEC	0.814321	0.170611	SRCIN1
cg16578883	HUVEC	LSEC	0.80158	0.128528	PDE4D;PDE4D;PDE4D
cg16955889	HUVEC	LSEC	0.823001	0.0686276	SOX2OT
cg16975587	HUVEC	LSEC	0.86594	0.166844	LTF
cg17284168	HUVEC	LSEC	0.867157	0.186438	SGK1;SGK1;SGK1;SGK1
cg17400476	HUVEC	LSEC	0.946968	0.108476
cg17894318	HUVEC	LSEC	0.833452	0.142596	SOX2OT
cg18148179	HUVEC	LSEC	0.83301	0.0907389	SOX2OT;SOX2
cg18448949	HUVEC	LSEC	0.80242	0.139923	HOXD8
cg18562243	HUVEC	LSEC	0.857615	0.11495	SOX2OT
cg18573082	HUVEC	LSEC	0.833099	0.197973	PDE7B
cg18674961	HUVEC	LSEC	0.812385	0.124593	PPP1R16B
cg18720698	HUVEC	LSEC	0.885267	0.151043
cg18944451	HUVEC	LSEC	0.822975	0.198853
cg19002941	HUVEC	LSEC	0.807953	0.16985	ERICH1
cg19156231	HUVEC	LSEC	0.96565	0.085556	SCN8A
cg19258425	HUVEC	LSEC	0.875562	0.160039	SOX2OT;SOX2
cg19509393	HUVEC	LSEC	0.916607	0.178755	HOXD4
cg19944876	HUVEC	LSEC	0.860998	0.192856
cg19980151	HUVEC	LSEC	0.877704	0.180263	FLJ42709;FLJ42709
cg20177650	HUVEC	LSEC	0.802602	0.0950514	SOX2OT
cg20311673	HUVEC	LSEC	0.849132	0.132685	PXDN
cg20370184	HUVEC	LSEC	0.849936	0.166314	SLC44A4
cg20440891	HUVEC	LSEC	0.811028	0.197568	CREB5
cg20570030	HUVEC	LSEC	0.809759	0.185703
cg20675389	HUVEC	LSEC	0.80517	0.0974018	SOX2OT
cg20691722	HUVEC	LSEC	0.902364	0.0708234	SOX2OT
cg20848988	HUVEC	LSEC	0.911871	0.172132	EEPD1
cg20941258	HUVEC	LSEC	0.84345	0.194439	LRRC2;TDGF1
cg21007509	HUVEC	LSEC	0.820208	0.154766	RAD51L1;RAD51L1;RAD51L1
cg21197336	HUVEC	LSEC	0.952833	0.186313
cg21811204	HUVEC	LSEC	0.95665	0.177439	SHROOM1
cg21884062	HUVEC	LSEC	0.903805	0.186435	MIR548F5;NBEA;MAB21L1
cg21974358	HUVEC	LSEC	0.921619	0.125287	SCN8A
cg22171539	HUVEC	LSEC	0.93421	0.143078
cg22431992	HUVEC	LSEC	0.818805	0.118194	RBPMS;RBPMS;RBPMS;RBPMS
cg22718636	HUVEC	LSEC	0.81152	0.0890214	DGKQ
cg23009419	HUVEC	LSEC	0.841453	0.194974	LRRC2;TDGF1
cg23165310	HUVEC	LSEC	0.913071	0.179035	SOX2OT
cg24064594	HUVEC	LSEC	0.899187	0.140899	GYPC;GYPC
cg24513480	HUVEC	LSEC	0.835303	0.190635	SOX2OT
cg24772388	HUVEC	LSEC	0.827917	0.119907	GYPC;GYPC
cg24812442	HUVEC	LSEC	0.830786	0.163453
cg25109019	HUVEC	LSEC	0.844537	0.121193	SOX2OT
cg25409809	HUVEC	LSEC	0.837168	0.195669	CYFIP1
cg25576818	HUVEC	LSEC	0.824185	0.123067
cg25718696	HUVEC	LSEC	0.842741	0.190452	LRBA;MAB21L2;MAB21L2
cg25916282	HUVEC	LSEC	0.959202	0.17252
cg26307117	HUVEC	LSEC	0.976367	0.198494	LTF
cg26865446	HUVEC	LSEC	0.811901	0.0794812	SOX2OT
cg27001894	HUVEC	LSEC	0.813797	0.188011	CCDC3
cg27175943	HUVEC	LSEC	0.81181	0.128173
cg27317046	HUVEC	LSEC	0.873322	0.190876	LTBP2
cg27622679	HUVEC	LSEC	0.845905	0.128529	SOX2OT
cg27624471	HUVEC	LSEC	0.809138	0.19733	NFATC1;NFATC1;NFATC1;NFATC1
cg00004700	HUVEC	LSEC	0.0359774	0.815941	FHL2;FHL2;FHL2;FHL2
cg00151768	HUVEC	LSEC	0.155419	0.901974	NFATC1;NFATC1;NFATC1
cg00256046	HUVEC	LSEC	0.192048	0.819832	ESRRG
cg00281048	HUVEC	LSEC	0.133599	0.915763
cg00461650	HUVEC	LSEC	0.100284	0.888717
cg00780520	HUVEC	LSEC	0.14154	0.876991	PVT1
cg00980904	HUVEC	LSEC	0.163219	0.818732	RASSF1;RASSF1;RASSF1;RASSF1
cg01138819	HUVEC	LSEC	0.196621	0.807592
cg01439753	HUVEC	LSEC	0.156079	0.832736	CMIP;CMIP
cg01539484	HUVEC	LSEC	0.189801	0.805475	TSGA14
cg01549570	HUVEC	LSEC	0.0728665	0.812365	KIF26A
cg01803461	HUVEC	LSEC	0.104679	0.891338
cg01835474	HUVEC	LSEC	0.143557	0.866076
cg01875596	HUVEC	LSEC	0.163188	0.817705	ZNF521
cg02059055	HUVEC	LSEC	0.132326	0.826889	RNF144B
cg02086355	HUVEC	LSEC	0.17066	0.825723	C6orf126
cg02262727	HUVEC	LSEC	0.177965	0.859977	HSD17B12
cg02520399	HUVEC	LSEC	0.0934892	0.837251
cg02520804	HUVEC	LSEC	0.185612	0.89334	FOXP1;FOXP1
cg02560744	HUVEC	LSEC	0.173623	0.881197	MALL
cg03044444	HUVEC	LSEC	0.167308	0.90378	ATP11A;ATP11A
cg03340964	HUVEC	LSEC	0.142032	0.882543	DSTN;DSTN
cg03712062	HUVEC	LSEC	0.132447	0.917338
cg03832673	HUVEC	LSEC	0.198757	0.907294
cg03987842	HUVEC	LSEC	0.189499	0.815822	SLC7A6;SLC7A6
cg04119303	HUVEC	LSEC	0.151933	0.843381	HCCA2
cg04156483	HUVEC	LSEC	0.123716	0.843553	MORN1
cg04300159	HUVEC	LSEC	0.0958655	0.866866
cg04339692	HUVEC	LSEC	0.0800072	0.813505
cg04507426	HUVEC	LSEC	0.173273	0.810585	DKFZP434H168;GNAO1;GNAO1
cg04560029	HUVEC	LSEC	0.172668	0.871592
cg04670168	HUVEC	LSEC	0.19808	0.807689	MYOZ3;MYOZ3
cg04763519	HUVEC	LSEC	0.126237	0.888436
cg04819048	HUVEC	LSEC	0.116288	0.84861	FRMD4A
cg04851348	HUVEC	LSEC	0.167403	0.911981	C1orf110
cg04919425	HUVEC	LSEC	0.140703	0.878605
cg05053979	HUVEC	LSEC	0.129336	0.818348	FOXN3;FOXN3
cg05109966	HUVEC	LSEC	0.195347	0.923191
cg05210689	HUVEC	LSEC	0.152258	0.827468
cg05355411	HUVEC	LSEC	0.144819	0.858609	SULF1;SULF1;SULF1;SULF1
cg05461182	HUVEC	LSEC	0.0802264	0.806039	NFIA;NFIA;NFIA;NFIA
cg05485250	HUVEC	LSEC	0.187352	0.873961	ADAMTS18
cg05494483	HUVEC	LSEC	0.107891	0.897233
cg06097704	HUVEC	LSEC	0.0787598	0.884805	NXN
cg06186155	HUVEC	LSEC	0.08544	0.857412	HOXB3
cg06365270	HUVEC	LSEC	0.0934265	0.919779	TNXB
cg06394460	HUVEC	LSEC	0.14693	0.90911	LNX2
cg06511312	HUVEC	LSEC	0.100249	0.808098	MEGF6
cg06554744	HUVEC	LSEC	0.171225	0.807056	FLII
cg06621452	HUVEC	LSEC	0.196585	0.830168	MALL
cg06676049	HUVEC	LSEC	0.180714	0.815934	KLHL29
cg06732667	HUVEC	LSEC	0.131525	0.914984	TRAPPC9;TRAPPC9
cg06859106	HUVEC	LSEC	0.0951718	0.818558	LAP3
cg07180571	HUVEC	LSEC	0.145445	0.885243	CLASP1;CLASP1;CLASP1
cg07344019	HUVEC	LSEC	0.193558	0.859164	MIR548H4;NOX5
cg07478795	HUVEC	LSEC	0.191819	0.81363
cg07602008	HUVEC	LSEC	0.0519523	0.833372	CYR61
cg07736657	HUVEC	LSEC	0.155166	0.882127	IQCK
cg07766743	HUVEC	LSEC	0.154205	0.865938	EPHX2
cg07948095	HUVEC	LSEC	0.134775	0.871042
cg07972015	HUVEC	LSEC	0.187308	0.832676
cg08193821	HUVEC	LSEC	0.145727	0.838509	FARS2
cg08217545	HUVEC	LSEC	0.0401876	0.835184	NFIC;NFIC
cg08220149	HUVEC	LSEC	0.0797665	0.809426	NDE1;NDE1
cg08248231	HUVEC	LSEC	0.123728	0.869523	DNAH17
cg08392746	HUVEC	LSEC	0.157015	0.881517	PUS7
cg08558886	HUVEC	LSEC	0.115485	0.848219
cg08618463	HUVEC	LSEC	0.141624	0.828543	SMAD1;SMAD1
cg08714960	HUVEC	LSEC	0.149738	0.855001
cg08777211	HUVEC	LSEC	0.16015	0.820123	TSGA14
cg08785317	HUVEC	LSEC	0.198434	0.873947
cg08995449	HUVEC	LSEC	0.0533985	0.853059
cg09177545	HUVEC	LSEC	0.089554	0.868079
cg09646593	HUVEC	LSEC	0.178439	0.811519	ANKRD50;ANKRD50
cg09655329	HUVEC	LSEC	0.099126	0.808493
cg09958560	HUVEC	LSEC	0.126949	0.800294	VTI1A
cg10032375	HUVEC	LSEC	0.170576	0.854148	IQCK
cg10523671	HUVEC	LSEC	0.182435	0.809422	SLC15A2;SLC15A2
cg10652915	HUVEC	LSEC	0.170556	0.846643
cg10806811	HUVEC	LSEC	0.136906	0.868646	STXBP6
cg10817669	HUVEC	LSEC	0.169191	0.814832
cg11114465	HUVEC	LSEC	0.0851346	0.904242
cg11387340	HUVEC	LSEC	0.0868067	0.857175	RPS6KA2;RPS6KA2
cg11420771	HUVEC	LSEC	0.144187	0.815302	DDAH1;DDAH1
cg11526413	HUVEC	LSEC	0.130511	0.833268	PLIN1;PLIN1
cg11702866	HUVEC	LSEC	0.158464	0.808121	HRH1;HRH1;HRH1
cg12241333	HUVEC	LSEC	0.0584068	0.813729	TRPM1
cg12245706	HUVEC	LSEC	0.165725	0.9098	DYSF;DYSF;DYSF;DYSF;DYSF;DYSF;DYSF;DYSF;DYSF;DYSF;DYSF;DYSF;DYSF;DYSF
cg12314682	HUVEC	LSEC	0.141863	0.825309	TBC1D16
cg12401953	HUVEC	LSEC	0.0743334	0.855613	SPOCK1
cg12799824	HUVEC	LSEC	0.183877	0.801277
cg12967723	HUVEC	LSEC	0.118388	0.811149	SLC12A9;TRIP6
cg13391028	HUVEC	LSEC	0.155612	0.822904
cg13400443	HUVEC	LSEC	0.0620366	0.825333	EXOC6
cg13501538	HUVEC	LSEC	0.0968775	0.848604
cg13718960	HUVEC	LSEC	0.0748826	0.838947	RNASE1;RNASE1;RNASE1;RNASE1
cg13748799	HUVEC	LSEC	0.1332	0.811973	CUGBP2
cg13924834	HUVEC	LSEC	0.159066	0.939899	CCDC93
cg14058100	HUVEC	LSEC	0.0453895	0.832475	KIF26A
cg14185727	HUVEC	LSEC	0.153936	0.841631	MTRF1L;MTRF1L
cg14199629	HUVEC	LSEC	0.115517	0.836563	TLE1
cg14241894	HUVEC	LSEC	0.125971	0.847867	SH3BP4
cg14302130	HUVEC	LSEC	0.0977902	0.832041	HLA-DPA1
cg14406401	HUVEC	LSEC	0.176621	0.909108	NAV2;NAV2;NAV2;NAV2
cg14434062	HUVEC	LSEC	0.0519847	0.84216
cg14520913	HUVEC	LSEC	0.103417	0.879041	NNMT
cg14575950	HUVEC	LSEC	0.137095	0.839516	ITGB3
cg14802097	HUVEC	LSEC	0.194487	0.826608	PRICKLE1
cg15002761	HUVEC	LSEC	0.173077	0.925962	IGSF9B
cg15099418	HUVEC	LSEC	0.136213	0.807857
cg15143037	HUVEC	LSEC	0.172997	0.888149	STYXL1
cg15241084	HUVEC	LSEC	0.159474	0.86841	TLR7
cg15627834	HUVEC	LSEC	0.106409	0.951138	SKIL;SKIL;SKIL
cg15680359	HUVEC	LSEC	0.145013	0.810733
cg15735030	HUVEC	LSEC	0.19747	0.827858
cg15835792	HUVEC	LSEC	0.0965866	0.843492	NRG1;NRG1;NRG1;NRG1;NRG1;NRG1;NRG1;NRG1;NRG1;NRG1;NRG1;NRG1
cg16144883	HUVEC	LSEC	0.136734	0.860548
cg16210973	HUVEC	LSEC	0.199256	0.875128
cg16225663	HUVEC	LSEC	0.0727185	0.820898	TNXB
cg16405960	HUVEC	LSEC	0.168516	0.852091
cg16652521	HUVEC	LSEC	0.0638092	0.804694
cg16670021	HUVEC	LSEC	0.171123	0.813192	FLJ43860
cg16710042	HUVEC	LSEC	0.161852	0.837407	SLC38A11
cg16805553	HUVEC	LSEC	0.169413	0.811995	MPZL3
cg16990755	HUVEC	LSEC	0.187061	0.871752	CACNB1;CACNB1;CACNB1
cg17499345	HUVEC	LSEC	0.100957	0.833622	CYR61
cg17501210	HUVEC	LSEC	0.13589	0.847771	RPS6KA2;RPS6KA2
cg17618872	HUVEC	LSEC	0.151745	0.842222	CBFA2T2;CBFA2T2;CBFA2T2
cg17745339	HUVEC	LSEC	0.183906	0.877412
cg17755518	HUVEC	LSEC	0.197133	0.862381	SLC44A5;SLC44A5
cg17852032	HUVEC	LSEC	0.152683	0.882565	ZDHHC14;ZDHHC14
cg18278184	HUVEC	LSEC	0.112005	0.882724	SRGN
cg18346398	HUVEC	LSEC	0.0726577	0.882817
cg18367578	HUVEC	LSEC	0.0562938	0.889477	NNMT
cg18505593	HUVEC	LSEC	0.0617514	0.934747	CCDC85C
cg18566883	HUVEC	LSEC	0.11864	0.819967
cg18633587	HUVEC	LSEC	0.191341	0.894452	MAP4;MAP4;MAP4
cg18828306	HUVEC	LSEC	0.0500472	0.878511	USH1C;USH1C
cg18876728	HUVEC	LSEC	0.182229	0.890863	TGFB2;TGFB2
cg19279257	HUVEC	LSEC	0.113479	0.832023	SLC12A9;TRIP6
cg19317600	HUVEC	LSEC	0.16061	0.814976	ACOX3;ACOX3
cg19377250	HUVEC	LSEC	0.183041	0.848483	SLC12A9
cg19816811	HUVEC	LSEC	0.105516	0.832174	HOXA6
cg20293609	HUVEC	LSEC	0.0250947	0.905623	CYR61
cg20640374	HUVEC	LSEC	0.0499334	0.934769	TRPM1
cg20941737	HUVEC	LSEC	0.166177	0.810327	ZBTB20;ZBTB20;ZBTB20
cg21010202	HUVEC	LSEC	0.0452979	0.823676
cg21431856	HUVEC	LSEC	0.169557	0.807834	SH3BP4
cg21628504	HUVEC	LSEC	0.0880387	0.834577
cg21951797	HUVEC	LSEC	0.118498	0.887103	TNXB
cg22352371	HUVEC	LSEC	0.178988	0.859491	IL17RD
cg22708961	HUVEC	LSEC	0.103951	0.850115	MORN1
cg22745747	HUVEC	LSEC	0.0988835	0.823821	BMX
cg22962264	HUVEC	LSEC	0.149504	0.813632
cg22986947	HUVEC	LSEC	0.169647	0.871427	TXNDC5;TXNDC5
cg23014425	HUVEC	LSEC	0.186503	0.821667	HOXB3
cg23054181	HUVEC	LSEC	0.147328	0.893567	FAM169B
cg23432301	HUVEC	LSEC	0.0864454	0.875031	FOXR2
cg23508887	HUVEC	LSEC	0.163069	0.893799	C18orf1;C18orf1
cg23639055	HUVEC	LSEC	0.121417	0.804216
cg23679724	HUVEC	LSEC	0.172534	0.801597	CTSZ
cg23729407	HUVEC	LSEC	0.113433	0.85919	SH3BP4
cg24199203	HUVEC	LSEC	0.11599	0.835048	NFIC;NFIC
cg24311643	HUVEC	LSEC	0.152471	0.847126
cg24315815	HUVEC	LSEC	0.13934	0.80994	PLSCR4;PLSCR4;PLSCR4;PLSCR4
cg24367777	HUVEC	LSEC	0.19777	0.821835
cg24511008	HUVEC	LSEC	0.185636	0.810719
cg24683185	HUVEC	LSEC	0.164296	0.821339	MTMR15
cg24802745	HUVEC	LSEC	0.161707	0.820259
cg24957518	HUVEC	LSEC	0.130431	0.912537	TRPM1
cg25015733	HUVEC	LSEC	0.152962	0.897945	MGAT4A
cg25448856	HUVEC	LSEC	0.18562	0.837854	EEA1
cg25498139	HUVEC	LSEC	0.175357	0.800749
cg25567805	HUVEC	LSEC	0.0540853	0.842693	LAMA4;LAMA4;LAMA4
cg25596754	HUVEC	LSEC	0.0823106	0.888176	TNXB
cg25811633	HUVEC	LSEC	0.177683	0.883508	FOXP1;FOXP1
cg26073844	HUVEC	LSEC	0.12949	0.804956	GSDMC;GSDMC
cg26231272	HUVEC	LSEC	0.127837	0.840141
cg26279216	HUVEC	LSEC	0.142026	0.85285	MGMT
cg26335577	HUVEC	LSEC	0.196893	0.833445
cg26889844	HUVEC	LSEC	0.182327	0.866895	L3MBTL3;L3MBTL3
cg26946092	HUVEC	LSEC	0.112439	0.837534
cg26956007	HUVEC	LSEC	0.159788	0.825214	VAT1L
cg26962618	HUVEC	LSEC	0.072282	0.905303
cg26987699	HUVEC	LSEC	0.172255	0.861772	GATA6
cg27012424	HUVEC	LSEC	0.148097	0.851505	DLGAP1;DLGAP1
cg27041424	HUVEC	LSEC	0.0918266	0.857676	VWF
cg27181468	HUVEC	LSEC	0.130852	0.808435	TMEM139;CASP2;CASP2
cg27208307	HUVEC	LSEC	0.0900705	0.825213	SRGN
cg27222736	HUVEC	LSEC	0.145101	0.842798
cg27292547	HUVEC	LSEC	0.065642	0.86901
cg27304952	HUVEC	LSEC	0.0906138	0.923037	SCN8A
cg27583604	HUVEC	LSEC	0.168022	0.838768	PLK3
cg27616751	HUVEC	LSEC	0.135943	0.885828	FIS1

## Sheet: Sheet 3
ID_REF(LCs_Beta<.1&Beta>.9)	A	B	Beta_A	Beta_B	UCSC_RefGene_Name
cg00134539	B cells	Pan T cells	0.908035	0.0739007	UBASH3A;UBASH3A
cg00134539	B cells	T cells CD4+	0.908035	0.0587226	UBASH3A;UBASH3A
cg00134539	B cells	T cells CD8+	0.908035	0.0695975	UBASH3A;UBASH3A
cg00134539	B cells	Tregs	0.908035	0.0743379	UBASH3A;UBASH3A
cg00134539	B cells	NK CD16+	0.908035	0.0733563	UBASH3A;UBASH3A
cg00134539	B cells	NK CD16-	0.908035	0.0906437	UBASH3A;UBASH3A
cg00226923	B cells	Pan T cells	0.0316871	0.942364	FGD2
cg00226923	B cells	T cells CD4+	0.0316871	0.95998	FGD2
cg00226923	B cells	T cells CD8+	0.0316871	0.931205	FGD2
cg00226923	B cells	Tregs	0.0316871	0.944168	FGD2
cg00226923	B cells	NK CD16+	0.0316871	0.931212	FGD2
cg00226923	B cells	NK CD16-	0.0316871	0.942825	FGD2
cg00226923	B cells	Granulocytes	0.0316871	0.964918	FGD2
cg00226923	B cells	Neutrophils	0.0316871	0.958493	FGD2
cg00226923	B cells	Monocytes	0.0316871	0.965326	FGD2
cg00415993	T cells CD8+	Granulocytes	0.927339	0.0878388	F2RL2;F2RL2;IQGAP2
cg00415993	T cells CD8+	Neutrophils	0.927339	0.0857964	F2RL2;F2RL2;IQGAP2
cg00546897	Pan T cells	Monocytes	0.907737	0.0897171	LOC284837
cg00546897	T cells CD4+	Monocytes	0.902753	0.0897171	LOC284837
cg00795812	Pan T cells	Granulocytes	0.0888713	0.948377	PDCD1
cg00795812	Pan T cells	Neutrophils	0.0888713	0.935603	PDCD1
cg00795812	T cells CD4+	Granulocytes	0.0574312	0.948377	PDCD1
cg00795812	T cells CD4+	Neutrophils	0.0574312	0.935603	PDCD1
cg01500140	B cells	NK CD16+	0.91955	0.0798322	LIM2;LIM2
cg01500140	T cells CD4+	NK CD16+	0.900331	0.0798322	LIM2;LIM2
cg01500140	NK CD16+	Granulocytes	0.0798322	0.903763	LIM2;LIM2
cg01500140	NK CD16+	Neutrophils	0.0798322	0.913057	LIM2;LIM2
cg01500140	NK CD16+	Monocytes	0.0798322	0.903744	LIM2;LIM2
cg02600394	B cells	T cells CD4+	0.948229	0.0440796	TXK;TXK
cg02600394	B cells	Tregs	0.948229	0.0842407	TXK;TXK
cg02600394	B cells	NK CD16+	0.948229	0.0436244	TXK;TXK
cg02600394	B cells	NK CD16-	0.948229	0.0527286	TXK;TXK
cg02600394	T cells CD4+	Granulocytes	0.0440796	0.901207	TXK;TXK
cg02600394	T cells CD4+	Monocytes	0.0440796	0.931966	TXK;TXK
cg02600394	Tregs	Granulocytes	0.0842407	0.901207	TXK;TXK
cg02600394	Tregs	Monocytes	0.0842407	0.931966	TXK;TXK
cg02600394	NK CD16+	Granulocytes	0.0436244	0.901207	TXK;TXK
cg02600394	NK CD16+	Monocytes	0.0436244	0.931966	TXK;TXK
cg02600394	NK CD16-	Granulocytes	0.0527286	0.901207	TXK;TXK
cg02600394	NK CD16-	Monocytes	0.0527286	0.931966	TXK;TXK
cg02656594	Pan T cells	Granulocytes	0.900851	0.0813947	IL21R
cg02656594	Pan T cells	Monocytes	0.900851	0.0950193	IL21R
cg02656594	T cells CD8+	Granulocytes	0.917664	0.0813947	IL21R
cg02656594	T cells CD8+	Monocytes	0.917664	0.0950193	IL21R
cg02863947	T cells CD4+	Granulocytes	0.903219	0.0929197	NR1I2;NR1I2
cg02863947	T cells CD4+	Neutrophils	0.903219	0.0898012	NR1I2;NR1I2
cg03330678	Pan T cells	Granulocytes	0.904034	0.0577319	SEPT9;SEPT9;SEPT9;SEPT9
cg03330678	Pan T cells	Neutrophils	0.904034	0.0632544	SEPT9;SEPT9;SEPT9;SEPT9
cg03330678	Pan T cells	Monocytes	0.904034	0.0587374	SEPT9;SEPT9;SEPT9;SEPT9
cg03330678	NK CD16-	Granulocytes	0.903935	0.0577319	SEPT9;SEPT9;SEPT9;SEPT9
cg03330678	NK CD16-	Neutrophils	0.903935	0.0632544	SEPT9;SEPT9;SEPT9;SEPT9
cg03330678	NK CD16-	Monocytes	0.903935	0.0587374	SEPT9;SEPT9;SEPT9;SEPT9
cg03801286	Pan T cells	Granulocytes	0.900524	0.0538336	KCNE1
cg03801286	Pan T cells	Neutrophils	0.900524	0.0588484	KCNE1
cg03801286	Pan T cells	Monocytes	0.900524	0.0604254	KCNE1
cg03801286	T cells CD4+	Granulocytes	0.902902	0.0538336	KCNE1
cg03801286	T cells CD4+	Neutrophils	0.902902	0.0588484	KCNE1
cg03801286	T cells CD4+	Monocytes	0.902902	0.0604254	KCNE1
cg04451770	T cells CD4+	Granulocytes	0.915309	0.042192	ENTPD1;ENTPD1;ENTPD1;ENTPD1;ENTPD1;ENTPD1;ENTPD1
cg04451770	T cells CD4+	Neutrophils	0.915309	0.0424729	ENTPD1;ENTPD1;ENTPD1;ENTPD1;ENTPD1;ENTPD1;ENTPD1
cg04451770	T cells CD4+	Monocytes	0.915309	0.0530998	ENTPD1;ENTPD1;ENTPD1;ENTPD1;ENTPD1;ENTPD1;ENTPD1
cg04451770	NK CD16-	Granulocytes	0.903129	0.042192	ENTPD1;ENTPD1;ENTPD1;ENTPD1;ENTPD1;ENTPD1;ENTPD1
cg04451770	NK CD16-	Neutrophils	0.903129	0.0424729	ENTPD1;ENTPD1;ENTPD1;ENTPD1;ENTPD1;ENTPD1;ENTPD1
cg04451770	NK CD16-	Monocytes	0.903129	0.0530998	ENTPD1;ENTPD1;ENTPD1;ENTPD1;ENTPD1;ENTPD1;ENTPD1
cg06812844	T cells CD4+	Granulocytes	0.920779	0.0700515	TRPM2
cg06812844	T cells CD4+	Neutrophils	0.920779	0.0706195	TRPM2
cg06812844	T cells CD4+	Monocytes	0.920779	0.0861594	TRPM2
cg07285167	T cells CD4+	Granulocytes	0.915682	0.0987348	CSF3R;CSF3R;CSF3R;CSF3R
cg07285167	T cells CD4+	Neutrophils	0.915682	0.0933987	CSF3R;CSF3R;CSF3R;CSF3R
cg07285167	T cells CD4+	Monocytes	0.915682	0.079818	CSF3R;CSF3R;CSF3R;CSF3R
cg08044694	Pan T cells	Granulocytes	0.92167	0.0435661	BRD4;BRD4
cg08044694	Pan T cells	Neutrophils	0.92167	0.0530539	BRD4;BRD4
cg08044694	Pan T cells	Monocytes	0.92167	0.0391775	BRD4;BRD4
cg08044694	T cells CD4+	Granulocytes	0.938279	0.0435661	BRD4;BRD4
cg08044694	T cells CD4+	Neutrophils	0.938279	0.0530539	BRD4;BRD4
cg08044694	T cells CD4+	Monocytes	0.938279	0.0391775	BRD4;BRD4
cg08044694	T cells CD8+	Granulocytes	0.932423	0.0435661	BRD4;BRD4
cg08044694	T cells CD8+	Neutrophils	0.932423	0.0530539	BRD4;BRD4
cg08044694	T cells CD8+	Monocytes	0.932423	0.0391775	BRD4;BRD4
cg08044694	Tregs	Granulocytes	0.905368	0.0435661	BRD4;BRD4
cg08044694	Tregs	Neutrophils	0.905368	0.0530539	BRD4;BRD4
cg08044694	Tregs	Monocytes	0.905368	0.0391775	BRD4;BRD4
cg08458487	Pan T cells	Granulocytes	0.908714	0.0484903	SFTPD
cg08458487	Pan T cells	Neutrophils	0.908714	0.0567813	SFTPD
cg08458487	Pan T cells	Monocytes	0.908714	0.0555756	SFTPD
cg09076077	B cells	NK CD16+	0.912798	0.0721657	C20orf197
cg09076077	B cells	Granulocytes	0.912798	0.0589097	C20orf197
cg09076077	B cells	Neutrophils	0.912798	0.0772485	C20orf197
cg09076077	B cells	Monocytes	0.912798	0.0683109	C20orf197
cg09971811	B cells	NK CD16+	0.904705	0.0498249	CST7;CST7
cg09971811	B cells	Granulocytes	0.904705	0.0712518	CST7;CST7
cg09971811	B cells	Neutrophils	0.904705	0.0758231	CST7;CST7
cg10126923	B cells	NK CD16+	0.925851	0.0380279	NKG7
cg10126923	B cells	Granulocytes	0.925851	0.0779436	NKG7
cg10126923	B cells	Neutrophils	0.925851	0.0758202	NKG7
cg10126923	T cells CD4+	NK CD16+	0.919636	0.0380279	NKG7
cg10126923	T cells CD4+	Granulocytes	0.919636	0.0779436	NKG7
cg10126923	T cells CD4+	Neutrophils	0.919636	0.0758202	NKG7
cg10126923	Tregs	NK CD16+	0.925865	0.0380279	NKG7
cg10126923	Tregs	Granulocytes	0.925865	0.0779436	NKG7
cg10126923	Tregs	Neutrophils	0.925865	0.0758202	NKG7
cg11024597	Pan T cells	Granulocytes	0.904113	0.0968706
cg11024597	Pan T cells	Neutrophils	0.904113	0.0815833
cg11024597	Pan T cells	Monocytes	0.904113	0.0740834
cg11024597	T cells CD4+	Granulocytes	0.917468	0.0968706
cg11024597	T cells CD4+	Neutrophils	0.917468	0.0815833
cg11024597	T cells CD4+	Monocytes	0.917468	0.0740834
cg11254522	T cells CD4+	NK CD16+	0.907724	0.0485524	FGR;FGR;FGR
cg11254522	Tregs	NK CD16+	0.926488	0.0485524	FGR;FGR;FGR
cg11283860	B cells	Granulocytes	0.927307	0.0644215
cg11283860	B cells	Neutrophils	0.927307	0.074048
cg11283860	Pan T cells	Granulocytes	0.928768	0.0644215
cg11283860	Pan T cells	Neutrophils	0.928768	0.074048
cg11283860	T cells CD4+	Granulocytes	0.913507	0.0644215
cg11283860	T cells CD4+	Neutrophils	0.913507	0.074048
cg11283860	Tregs	Granulocytes	0.909582	0.0644215
cg11283860	Tregs	Neutrophils	0.909582	0.074048
cg11283860	Pan NK	Granulocytes	0.914598	0.0644215
cg11283860	Pan NK	Neutrophils	0.914598	0.074048
cg11283860	NK CD16+	Granulocytes	0.919801	0.0644215
cg11283860	NK CD16+	Neutrophils	0.919801	0.074048
cg11283860	NK CD16-	Granulocytes	0.92366	0.0644215
cg11283860	NK CD16-	Neutrophils	0.92366	0.074048
cg11939496	Pan T cells	Monocytes	0.903106	0.0983044	CD244;CD244;CD244
cg11939496	T cells CD4+	Monocytes	0.918565	0.0983044	CD244;CD244;CD244
cg12044210	B cells	NK CD16+	0.943682	0.057937	APBA2;APBA2;APBA2;APBA2
cg12044210	NK CD16+	Granulocytes	0.057937	0.955882	APBA2;APBA2;APBA2;APBA2
cg12044210	NK CD16+	Neutrophils	0.057937	0.946492	APBA2;APBA2;APBA2;APBA2
cg12044210	NK CD16+	Monocytes	0.057937	0.961914	APBA2;APBA2;APBA2;APBA2
cg12125117	B cells	Granulocytes	0.917797	0.0328986	GPR97
cg12125117	B cells	Neutrophils	0.917797	0.0356262	GPR97
cg12125117	B cells	Monocytes	0.917797	0.0352556	GPR97
cg12125117	Pan T cells	Granulocytes	0.916838	0.0328986	GPR97
cg12125117	Pan T cells	Neutrophils	0.916838	0.0356262	GPR97
cg12125117	Pan T cells	Monocytes	0.916838	0.0352556	GPR97
cg12125117	T cells CD4+	Granulocytes	0.908578	0.0328986	GPR97
cg12125117	T cells CD4+	Neutrophils	0.908578	0.0356262	GPR97
cg12125117	T cells CD4+	Monocytes	0.908578	0.0352556	GPR97
cg12125117	Tregs	Granulocytes	0.905538	0.0328986	GPR97
cg12125117	Tregs	Neutrophils	0.905538	0.0356262	GPR97
cg12125117	Tregs	Monocytes	0.905538	0.0352556	GPR97
cg12380764	T cells CD4+	Granulocytes	0.907447	0.0578202	IL19
cg12380764	T cells CD4+	Neutrophils	0.907447	0.0707221	IL19
cg12459502	B cells	Monocytes	0.92279	0.0901027	BCL2
cg13650156	B cells	Monocytes	0.901724	0.0922313	PILRA;PILRA;PILRA
cg13703437	Pan T cells	Granulocytes	0.911546	0.088146	FYB;FYB
cg13703437	Pan T cells	Monocytes	0.911546	0.0828485	FYB;FYB
cg13703437	T cells CD4+	Granulocytes	0.913436	0.088146	FYB;FYB
cg13703437	T cells CD4+	Monocytes	0.913436	0.0828485	FYB;FYB
cg13703437	T cells CD8+	Granulocytes	0.915204	0.088146	FYB;FYB
cg13703437	T cells CD8+	Monocytes	0.915204	0.0828485	FYB;FYB
cg13703437	Tregs	Granulocytes	0.918012	0.088146	FYB;FYB
cg13703437	Tregs	Monocytes	0.918012	0.0828485	FYB;FYB
cg14102807	B cells	T cells CD4+	0.0718168	0.91668	CD19
cg14102807	B cells	NK CD16-	0.0718168	0.920873	CD19
cg14102807	B cells	Granulocytes	0.0718168	0.915805	CD19
cg14102807	B cells	Neutrophils	0.0718168	0.917716	CD19
cg14102807	B cells	Monocytes	0.0718168	0.923303	CD19
cg14127336	B cells	Pan T cells	0.0451722	0.94769	TCL1A;TCL1A
cg14127336	B cells	T cells CD4+	0.0451722	0.950398	TCL1A;TCL1A
cg14127336	B cells	T cells CD8+	0.0451722	0.913646	TCL1A;TCL1A
cg14127336	B cells	Tregs	0.0451722	0.943983	TCL1A;TCL1A
cg14127336	B cells	NK CD16+	0.0451722	0.935357	TCL1A;TCL1A
cg14127336	B cells	NK CD16-	0.0451722	0.951177	TCL1A;TCL1A
cg14127336	B cells	Granulocytes	0.0451722	0.957118	TCL1A;TCL1A
cg14127336	B cells	Neutrophils	0.0451722	0.952238	TCL1A;TCL1A
cg14127336	B cells	Monocytes	0.0451722	0.962468	TCL1A;TCL1A
cg14182690	NK CD16-	Monocytes	0.07156	0.908522	RUNX3
cg14654385	T cells CD4+	Granulocytes	0.90839	0.0768317	FERMT3;FERMT3
cg14654385	T cells CD4+	Neutrophils	0.90839	0.0752082	FERMT3;FERMT3
cg14654385	Tregs	Granulocytes	0.902229	0.0768317	FERMT3;FERMT3
cg14654385	Tregs	Neutrophils	0.902229	0.0752082	FERMT3;FERMT3
cg15248035	B cells	Granulocytes	0.901064	0.0791403	CCIN
cg15248035	B cells	Neutrophils	0.901064	0.0860791	CCIN
cg15248035	T cells CD4+	Granulocytes	0.900269	0.0791403	CCIN
cg15248035	T cells CD4+	Neutrophils	0.900269	0.0860791	CCIN
cg15742700	B cells	T cells CD4+	0.0503938	0.903564	BLK
cg15742700	T cells CD4+	Monocytes	0.903564	0.0926594	BLK
cg15880738	B cells	Pan T cells	0.901285	0.099232	CD3G;CD3G
cg15880738	B cells	T cells CD4+	0.901285	0.0677135	CD3G;CD3G
cg16097772	T cells CD4+	Granulocytes	0.909423	0.0936094	LYZ
cg16097772	T cells CD4+	Neutrophils	0.909423	0.0861208	LYZ
cg16097772	T cells CD4+	Monocytes	0.909423	0.0726685	LYZ
cg16177830	B cells	Granulocytes	0.0882102	0.90999	TNFRSF17;TNFRSF17
cg16177830	B cells	Monocytes	0.0882102	0.90633	TNFRSF17;TNFRSF17
cg16280667	B cells	Neutrophils	0.0783261	0.901217	CXCR5;CXCR5
cg17356733	B cells	Granulocytes	0.929153	0.0833446	IFNGR2
cg17356733	B cells	Neutrophils	0.929153	0.0953132	IFNGR2
cg17356733	B cells	Monocytes	0.929153	0.096865	IFNGR2
cg17356733	Pan T cells	Granulocytes	0.934195	0.0833446	IFNGR2
cg17356733	Pan T cells	Neutrophils	0.934195	0.0953132	IFNGR2
cg17356733	Pan T cells	Monocytes	0.934195	0.096865	IFNGR2
cg17356733	T cells CD4+	Granulocytes	0.900274	0.0833446	IFNGR2
cg17356733	T cells CD4+	Neutrophils	0.900274	0.0953132	IFNGR2
cg17356733	T cells CD4+	Monocytes	0.900274	0.096865	IFNGR2
cg17356733	Tregs	Granulocytes	0.917745	0.0833446	IFNGR2
cg17356733	Tregs	Neutrophils	0.917745	0.0953132	IFNGR2
cg17356733	Tregs	Monocytes	0.917745	0.096865	IFNGR2
cg17356733	Pan NK	Granulocytes	0.922375	0.0833446	IFNGR2
cg17356733	Pan NK	Neutrophils	0.922375	0.0953132	IFNGR2
cg17356733	Pan NK	Monocytes	0.922375	0.096865	IFNGR2
cg17356733	NK CD16+	Granulocytes	0.916751	0.0833446	IFNGR2
cg17356733	NK CD16+	Neutrophils	0.916751	0.0953132	IFNGR2
cg17356733	NK CD16+	Monocytes	0.916751	0.096865	IFNGR2
cg17356733	NK CD16-	Granulocytes	0.910323	0.0833446	IFNGR2
cg17356733	NK CD16-	Neutrophils	0.910323	0.0953132	IFNGR2
cg17356733	NK CD16-	Monocytes	0.910323	0.096865	IFNGR2
cg17496921	T cells CD4+	Granulocytes	0.911362	0.0317904	TSPAN16
cg17496921	T cells CD4+	Neutrophils	0.911362	0.0421485	TSPAN16
cg17496921	T cells CD4+	Monocytes	0.911362	0.0374562	TSPAN16
cg18084554	B cells	Granulocytes	0.915772	0.0345496	ARID3A
cg18084554	B cells	Neutrophils	0.915772	0.0416826	ARID3A
cg18084554	B cells	Monocytes	0.915772	0.0930876	ARID3A
cg18084554	Pan T cells	Granulocytes	0.912477	0.0345496	ARID3A
cg18084554	Pan T cells	Neutrophils	0.912477	0.0416826	ARID3A
cg18084554	Pan T cells	Monocytes	0.912477	0.0930876	ARID3A
cg18084554	T cells CD4+	Granulocytes	0.925772	0.0345496	ARID3A
cg18084554	T cells CD4+	Neutrophils	0.925772	0.0416826	ARID3A
cg18084554	T cells CD4+	Monocytes	0.925772	0.0930876	ARID3A
cg18084554	T cells CD8+	Granulocytes	0.902648	0.0345496	ARID3A
cg18084554	T cells CD8+	Neutrophils	0.902648	0.0416826	ARID3A
cg18084554	T cells CD8+	Monocytes	0.902648	0.0930876	ARID3A
cg18084554	NK CD16-	Granulocytes	0.911019	0.0345496	ARID3A
cg18084554	NK CD16-	Neutrophils	0.911019	0.0416826	ARID3A
cg18084554	NK CD16-	Monocytes	0.911019	0.0930876	ARID3A
cg18854666	Pan T cells	Monocytes	0.948186	0.0956188	SLC11A1;SLC11A1
cg18854666	T cells CD4+	Monocytes	0.950181	0.0956188	SLC11A1;SLC11A1
cg18854666	Tregs	Monocytes	0.933023	0.0956188	SLC11A1;SLC11A1
cg18854666	Pan NK	Monocytes	0.931327	0.0956188	SLC11A1;SLC11A1
cg18854666	NK CD16+	Monocytes	0.946518	0.0956188	SLC11A1;SLC11A1
cg18854666	NK CD16-	Monocytes	0.945523	0.0956188	SLC11A1;SLC11A1
cg20366831	T cells CD8+	Granulocytes	0.0992325	0.917628	APBA3
cg20366831	T cells CD8+	Neutrophils	0.0992325	0.921317	APBA3
cg20366831	T cells CD8+	Monocytes	0.0992325	0.920106	APBA3
cg20748065	Pan T cells	Granulocytes	0.943691	0.0243113	POR
cg20748065	Pan T cells	Neutrophils	0.943691	0.0269648	POR
cg20748065	Pan T cells	Monocytes	0.943691	0.0221609	POR
cg20748065	T cells CD4+	Granulocytes	0.902853	0.0243113	POR
cg20748065	T cells CD4+	Neutrophils	0.902853	0.0269648	POR
cg20748065	T cells CD4+	Monocytes	0.902853	0.0221609	POR
cg20748065	T cells CD8+	Granulocytes	0.901592	0.0243113	POR
cg20748065	T cells CD8+	Neutrophils	0.901592	0.0269648	POR
cg20748065	T cells CD8+	Monocytes	0.901592	0.0221609	POR
cg20748065	Tregs	Granulocytes	0.924021	0.0243113	POR
cg20748065	Tregs	Neutrophils	0.924021	0.0269648	POR
cg20748065	Tregs	Monocytes	0.924021	0.0221609	POR
cg20748065	NK CD16+	Granulocytes	0.904778	0.0243113	POR
cg20748065	NK CD16+	Neutrophils	0.904778	0.0269648	POR
cg20748065	NK CD16+	Monocytes	0.904778	0.0221609	POR
cg20748065	NK CD16-	Granulocytes	0.908808	0.0243113	POR
cg20748065	NK CD16-	Neutrophils	0.908808	0.0269648	POR
cg20748065	NK CD16-	Monocytes	0.908808	0.0221609	POR
cg21991396	B cells	Granulocytes	0.913815	0.0694002	NLRP3;NLRP3;NLRP3;NLRP3;NLRP3;NLRP3;NLRP3;NLRP3
cg21991396	B cells	Neutrophils	0.913815	0.0704285	NLRP3;NLRP3;NLRP3;NLRP3;NLRP3;NLRP3;NLRP3;NLRP3
cg21991396	B cells	Monocytes	0.913815	0.0612146	NLRP3;NLRP3;NLRP3;NLRP3;NLRP3;NLRP3;NLRP3;NLRP3
cg21991396	Pan T cells	Granulocytes	0.933767	0.0694002	NLRP3;NLRP3;NLRP3;NLRP3;NLRP3;NLRP3;NLRP3;NLRP3
cg21991396	Pan T cells	Neutrophils	0.933767	0.0704285	NLRP3;NLRP3;NLRP3;NLRP3;NLRP3;NLRP3;NLRP3;NLRP3
cg21991396	Pan T cells	Monocytes	0.933767	0.0612146	NLRP3;NLRP3;NLRP3;NLRP3;NLRP3;NLRP3;NLRP3;NLRP3
cg21991396	T cells CD4+	Granulocytes	0.940555	0.0694002	NLRP3;NLRP3;NLRP3;NLRP3;NLRP3;NLRP3;NLRP3;NLRP3
cg21991396	T cells CD4+	Neutrophils	0.940555	0.0704285	NLRP3;NLRP3;NLRP3;NLRP3;NLRP3;NLRP3;NLRP3;NLRP3
cg21991396	T cells CD4+	Monocytes	0.940555	0.0612146	NLRP3;NLRP3;NLRP3;NLRP3;NLRP3;NLRP3;NLRP3;NLRP3
cg21991396	T cells CD8+	Granulocytes	0.939435	0.0694002	NLRP3;NLRP3;NLRP3;NLRP3;NLRP3;NLRP3;NLRP3;NLRP3
cg21991396	T cells CD8+	Neutrophils	0.939435	0.0704285	NLRP3;NLRP3;NLRP3;NLRP3;NLRP3;NLRP3;NLRP3;NLRP3
cg21991396	T cells CD8+	Monocytes	0.939435	0.0612146	NLRP3;NLRP3;NLRP3;NLRP3;NLRP3;NLRP3;NLRP3;NLRP3
cg21991396	Tregs	Granulocytes	0.917908	0.0694002	NLRP3;NLRP3;NLRP3;NLRP3;NLRP3;NLRP3;NLRP3;NLRP3
cg21991396	Tregs	Neutrophils	0.917908	0.0704285	NLRP3;NLRP3;NLRP3;NLRP3;NLRP3;NLRP3;NLRP3;NLRP3
cg21991396	Tregs	Monocytes	0.917908	0.0612146	NLRP3;NLRP3;NLRP3;NLRP3;NLRP3;NLRP3;NLRP3;NLRP3
cg21991396	Pan NK	Granulocytes	0.905182	0.0694002	NLRP3;NLRP3;NLRP3;NLRP3;NLRP3;NLRP3;NLRP3;NLRP3
cg21991396	Pan NK	Neutrophils	0.905182	0.0704285	NLRP3;NLRP3;NLRP3;NLRP3;NLRP3;NLRP3;NLRP3;NLRP3
cg21991396	Pan NK	Monocytes	0.905182	0.0612146	NLRP3;NLRP3;NLRP3;NLRP3;NLRP3;NLRP3;NLRP3;NLRP3
cg21991396	NK CD16+	Granulocytes	0.91403	0.0694002	NLRP3;NLRP3;NLRP3;NLRP3;NLRP3;NLRP3;NLRP3;NLRP3
cg21991396	NK CD16+	Neutrophils	0.91403	0.0704285	NLRP3;NLRP3;NLRP3;NLRP3;NLRP3;NLRP3;NLRP3;NLRP3
cg21991396	NK CD16+	Monocytes	0.91403	0.0612146	NLRP3;NLRP3;NLRP3;NLRP3;NLRP3;NLRP3;NLRP3;NLRP3
cg22242539	B cells	Granulocytes	0.917626	0.0719227	SERPINF1
cg22242539	B cells	Neutrophils	0.917626	0.0849859	SERPINF1
cg22242539	B cells	Monocytes	0.917626	0.0704677	SERPINF1
cg22381196	B cells	Granulocytes	0.9584	0.0376017	DHODH
cg22381196	B cells	Neutrophils	0.9584	0.0437405	DHODH
cg22381196	Pan T cells	Granulocytes	0.957331	0.0376017	DHODH
cg22381196	Pan T cells	Neutrophils	0.957331	0.0437405	DHODH
cg22381196	T cells CD4+	Granulocytes	0.958904	0.0376017	DHODH
cg22381196	T cells CD4+	Neutrophils	0.958904	0.0437405	DHODH
cg22381196	T cells CD8+	Granulocytes	0.953789	0.0376017	DHODH
cg22381196	T cells CD8+	Neutrophils	0.953789	0.0437405	DHODH
cg22381196	Tregs	Granulocytes	0.93504	0.0376017	DHODH
cg22381196	Tregs	Neutrophils	0.93504	0.0437405	DHODH
cg22381196	Pan NK	Granulocytes	0.945102	0.0376017	DHODH
cg22381196	Pan NK	Neutrophils	0.945102	0.0437405	DHODH
cg22381196	NK CD16+	Granulocytes	0.929038	0.0376017	DHODH
cg22381196	NK CD16+	Neutrophils	0.929038	0.0437405	DHODH
cg22381196	NK CD16-	Granulocytes	0.938288	0.0376017	DHODH
cg22381196	NK CD16-	Neutrophils	0.938288	0.0437405	DHODH
cg22512531	B cells	T cells CD8+	0.911704	0.0816514	CRTAM
cg23090046	T cells CD8+	Monocytes	0.901607	0.0694085	KLC1;KLC1;KLC1
cg24091474	Tregs	NK CD16+	0.914599	0.0453814	TYROBP;TYROBP;TYROBP;TYROBP
cg24091474	Tregs	NK CD16-	0.914599	0.0688939	TYROBP;TYROBP;TYROBP;TYROBP
cg24091474	Tregs	Granulocytes	0.914599	0.0389902	TYROBP;TYROBP;TYROBP;TYROBP
cg24091474	Tregs	Neutrophils	0.914599	0.0415217	TYROBP;TYROBP;TYROBP;TYROBP
cg24091474	Tregs	Monocytes	0.914599	0.0368752	TYROBP;TYROBP;TYROBP;TYROBP
cg24211388	Pan T cells	Granulocytes	0.907639	0.0623153	AIF1;AIF1;AIF1
cg24211388	Pan T cells	Neutrophils	0.907639	0.0615679	AIF1;AIF1;AIF1
cg24211388	Pan T cells	Monocytes	0.907639	0.0555531	AIF1;AIF1;AIF1
cg24211388	T cells CD4+	Granulocytes	0.912204	0.0623153	AIF1;AIF1;AIF1
cg24211388	T cells CD4+	Neutrophils	0.912204	0.0615679	AIF1;AIF1;AIF1
cg24211388	T cells CD4+	Monocytes	0.912204	0.0555531	AIF1;AIF1;AIF1
cg24211388	NK CD16+	Granulocytes	0.909398	0.0623153	AIF1;AIF1;AIF1
cg24211388	NK CD16+	Neutrophils	0.909398	0.0615679	AIF1;AIF1;AIF1
cg24211388	NK CD16+	Monocytes	0.909398	0.0555531	AIF1;AIF1;AIF1
cg24211388	NK CD16-	Granulocytes	0.907463	0.0623153	AIF1;AIF1;AIF1
cg24211388	NK CD16-	Neutrophils	0.907463	0.0615679	AIF1;AIF1;AIF1
cg24211388	NK CD16-	Monocytes	0.907463	0.0555531	AIF1;AIF1;AIF1
cg24777950	B cells	Granulocytes	0.900419	0.0890501	CTSG
cg24777950	B cells	Neutrophils	0.900419	0.0833014	CTSG
cg24777950	B cells	Monocytes	0.900419	0.0831913	CTSG
cg24841244	B cells	Pan T cells	0.904937	0.062577	CD3D;CD3D;CD3D;CD3D
cg24841244	B cells	T cells CD4+	0.904937	0.038325	CD3D;CD3D;CD3D;CD3D
cg24841244	B cells	T cells CD8+	0.904937	0.0661798	CD3D;CD3D;CD3D;CD3D
cg24841244	B cells	Tregs	0.904937	0.073624	CD3D;CD3D;CD3D;CD3D
cg26757673	T cells CD8+	Granulocytes	0.0828612	0.913081	IL2RB
cg26757673	T cells CD8+	Neutrophils	0.0828612	0.906798	IL2RB
cg26757673	T cells CD8+	Monocytes	0.0828612	0.922876	IL2RB
cg26757673	NK CD16+	Granulocytes	0.0642677	0.913081	IL2RB
cg26757673	NK CD16+	Neutrophils	0.0642677	0.906798	IL2RB
cg26757673	NK CD16+	Monocytes	0.0642677	0.922876	IL2RB
cg27461196	B cells	Granulocytes	0.908542	0.0958582	FXYD1;FXYD1
cg27461196	B cells	Neutrophils	0.908542	0.0878685	FXYD1;FXYD1
cg27461196	B cells	Monocytes	0.908542	0.0916446	FXYD1;FXYD1
cg27461196	Pan T cells	Granulocytes	0.901844	0.0958582	FXYD1;FXYD1
cg27461196	Pan T cells	Neutrophils	0.901844	0.0878685	FXYD1;FXYD1
cg27461196	Pan T cells	Monocytes	0.901844	0.0916446	FXYD1;FXYD1
cg27461196	T cells CD4+	Granulocytes	0.924652	0.0958582	FXYD1;FXYD1
cg27461196	T cells CD4+	Neutrophils	0.924652	0.0878685	FXYD1;FXYD1
cg27461196	T cells CD4+	Monocytes	0.924652	0.0916446	FXYD1;FXYD1
cg27461196	NK CD16-	Granulocytes	0.906643	0.0958582	FXYD1;FXYD1
cg27461196	NK CD16-	Neutrophils	0.906643	0.0878685	FXYD1;FXYD1
cg27461196	NK CD16-	Monocytes	0.906643	0.0916446	FXYD1;FXYD1
cg27606341	Pan T cells	Granulocytes	0.906135	0.0724622	FYB;FYB;FYB;FYB
cg27606341	Pan T cells	Neutrophils	0.906135	0.0600852	FYB;FYB;FYB;FYB
cg27606341	Pan T cells	Monocytes	0.906135	0.0625878	FYB;FYB;FYB;FYB
cg27606341	T cells CD4+	Granulocytes	0.924503	0.0724622	FYB;FYB;FYB;FYB
cg27606341	T cells CD4+	Neutrophils	0.924503	0.0600852	FYB;FYB;FYB;FYB
cg27606341	T cells CD4+	Monocytes	0.924503	0.0625878	FYB;FYB;FYB;FYB
cg27606341	T cells CD8+	Granulocytes	0.909844	0.0724622	FYB;FYB;FYB;FYB
cg27606341	T cells CD8+	Neutrophils	0.909844	0.0600852	FYB;FYB;FYB;FYB
cg27606341	T cells CD8+	Monocytes	0.909844	0.0625878	FYB;FYB;FYB;FYB
cg27606341	Tregs	Granulocytes	0.903274	0.0724622	FYB;FYB;FYB;FYB
cg27606341	Tregs	Neutrophils	0.903274	0.0600852	FYB;FYB;FYB;FYB
cg27606341	Tregs	Monocytes	0.903274	0.0625878	FYB;FYB;FYB;FYB
cg27606341	NK CD16+	Granulocytes	0.907263	0.0724622	FYB;FYB;FYB;FYB
cg27606341	NK CD16+	Neutrophils	0.907263	0.0600852	FYB;FYB;FYB;FYB
cg27606341	NK CD16+	Monocytes	0.907263	0.0625878	FYB;FYB;FYB;FYB

## Sheet: Sheet 4
ID_REF(LCs_Beta<.2&Beta>.8)	A	B	Beta_A	Beta_B	UCSC_RefGene_Name
cg00134539	B cells	Pan T cells	0.908035	0.0739007	UBASH3A;UBASH3A
cg00619207	B cells	Pan T cells	0.871104	0.129077	DENND2D
cg02600394	B cells	Pan T cells	0.948229	0.103995	TXK;TXK
cg07728874	B cells	Pan T cells	0.931516	0.1374	CD3D;CD3D
cg09914304	B cells	Pan T cells	0.866971	0.168679	PRF1;PRF1
cg13578652	B cells	Pan T cells	0.836042	0.078725	UBASH3A;UBASH3A
cg15880738	B cells	Pan T cells	0.901285	0.099232	CD3G;CD3G
cg18350391	B cells	Pan T cells	0.880137	0.129068	IL32;IL32;IL32;IL32;IL32;IL32;IL32;IL32
cg20029201	B cells	Pan T cells	0.843576	0.191562	BCL9L
cg20981615	B cells	Pan T cells	0.866542	0.133199	TXK
cg22670733	B cells	Pan T cells	0.862428	0.136999	CHRNA3;CHRNA3
cg24612198	B cells	Pan T cells	0.80468	0.0918424	CD3E
cg24641737	B cells	Pan T cells	0.87499	0.0381774	DENND2D;DENND2D
cg24841244	B cells	Pan T cells	0.904937	0.062577	CD3D;CD3D;CD3D;CD3D
cg25712380	B cells	Pan T cells	0.837917	0.186435
cg00113020	B cells	Pan T cells	0.152614	0.861814	LILRB4;LILRB4
cg00226923	B cells	Pan T cells	0.0316871	0.942364	FGD2
cg02630207	B cells	Pan T cells	0.0983489	0.801088	SRBD1
cg03574571	B cells	Pan T cells	0.0400452	0.877547	CD22
cg03605761	B cells	Pan T cells	0.170219	0.869528	RNF126
cg03860768	B cells	Pan T cells	0.117828	0.820018	BLK;BLK
cg04576021	B cells	Pan T cells	0.0913578	0.817972	HLA-DOB
cg07597976	B cells	Pan T cells	0.0554639	0.812099	CD19
cg10853416	B cells	Pan T cells	0.0831873	0.84119	MS4A7;MS4A7;MS4A7;MS4A7
cg12387247	B cells	Pan T cells	0.0314682	0.843281	FCER2;FCER2
cg12971694	B cells	Pan T cells	0.0365358	0.802141	CD72;CD72
cg14102807	B cells	Pan T cells	0.0718168	0.885245	CD19
cg14127336	B cells	Pan T cells	0.0451722	0.94769	TCL1A;TCL1A
cg15742700	B cells	Pan T cells	0.0503938	0.856316	BLK
cg16098726	B cells	Pan T cells	0.127901	0.913863	GP9
cg16698623	B cells	Pan T cells	0.120564	0.948927	MGMT
cg17399166	B cells	Pan T cells	0.19268	0.875195
cg22194129	B cells	Pan T cells	0.125359	0.901715	CLEC4C;CLEC4C
cg26574610	B cells	Pan T cells	0.102084	0.877985	VPREB3
cg00134539	B cells	T cells CD4+	0.908035	0.0587226	UBASH3A;UBASH3A
cg00619207	B cells	T cells CD4+	0.871104	0.102757	DENND2D
cg00620024	B cells	T cells CD4+	0.8213	0.163313	PPP6C;PPP6C;PPP6C
cg02600394	B cells	T cells CD4+	0.948229	0.0440796	TXK;TXK
cg07728874	B cells	T cells CD4+	0.931516	0.130999	CD3D;CD3D
cg11944101	B cells	T cells CD4+	0.801703	0.143019	CD40LG
cg13578652	B cells	T cells CD4+	0.836042	0.0632006	UBASH3A;UBASH3A
cg15880738	B cells	T cells CD4+	0.901285	0.0677135	CD3G;CD3G
cg16173109	B cells	T cells CD4+	0.923454	0.122572
cg18303397	B cells	T cells CD4+	0.842912	0.151797	IFT122;IFT122;MBD4;IFT122;IFT122
cg20029201	B cells	T cells CD4+	0.843576	0.118808	BCL9L
cg20366831	B cells	T cells CD4+	0.860933	0.198787	APBA3
cg20981615	B cells	T cells CD4+	0.866542	0.094138	TXK
cg22670733	B cells	T cells CD4+	0.862428	0.122887	CHRNA3;CHRNA3
cg24612198	B cells	T cells CD4+	0.80468	0.0877162	CD3E
cg24641737	B cells	T cells CD4+	0.87499	0.0359722	DENND2D;DENND2D
cg24841244	B cells	T cells CD4+	0.904937	0.038325	CD3D;CD3D;CD3D;CD3D
cg00113020	B cells	T cells CD4+	0.152614	0.895121	LILRB4;LILRB4
cg00226923	B cells	T cells CD4+	0.0316871	0.95998	FGD2
cg02630207	B cells	T cells CD4+	0.0983489	0.851136	SRBD1
cg03574571	B cells	T cells CD4+	0.0400452	0.886432	CD22
cg03605761	B cells	T cells CD4+	0.170219	0.880556	RNF126
cg03860768	B cells	T cells CD4+	0.117828	0.863895	BLK;BLK
cg04576021	B cells	T cells CD4+	0.0913578	0.839705	HLA-DOB
cg07597976	B cells	T cells CD4+	0.0554639	0.814158	CD19
cg10853416	B cells	T cells CD4+	0.0831873	0.853497	MS4A7;MS4A7;MS4A7;MS4A7
cg12387247	B cells	T cells CD4+	0.0314682	0.880104	FCER2;FCER2
cg12593411	B cells	T cells CD4+	0.0331477	0.866126	ANGPTL6
cg12971694	B cells	T cells CD4+	0.0365358	0.85471	CD72;CD72
cg13468685	B cells	T cells CD4+	0.148134	0.830154	PLEK
cg14102807	B cells	T cells CD4+	0.0718168	0.91668	CD19
cg14127336	B cells	T cells CD4+	0.0451722	0.950398	TCL1A;TCL1A
cg15464148	B cells	T cells CD4+	0.14019	0.809949	LPAR5
cg15662251	B cells	T cells CD4+	0.085105	0.855699	PAQR7
cg15742700	B cells	T cells CD4+	0.0503938	0.903564	BLK
cg16098726	B cells	T cells CD4+	0.127901	0.937636	GP9
cg16698623	B cells	T cells CD4+	0.120564	0.953705	MGMT
cg17399166	B cells	T cells CD4+	0.19268	0.898273
cg22194129	B cells	T cells CD4+	0.125359	0.921416	CLEC4C;CLEC4C
cg26574610	B cells	T cells CD4+	0.102084	0.91164	VPREB3
cg00134539	B cells	T cells CD8+	0.908035	0.0695975	UBASH3A;UBASH3A
cg00619207	B cells	T cells CD8+	0.871104	0.126711	DENND2D
cg02374486	B cells	T cells CD8+	0.831716	0.131699	PRF1;PRF1
cg04759756	B cells	T cells CD8+	0.940784	0.192068	SLA2;SLA2
cg07728874	B cells	T cells CD8+	0.931516	0.188018	CD3D;CD3D
cg09914304	B cells	T cells CD8+	0.866971	0.0467522	PRF1;PRF1
cg12044210	B cells	T cells CD8+	0.943682	0.126717	APBA2;APBA2;APBA2;APBA2
cg13578652	B cells	T cells CD8+	0.836042	0.0837195	UBASH3A;UBASH3A
cg15880738	B cells	T cells CD8+	0.901285	0.110979	CD3G;CD3G
cg17839611	B cells	T cells CD8+	0.819419	0.0896837	ABI3;ABI3;GNGT2
cg18350391	B cells	T cells CD8+	0.880137	0.104841	IL32;IL32;IL32;IL32;IL32;IL32;IL32;IL32
cg20029201	B cells	T cells CD8+	0.843576	0.14397	BCL9L
cg20366831	B cells	T cells CD8+	0.860933	0.0992325	APBA3
cg21917349	B cells	T cells CD8+	0.81083	0.137805	APBA2;APBA2;APBA2;APBA2
cg22442090	B cells	T cells CD8+	0.858872	0.119552	GIMAP5
cg22512531	B cells	T cells CD8+	0.911704	0.0816514	CRTAM
cg22670733	B cells	T cells CD8+	0.862428	0.183092	CHRNA3;CHRNA3
cg24456340	B cells	T cells CD8+	0.870748	0.167636	ABI3;ABI3;GNGT2
cg24612198	B cells	T cells CD8+	0.80468	0.0853455	CD3E
cg24641737	B cells	T cells CD8+	0.87499	0.0339392	DENND2D;DENND2D
cg24841244	B cells	T cells CD8+	0.904937	0.0661798	CD3D;CD3D;CD3D;CD3D
cg26757673	B cells	T cells CD8+	0.847229	0.0828612	IL2RB
cg00113020	B cells	T cells CD8+	0.152614	0.90166	LILRB4;LILRB4
cg00226923	B cells	T cells CD8+	0.0316871	0.931205	FGD2
cg02537023	B cells	T cells CD8+	0.0470839	0.830989
cg02630207	B cells	T cells CD8+	0.0983489	0.856942	SRBD1
cg02635407	B cells	T cells CD8+	0.150248	0.819678	SH3TC1
cg03574571	B cells	T cells CD8+	0.0400452	0.882261	CD22
cg03605761	B cells	T cells CD8+	0.170219	0.893042	RNF126
cg04576021	B cells	T cells CD8+	0.0913578	0.837759	HLA-DOB
cg07597976	B cells	T cells CD8+	0.0554639	0.810241	CD19
cg10853416	B cells	T cells CD8+	0.0831873	0.838093	MS4A7;MS4A7;MS4A7;MS4A7
cg11898695	B cells	T cells CD8+	0.158569	0.800863	PTCRA
cg12387247	B cells	T cells CD8+	0.0314682	0.816445	FCER2;FCER2
cg14102807	B cells	T cells CD8+	0.0718168	0.85176	CD19
cg14127336	B cells	T cells CD8+	0.0451722	0.913646	TCL1A;TCL1A
cg15742700	B cells	T cells CD8+	0.0503938	0.897228	BLK
cg16098726	B cells	T cells CD8+	0.127901	0.93232	GP9
cg16280667	B cells	T cells CD8+	0.0783261	0.821048	CXCR5;CXCR5
cg16698623	B cells	T cells CD8+	0.120564	0.924869	MGMT
cg17399166	B cells	T cells CD8+	0.19268	0.885494
cg17740645	B cells	T cells CD8+	0.12116	0.830656	GRB7;GRB7
cg19399532	B cells	T cells CD8+	0.0475402	0.837349	C1orf220;C1orf220
cg19601328	B cells	T cells CD8+	0.198025	0.816708	MAP3K14
cg22194129	B cells	T cells CD8+	0.125359	0.867782	CLEC4C;CLEC4C
cg25087423	B cells	T cells CD8+	0.14594	0.818426	CXCR5
cg25957124	B cells	T cells CD8+	0.03066	0.882888	TMEM159;DNAH3
cg26574610	B cells	T cells CD8+	0.102084	0.851174	VPREB3
cg00134539	B cells	Tregs	0.908035	0.0743379	UBASH3A;UBASH3A
cg00619207	B cells	Tregs	0.871104	0.121126	DENND2D
cg01861509	B cells	Tregs	0.818876	0.173631	SPOCK2;SPOCK2
cg02600394	B cells	Tregs	0.948229	0.0842407	TXK;TXK
cg04183425	B cells	Tregs	0.830249	0.172136	ASF1A
cg07728874	B cells	Tregs	0.931516	0.170694	CD3D;CD3D
cg09914304	B cells	Tregs	0.866971	0.138987	PRF1;PRF1
cg13578652	B cells	Tregs	0.836042	0.0794157	UBASH3A;UBASH3A
cg15880738	B cells	Tregs	0.901285	0.115812	CD3G;CD3G
cg18303397	B cells	Tregs	0.842912	0.179483	IFT122;IFT122;MBD4;IFT122;IFT122
cg18350391	B cells	Tregs	0.880137	0.103363	IL32;IL32;IL32;IL32;IL32;IL32;IL32;IL32
cg20981615	B cells	Tregs	0.866542	0.108944	TXK
cg24612198	B cells	Tregs	0.80468	0.0919318	CD3E
cg24641737	B cells	Tregs	0.87499	0.0386121	DENND2D;DENND2D
cg24841244	B cells	Tregs	0.904937	0.073624	CD3D;CD3D;CD3D;CD3D
cg26757673	B cells	Tregs	0.847229	0.103941	IL2RB
cg00113020	B cells	Tregs	0.152614	0.835879	LILRB4;LILRB4
cg00226923	B cells	Tregs	0.0316871	0.944168	FGD2
cg02537023	B cells	Tregs	0.0470839	0.814292
cg03574571	B cells	Tregs	0.0400452	0.892852	CD22
cg03605761	B cells	Tregs	0.170219	0.829141	RNF126
cg04576021	B cells	Tregs	0.0913578	0.803309	HLA-DOB
cg10853416	B cells	Tregs	0.0831873	0.847645	MS4A7;MS4A7;MS4A7;MS4A7
cg12387247	B cells	Tregs	0.0314682	0.858473	FCER2;FCER2
cg12593411	B cells	Tregs	0.0331477	0.815337	ANGPTL6
cg12971694	B cells	Tregs	0.0365358	0.867669	CD72;CD72
cg13468685	B cells	Tregs	0.148134	0.81102	PLEK
cg14102807	B cells	Tregs	0.0718168	0.851568	CD19
cg14127336	B cells	Tregs	0.0451722	0.943983	TCL1A;TCL1A
cg15742700	B cells	Tregs	0.0503938	0.820625	BLK
cg16098726	B cells	Tregs	0.127901	0.927842	GP9
cg16698623	B cells	Tregs	0.120564	0.942934	MGMT
cg17399166	B cells	Tregs	0.19268	0.821276
cg22194129	B cells	Tregs	0.125359	0.880191	CLEC4C;CLEC4C
cg26574610	B cells	Tregs	0.102084	0.856007	VPREB3
cg24641737	B cells	Pan NK	0.87499	0.184053	DENND2D;DENND2D
cg00134539	B cells	NK CD16+	0.908035	0.0733563	UBASH3A;UBASH3A
cg00619207	B cells	NK CD16+	0.871104	0.0879118	DENND2D
cg00955451	B cells	NK CD16+	0.848699	0.152241	APBA2;APBA2
cg01500140	B cells	NK CD16+	0.91955	0.0798322	LIM2;LIM2
cg02196805	B cells	NK CD16+	0.824758	0.193024	CSF2
cg02374486	B cells	NK CD16+	0.831716	0.0391317	PRF1;PRF1
cg02600394	B cells	NK CD16+	0.948229	0.0436244	TXK;TXK
cg03584220	B cells	NK CD16+	0.815879	0.193451
cg04569233	B cells	NK CD16+	0.82806	0.141671	CX3CR1;CX3CR1;CX3CR1;CX3CR1;CX3CR1
cg08766149	B cells	NK CD16+	0.917117	0.151679	GZMB
cg09076077	B cells	NK CD16+	0.912798	0.0721657	C20orf197
cg09914304	B cells	NK CD16+	0.866971	0.03774	PRF1;PRF1
cg09971811	B cells	NK CD16+	0.904705	0.0498249	CST7;CST7
cg10126923	B cells	NK CD16+	0.925851	0.0380279	NKG7
cg11254522	B cells	NK CD16+	0.864143	0.0485524	FGR;FGR;FGR
cg11752275	B cells	NK CD16+	0.843413	0.151831	GNLY;GNLY
cg12044210	B cells	NK CD16+	0.943682	0.057937	APBA2;APBA2;APBA2;APBA2
cg12125117	B cells	NK CD16+	0.917797	0.180717	GPR97
cg12611860	B cells	NK CD16+	0.81767	0.183796	PIK3C2A
cg12916723	B cells	NK CD16+	0.932702	0.105659	NKG7
cg13578652	B cells	NK CD16+	0.836042	0.155833	UBASH3A;UBASH3A
cg13669740	B cells	NK CD16+	0.841422	0.118055	TIGIT;TIGIT
cg14496375	B cells	NK CD16+	0.873813	0.123202	CLDND2
cg15052335	B cells	NK CD16+	0.848143	0.0886297	LPIN2;LPIN2
cg18119407	B cells	NK CD16+	0.805941	0.126493	CFLAR;CFLAR
cg19832721	B cells	NK CD16+	0.826487	0.166169	KIAA1267
cg20840847	B cells	NK CD16+	0.86386	0.143327	APBA2;APBA2
cg20981615	B cells	NK CD16+	0.866542	0.0575097	TXK
cg21474838	B cells	NK CD16+	0.839994	0.188163	KLRD1;KLRD1;KLRD1;KLRD1;KLRD1
cg21917349	B cells	NK CD16+	0.81083	0.0562868	APBA2;APBA2;APBA2;APBA2
cg22917487	B cells	NK CD16+	0.927834	0.128129	CX3CR1;CX3CR1;CX3CR1;CX3CR1
cg24456340	B cells	NK CD16+	0.870748	0.182177	ABI3;ABI3;GNGT2
cg24641737	B cells	NK CD16+	0.87499	0.0439292	DENND2D;DENND2D
cg26227465	B cells	NK CD16+	0.812943	0.0914592	IFNG
cg26757673	B cells	NK CD16+	0.847229	0.0642677	IL2RB
cg00113020	B cells	NK CD16+	0.152614	0.869377	LILRB4;LILRB4
cg00226923	B cells	NK CD16+	0.0316871	0.931212	FGD2
cg02630207	B cells	NK CD16+	0.0983489	0.842173	SRBD1
cg03860768	B cells	NK CD16+	0.117828	0.861414	BLK;BLK
cg04790874	B cells	NK CD16+	0.0364093	0.837312	CD79A;CD79A
cg14102807	B cells	NK CD16+	0.0718168	0.869722	CD19
cg14127336	B cells	NK CD16+	0.0451722	0.935357	TCL1A;TCL1A
cg16098726	B cells	NK CD16+	0.127901	0.918605	GP9
cg16280667	B cells	NK CD16+	0.0783261	0.888796	CXCR5;CXCR5
cg16698623	B cells	NK CD16+	0.120564	0.928642	MGMT
cg17399166	B cells	NK CD16+	0.19268	0.870877
cg22194129	B cells	NK CD16+	0.125359	0.875873	CLEC4C;CLEC4C
cg25087423	B cells	NK CD16+	0.14594	0.94232	CXCR5
cg26574610	B cells	NK CD16+	0.102084	0.840736	VPREB3
cg00134539	B cells	NK CD16-	0.908035	0.0906437	UBASH3A;UBASH3A
cg02600394	B cells	NK CD16-	0.948229	0.0527286	TXK;TXK
cg03584220	B cells	NK CD16-	0.815879	0.170707
cg09914304	B cells	NK CD16-	0.866971	0.0621187	PRF1;PRF1
cg13578652	B cells	NK CD16-	0.836042	0.0855633	UBASH3A;UBASH3A
cg15052335	B cells	NK CD16-	0.848143	0.19684	LPIN2;LPIN2
cg20981615	B cells	NK CD16-	0.866542	0.077954	TXK
cg24641737	B cells	NK CD16-	0.87499	0.121944	DENND2D;DENND2D
cg26227465	B cells	NK CD16-	0.812943	0.134911	IFNG
cg00113020	B cells	NK CD16-	0.152614	0.886367	LILRB4;LILRB4
cg00226923	B cells	NK CD16-	0.0316871	0.942825	FGD2
cg00718513	B cells	NK CD16-	0.120121	0.819563
cg02630207	B cells	NK CD16-	0.0983489	0.843754	SRBD1
cg03860768	B cells	NK CD16-	0.117828	0.872491	BLK;BLK
cg08678755	B cells	NK CD16-	0.0909173	0.826008	ENPP3
cg14102807	B cells	NK CD16-	0.0718168	0.920873	CD19
cg14127336	B cells	NK CD16-	0.0451722	0.951177	TCL1A;TCL1A
cg15464148	B cells	NK CD16-	0.14019	0.861395	LPAR5
cg16098726	B cells	NK CD16-	0.127901	0.907633	GP9
cg16280667	B cells	NK CD16-	0.0783261	0.891386	CXCR5;CXCR5
cg16698623	B cells	NK CD16-	0.120564	0.941212	MGMT
cg17399166	B cells	NK CD16-	0.19268	0.90888
cg22194129	B cells	NK CD16-	0.125359	0.890511	CLEC4C;CLEC4C
cg25087423	B cells	NK CD16-	0.14594	0.928306	CXCR5
cg26574610	B cells	NK CD16-	0.102084	0.873948	VPREB3
cg00974864	B cells	Granulocytes	0.870324	0.0639931	FCGR3B;FCGR3B
cg01718139	B cells	Granulocytes	0.871747	0.0919438	VSTM1
cg02863947	B cells	Granulocytes	0.852543	0.0929197	NR1I2;NR1I2
cg03330678	B cells	Granulocytes	0.84642	0.0577319	SEPT9;SEPT9;SEPT9;SEPT9
cg03801286	B cells	Granulocytes	0.8985	0.0538336	KCNE1
cg05681757	B cells	Granulocytes	0.829773	0.166456	FGD4
cg06172871	B cells	Granulocytes	0.826277	0.0997379	HP;HP
cg06317209	B cells	Granulocytes	0.823451	0.122401	AVIL
cg06812844	B cells	Granulocytes	0.844712	0.0700515	TRPM2
cg07220939	B cells	Granulocytes	0.845651	0.192994	SLC22A12;SLC22A12;SLC22A12;SLC22A12
cg07285167	B cells	Granulocytes	0.856269	0.0987348	CSF3R;CSF3R;CSF3R;CSF3R
cg08044694	B cells	Granulocytes	0.871108	0.0435661	BRD4;BRD4
cg08368934	B cells	Granulocytes	0.876165	0.061162	GPR97
cg08399444	B cells	Granulocytes	0.908914	0.161948	GSG1;GSG1;GSG1;GSG1;GSG1;GSG1
cg08458487	B cells	Granulocytes	0.895102	0.0484903	SFTPD
cg09076077	B cells	Granulocytes	0.912798	0.0589097	C20orf197
cg09134726	B cells	Granulocytes	0.821161	0.0693572	PRTN3
cg09418321	B cells	Granulocytes	0.835721	0.0473481	DYRK4
cg09971811	B cells	Granulocytes	0.904705	0.0712518	CST7;CST7
cg10126923	B cells	Granulocytes	0.925851	0.0779436	NKG7
cg10287137	B cells	Granulocytes	0.853295	0.162716	P2RY2;P2RY2;P2RY2
cg10758292	B cells	Granulocytes	0.917917	0.14791
cg11283860	B cells	Granulocytes	0.927307	0.0644215
cg12125117	B cells	Granulocytes	0.917797	0.0328986	GPR97
cg12380764	B cells	Granulocytes	0.869908	0.0578202	IL19
cg12391921	B cells	Granulocytes	0.810995	0.143092	ITGB1BP2;BCYRN1;ITGB1BP2
cg13650156	B cells	Granulocytes	0.901724	0.138388	PILRA;PILRA;PILRA
cg15248035	B cells	Granulocytes	0.901064	0.0791403	CCIN
cg15739581	B cells	Granulocytes	0.817943	0.176241	GALNT3
cg16967583	B cells	Granulocytes	0.832653	0.0380871	AGXT
cg17356733	B cells	Granulocytes	0.929153	0.0833446	IFNGR2
cg17496921	B cells	Granulocytes	0.876709	0.0317904	TSPAN16
cg18084554	B cells	Granulocytes	0.915772	0.0345496	ARID3A
cg18463686	B cells	Granulocytes	0.833738	0.0893686	CLEC5A;CLEC5A
cg18934187	B cells	Granulocytes	0.87873	0.153254	STARD6
cg20320468	B cells	Granulocytes	0.874473	0.18895
cg20720686	B cells	Granulocytes	0.856038	0.105936	POR
cg20748065	B cells	Granulocytes	0.890303	0.0243113	POR
cg21283680	B cells	Granulocytes	0.860215	0.137745	SH3BP5
cg21492378	B cells	Granulocytes	0.84245	0.106183	CEP110
cg21991396	B cells	Granulocytes	0.913815	0.0694002	NLRP3;NLRP3;NLRP3;NLRP3;NLRP3;NLRP3;NLRP3;NLRP3
cg22082462	B cells	Granulocytes	0.909229	0.142785	CPNE6
cg22242539	B cells	Granulocytes	0.917626	0.0719227	SERPINF1
cg22252999	B cells	Granulocytes	0.871981	0.170709	ART3;ART3;ART3
cg22266967	B cells	Granulocytes	0.835558	0.103506	S100P
cg22381196	B cells	Granulocytes	0.9584	0.0376017	DHODH
cg22825487	B cells	Granulocytes	0.885666	0.132814	VNN3;VNN3
cg23181133	B cells	Granulocytes	0.802982	0.103741	CEACAM3
cg23889010	B cells	Granulocytes	0.871355	0.120888	SLPI
cg24427660	B cells	Granulocytes	0.895856	0.135326	PNPLA2
cg24428913	B cells	Granulocytes	0.832272	0.169407	WAS
cg24489015	B cells	Granulocytes	0.845846	0.0894415	LPO;LPO;LPO
cg24641737	B cells	Granulocytes	0.87499	0.0280254	DENND2D;DENND2D
cg24643262	B cells	Granulocytes	0.816153	0.100761	BMX
cg24777950	B cells	Granulocytes	0.900419	0.0890501	CTSG
cg25600606	B cells	Granulocytes	0.922175	0.145178	HIPK3;HIPK3
cg25634666	B cells	Granulocytes	0.896066	0.077105	FOLR3;FOLR3
cg26701826	B cells	Granulocytes	0.864249	0.0769207	SGMS2;SGMS2;SGMS2;SGMS2
cg26928972	B cells	Granulocytes	0.820465	0.126703	CSTA
cg27461196	B cells	Granulocytes	0.908542	0.0958582	FXYD1;FXYD1
cg27485921	B cells	Granulocytes	0.855535	0.0641278	ATP6V1E2
cg00113020	B cells	Granulocytes	0.152614	0.834701	LILRB4;LILRB4
cg00226923	B cells	Granulocytes	0.0316871	0.964918	FGD2
cg00718513	B cells	Granulocytes	0.120121	0.837754
cg02212836	B cells	Granulocytes	0.135301	0.854958	LY86;LOC285780
cg03860768	B cells	Granulocytes	0.117828	0.863457	BLK;BLK
cg05824215	B cells	Granulocytes	0.183903	0.803579
cg08678755	B cells	Granulocytes	0.0909173	0.805328	ENPP3
cg11898695	B cells	Granulocytes	0.158569	0.904774	PTCRA
cg14102807	B cells	Granulocytes	0.0718168	0.915805	CD19
cg14127336	B cells	Granulocytes	0.0451722	0.957118	TCL1A;TCL1A
cg15464148	B cells	Granulocytes	0.14019	0.927667	LPAR5
cg15742700	B cells	Granulocytes	0.0503938	0.864282	BLK
cg16177830	B cells	Granulocytes	0.0882102	0.90999	TNFRSF17;TNFRSF17
cg16280667	B cells	Granulocytes	0.0783261	0.893788	CXCR5;CXCR5
cg16698623	B cells	Granulocytes	0.120564	0.948001	MGMT
cg17078393	B cells	Granulocytes	0.0739719	0.878416	LCK
cg17399166	B cells	Granulocytes	0.19268	0.905187
cg18920397	B cells	Granulocytes	0.0957753	0.861835	LY9;LY9
cg22194129	B cells	Granulocytes	0.125359	0.823997	CLEC4C;CLEC4C
cg25087423	B cells	Granulocytes	0.14594	0.961279	CXCR5
cg26574610	B cells	Granulocytes	0.102084	0.838027	VPREB3
cg00974864	B cells	Neutrophils	0.870324	0.0601322	FCGR3B;FCGR3B
cg01718139	B cells	Neutrophils	0.871747	0.0795311	VSTM1
cg02863947	B cells	Neutrophils	0.852543	0.0898012	NR1I2;NR1I2
cg03330678	B cells	Neutrophils	0.84642	0.0632544	SEPT9;SEPT9;SEPT9;SEPT9
cg03801286	B cells	Neutrophils	0.8985	0.0588484	KCNE1
cg05681757	B cells	Neutrophils	0.829773	0.199693	FGD4
cg06172871	B cells	Neutrophils	0.826277	0.109134	HP;HP
cg06317209	B cells	Neutrophils	0.823451	0.144566	AVIL
cg06812844	B cells	Neutrophils	0.844712	0.0706195	TRPM2
cg07285167	B cells	Neutrophils	0.856269	0.0933987	CSF3R;CSF3R;CSF3R;CSF3R
cg08044694	B cells	Neutrophils	0.871108	0.0530539	BRD4;BRD4
cg08368934	B cells	Neutrophils	0.876165	0.0536254	GPR97
cg08399444	B cells	Neutrophils	0.908914	0.165694	GSG1;GSG1;GSG1;GSG1;GSG1;GSG1
cg08458487	B cells	Neutrophils	0.895102	0.0567813	SFTPD
cg09076077	B cells	Neutrophils	0.912798	0.0772485	C20orf197
cg09134726	B cells	Neutrophils	0.821161	0.0832537	PRTN3
cg09418321	B cells	Neutrophils	0.835721	0.0578759	DYRK4
cg09971811	B cells	Neutrophils	0.904705	0.0758231	CST7;CST7
cg10126923	B cells	Neutrophils	0.925851	0.0758202	NKG7
cg10287137	B cells	Neutrophils	0.853295	0.151042	P2RY2;P2RY2;P2RY2
cg10758292	B cells	Neutrophils	0.917917	0.155869
cg11283860	B cells	Neutrophils	0.927307	0.074048
cg12125117	B cells	Neutrophils	0.917797	0.0356262	GPR97
cg12380764	B cells	Neutrophils	0.869908	0.0707221	IL19
cg13650156	B cells	Neutrophils	0.901724	0.15266	PILRA;PILRA;PILRA
cg15248035	B cells	Neutrophils	0.901064	0.0860791	CCIN
cg15739581	B cells	Neutrophils	0.817943	0.191851	GALNT3
cg16967583	B cells	Neutrophils	0.832653	0.0496507	AGXT
cg17356733	B cells	Neutrophils	0.929153	0.0953132	IFNGR2
cg17496921	B cells	Neutrophils	0.876709	0.0421485	TSPAN16
cg18084554	B cells	Neutrophils	0.915772	0.0416826	ARID3A
cg18463686	B cells	Neutrophils	0.833738	0.100758	CLEC5A;CLEC5A
cg20720686	B cells	Neutrophils	0.856038	0.126518	POR
cg20748065	B cells	Neutrophils	0.890303	0.0269648	POR
cg21283680	B cells	Neutrophils	0.860215	0.158324	SH3BP5
cg21492378	B cells	Neutrophils	0.84245	0.142401	CEP110
cg21991396	B cells	Neutrophils	0.913815	0.0704285	NLRP3;NLRP3;NLRP3;NLRP3;NLRP3;NLRP3;NLRP3;NLRP3
cg22082462	B cells	Neutrophils	0.909229	0.186452	CPNE6
cg22242539	B cells	Neutrophils	0.917626	0.0849859	SERPINF1
cg22266967	B cells	Neutrophils	0.835558	0.157235	S100P
cg22381196	B cells	Neutrophils	0.9584	0.0437405	DHODH
cg22825487	B cells	Neutrophils	0.885666	0.132896	VNN3;VNN3
cg23181133	B cells	Neutrophils	0.802982	0.134631	CEACAM3
cg23889010	B cells	Neutrophils	0.871355	0.109864	SLPI
cg24427660	B cells	Neutrophils	0.895856	0.14252	PNPLA2
cg24489015	B cells	Neutrophils	0.845846	0.0980223	LPO;LPO;LPO
cg24641737	B cells	Neutrophils	0.87499	0.0420599	DENND2D;DENND2D
cg24643262	B cells	Neutrophils	0.816153	0.166493	BMX
cg24777950	B cells	Neutrophils	0.900419	0.0833014	CTSG
cg25600606	B cells	Neutrophils	0.922175	0.157053	HIPK3;HIPK3
cg25634666	B cells	Neutrophils	0.896066	0.0690424	FOLR3;FOLR3
cg26701826	B cells	Neutrophils	0.864249	0.0841963	SGMS2;SGMS2;SGMS2;SGMS2
cg26928972	B cells	Neutrophils	0.820465	0.158555	CSTA
cg27461196	B cells	Neutrophils	0.908542	0.0878685	FXYD1;FXYD1
cg27485921	B cells	Neutrophils	0.855535	0.0614336	ATP6V1E2
cg00113020	B cells	Neutrophils	0.152614	0.862971	LILRB4;LILRB4
cg00226923	B cells	Neutrophils	0.0316871	0.958493	FGD2
cg00718513	B cells	Neutrophils	0.120121	0.816229
cg02212836	B cells	Neutrophils	0.135301	0.842733	LY86;LOC285780
cg03860768	B cells	Neutrophils	0.117828	0.850415	BLK;BLK
cg05824215	B cells	Neutrophils	0.183903	0.817406
cg11898695	B cells	Neutrophils	0.158569	0.904142	PTCRA
cg14102807	B cells	Neutrophils	0.0718168	0.917716	CD19
cg14127336	B cells	Neutrophils	0.0451722	0.952238	TCL1A;TCL1A
cg15464148	B cells	Neutrophils	0.14019	0.920005	LPAR5
cg15742700	B cells	Neutrophils	0.0503938	0.824294	BLK
cg16177830	B cells	Neutrophils	0.0882102	0.882591	TNFRSF17;TNFRSF17
cg16280667	B cells	Neutrophils	0.0783261	0.901217	CXCR5;CXCR5
cg16698623	B cells	Neutrophils	0.120564	0.944018	MGMT
cg17078393	B cells	Neutrophils	0.0739719	0.876823	LCK
cg17399166	B cells	Neutrophils	0.19268	0.898036
cg18920397	B cells	Neutrophils	0.0957753	0.869878	LY9;LY9
cg22194129	B cells	Neutrophils	0.125359	0.819616	CLEC4C;CLEC4C
cg25087423	B cells	Neutrophils	0.14594	0.957324	CXCR5
cg26574610	B cells	Neutrophils	0.102084	0.842092	VPREB3
cg00546897	B cells	Monocytes	0.855116	0.0897171	LOC284837
cg00619207	B cells	Monocytes	0.871104	0.134559	DENND2D
cg00974864	B cells	Monocytes	0.870324	0.105719	FCGR3B;FCGR3B
cg02863947	B cells	Monocytes	0.852543	0.133564	NR1I2;NR1I2
cg03330678	B cells	Monocytes	0.84642	0.0587374	SEPT9;SEPT9;SEPT9;SEPT9
cg03801286	B cells	Monocytes	0.8985	0.0604254	KCNE1
cg04121771	B cells	Monocytes	0.811203	0.0984679	TM4SF4
cg06172871	B cells	Monocytes	0.826277	0.157705	HP;HP
cg06317209	B cells	Monocytes	0.823451	0.130237	AVIL
cg06812844	B cells	Monocytes	0.844712	0.0861594	TRPM2
cg07285167	B cells	Monocytes	0.856269	0.079818	CSF3R;CSF3R;CSF3R;CSF3R
cg08044694	B cells	Monocytes	0.871108	0.0391775	BRD4;BRD4
cg08368934	B cells	Monocytes	0.876165	0.0661572	GPR97
cg08458487	B cells	Monocytes	0.895102	0.0555756	SFTPD
cg09076077	B cells	Monocytes	0.912798	0.0683109	C20orf197
cg09134726	B cells	Monocytes	0.821161	0.0838156	PRTN3
cg11058932	B cells	Monocytes	0.852699	0.106689	TSGA13
cg11283860	B cells	Monocytes	0.927307	0.192257
cg12125117	B cells	Monocytes	0.917797	0.0352556	GPR97
cg12391921	B cells	Monocytes	0.810995	0.17098	ITGB1BP2;BCYRN1;ITGB1BP2
cg12459502	B cells	Monocytes	0.92279	0.0901027	BCL2
cg12962778	B cells	Monocytes	0.81328	0.195449	ZNF385A;ZNF385A;ZNF385A;ZNF385A
cg13650156	B cells	Monocytes	0.901724	0.0922313	PILRA;PILRA;PILRA
cg15248035	B cells	Monocytes	0.901064	0.170396	CCIN
cg16967583	B cells	Monocytes	0.832653	0.0884318	AGXT
cg17356733	B cells	Monocytes	0.929153	0.096865	IFNGR2
cg17496921	B cells	Monocytes	0.876709	0.0374562	TSPAN16
cg18084554	B cells	Monocytes	0.915772	0.0930876	ARID3A
cg18463686	B cells	Monocytes	0.833738	0.132255	CLEC5A;CLEC5A
cg18854666	B cells	Monocytes	0.839589	0.0956188	SLC11A1;SLC11A1
cg20748065	B cells	Monocytes	0.890303	0.0221609	POR
cg21492378	B cells	Monocytes	0.84245	0.167311	CEP110
cg21991396	B cells	Monocytes	0.913815	0.0612146	NLRP3;NLRP3;NLRP3;NLRP3;NLRP3;NLRP3;NLRP3;NLRP3
cg22242539	B cells	Monocytes	0.917626	0.0704677	SERPINF1
cg22456522	B cells	Monocytes	0.860003	0.12944
cg22825487	B cells	Monocytes	0.885666	0.178672	VNN3;VNN3
cg23756272	B cells	Monocytes	0.909345	0.124506	BCL2
cg24428913	B cells	Monocytes	0.832272	0.113744	WAS
cg24641737	B cells	Monocytes	0.87499	0.0334344	DENND2D;DENND2D
cg24643262	B cells	Monocytes	0.816153	0.170774	BMX
cg24777950	B cells	Monocytes	0.900419	0.0831913	CTSG
cg25587233	B cells	Monocytes	0.908332	0.107334	CRAT;CRAT;PPP2R4
cg25634666	B cells	Monocytes	0.896066	0.083078	FOLR3;FOLR3
cg26661623	B cells	Monocytes	0.920561	0.137087	ASGR2;ASGR2;ASGR2
cg26928972	B cells	Monocytes	0.820465	0.139926	CSTA
cg27461196	B cells	Monocytes	0.908542	0.0916446	FXYD1;FXYD1
cg27485921	B cells	Monocytes	0.855535	0.091383	ATP6V1E2
cg00113020	B cells	Monocytes	0.152614	0.846268	LILRB4;LILRB4
cg00226923	B cells	Monocytes	0.0316871	0.965326	FGD2
cg00718513	B cells	Monocytes	0.120121	0.823799
cg03860768	B cells	Monocytes	0.117828	0.885443	BLK;BLK
cg11898695	B cells	Monocytes	0.158569	0.908117	PTCRA
cg14102807	B cells	Monocytes	0.0718168	0.923303	CD19
cg14127336	B cells	Monocytes	0.0451722	0.962468	TCL1A;TCL1A
cg15464148	B cells	Monocytes	0.14019	0.934085	LPAR5
cg16098726	B cells	Monocytes	0.127901	0.815986	GP9
cg16177830	B cells	Monocytes	0.0882102	0.90633	TNFRSF17;TNFRSF17
cg16280667	B cells	Monocytes	0.0783261	0.885579	CXCR5;CXCR5
cg16698623	B cells	Monocytes	0.120564	0.952441	MGMT
cg17078393	B cells	Monocytes	0.0739719	0.88595	LCK
cg22194129	B cells	Monocytes	0.125359	0.923691	CLEC4C;CLEC4C
cg25087423	B cells	Monocytes	0.14594	0.963153	CXCR5
cg26574610	B cells	Monocytes	0.102084	0.869368	VPREB3
cg12971694	Pan T cells	Pan NK	0.802141	0.167321	CD72;CD72
cg24091474	Pan T cells	Pan NK	0.868296	0.113529	TYROBP;TYROBP;TYROBP;TYROBP
cg07728874	Pan T cells	Pan NK	0.1374	0.893425	CD3D;CD3D
cg15518883	Pan T cells	Pan NK	0.184486	0.817323	SIT1
cg15880738	Pan T cells	Pan NK	0.099232	0.837095	CD3G;CD3G
cg22670733	Pan T cells	Pan NK	0.136999	0.832234	CHRNA3;CHRNA3
cg24841244	Pan T cells	Pan NK	0.062577	0.834031	CD3D;CD3D;CD3D;CD3D
cg03368758	Pan T cells	NK CD16+	0.801386	0.131066	LDB2;LDB2
cg08766149	Pan T cells	NK CD16+	0.844982	0.151679	GZMB
cg10126923	Pan T cells	NK CD16+	0.826863	0.0380279	NKG7
cg11254522	Pan T cells	NK CD16+	0.835436	0.0485524	FGR;FGR;FGR
cg12125117	Pan T cells	NK CD16+	0.916838	0.180717	GPR97
cg22917487	Pan T cells	NK CD16+	0.872007	0.128129	CX3CR1;CX3CR1;CX3CR1;CX3CR1
cg24091474	Pan T cells	NK CD16+	0.868296	0.0453814	TYROBP;TYROBP;TYROBP;TYROBP
cg07728874	Pan T cells	NK CD16+	0.1374	0.915333	CD3D;CD3D
cg15518883	Pan T cells	NK CD16+	0.184486	0.923525	SIT1
cg15880738	Pan T cells	NK CD16+	0.099232	0.86837	CD3G;CD3G
cg20535085	Pan T cells	NK CD16+	0.184108	0.840399	SLAMF1
cg22670733	Pan T cells	NK CD16+	0.136999	0.857409	CHRNA3;CHRNA3
cg24841244	Pan T cells	NK CD16+	0.062577	0.87538	CD3D;CD3D;CD3D;CD3D
cg24091474	Pan T cells	NK CD16-	0.868296	0.0688939	TYROBP;TYROBP;TYROBP;TYROBP
cg00795812	Pan T cells	NK CD16-	0.0888713	0.804129	PDCD1
cg04404982	Pan T cells	NK CD16-	0.199867	0.826394	ITGAL;ITGAL
cg07728874	Pan T cells	NK CD16-	0.1374	0.900839	CD3D;CD3D
cg15518883	Pan T cells	NK CD16-	0.184486	0.901272	SIT1
cg15880738	Pan T cells	NK CD16-	0.099232	0.844081	CD3G;CD3G
cg20535085	Pan T cells	NK CD16-	0.184108	0.827181	SLAMF1
cg22670733	Pan T cells	NK CD16-	0.136999	0.872001	CHRNA3;CHRNA3
cg24841244	Pan T cells	NK CD16-	0.062577	0.832648	CD3D;CD3D;CD3D;CD3D
cg25712380	Pan T cells	NK CD16-	0.186435	0.816531
cg00415993	Pan T cells	Granulocytes	0.874722	0.0878388	F2RL2;F2RL2;IQGAP2
cg00974864	Pan T cells	Granulocytes	0.857077	0.0639931	FCGR3B;FCGR3B
cg01718139	Pan T cells	Granulocytes	0.825644	0.0919438	VSTM1
cg02656594	Pan T cells	Granulocytes	0.900851	0.0813947	IL21R
cg02863947	Pan T cells	Granulocytes	0.88467	0.0929197	NR1I2;NR1I2
cg03330678	Pan T cells	Granulocytes	0.904034	0.0577319	SEPT9;SEPT9;SEPT9;SEPT9
cg03574571	Pan T cells	Granulocytes	0.877547	0.0524444	CD22
cg03801286	Pan T cells	Granulocytes	0.900524	0.0538336	KCNE1
cg04353769	Pan T cells	Granulocytes	0.875319	0.0631464	MS4A6A;MS4A6A;MS4A6A
cg04451770	Pan T cells	Granulocytes	0.896384	0.042192	ENTPD1;ENTPD1;ENTPD1;ENTPD1;ENTPD1;ENTPD1;ENTPD1
cg04784315	Pan T cells	Granulocytes	0.851272	0.145986	GPR21;RABGAP1
cg05714729	Pan T cells	Granulocytes	0.824449	0.0950816	GALNT1
cg06172871	Pan T cells	Granulocytes	0.831067	0.0997379	HP;HP
cg06645778	Pan T cells	Granulocytes	0.857895	0.0797338	HSPC159
cg06812844	Pan T cells	Granulocytes	0.884638	0.0700515	TRPM2
cg07220939	Pan T cells	Granulocytes	0.866957	0.192994	SLC22A12;SLC22A12;SLC22A12;SLC22A12
cg07285167	Pan T cells	Granulocytes	0.895814	0.0987348	CSF3R;CSF3R;CSF3R;CSF3R
cg07759587	Pan T cells	Granulocytes	0.80935	0.164745	TLR8;TLR8;LOC349408
cg08044694	Pan T cells	Granulocytes	0.92167	0.0435661	BRD4;BRD4
cg08368934	Pan T cells	Granulocytes	0.85768	0.061162	GPR97
cg08399444	Pan T cells	Granulocytes	0.887051	0.161948	GSG1;GSG1;GSG1;GSG1;GSG1;GSG1
cg08458487	Pan T cells	Granulocytes	0.908714	0.0484903	SFTPD
cg09134726	Pan T cells	Granulocytes	0.844163	0.0693572	PRTN3
cg09303642	Pan T cells	Granulocytes	0.887699	0.0830475	NFE2;NFE2
cg09305224	Pan T cells	Granulocytes	0.908118	0.14869	C9orf139;FUT7;FUT7
cg09358725	Pan T cells	Granulocytes	0.882828	0.149013	LMO2
cg10126923	Pan T cells	Granulocytes	0.826863	0.0779436	NKG7
cg10287137	Pan T cells	Granulocytes	0.904906	0.162716	P2RY2;P2RY2;P2RY2
cg10758292	Pan T cells	Granulocytes	0.909288	0.14791
cg10787197	Pan T cells	Granulocytes	0.876062	0.187587	C6orf105;C6orf105
cg11024597	Pan T cells	Granulocytes	0.904113	0.0968706
cg11283860	Pan T cells	Granulocytes	0.928768	0.0644215
cg12125117	Pan T cells	Granulocytes	0.916838	0.0328986	GPR97
cg12380764	Pan T cells	Granulocytes	0.870223	0.0578202	IL19
cg12391921	Pan T cells	Granulocytes	0.821718	0.143092	ITGB1BP2;BCYRN1;ITGB1BP2
cg12949760	Pan T cells	Granulocytes	0.840297	0.137392	KCNQ1;KCNQ1
cg12971694	Pan T cells	Granulocytes	0.802141	0.0389502	CD72;CD72
cg13053608	Pan T cells	Granulocytes	0.867246	0.0335074	GHDC;GHDC;GHDC;GHDC
cg13277939	Pan T cells	Granulocytes	0.80763	0.124135	CTAGE5;CTAGE5;CTAGE5;CTAGE5
cg13650156	Pan T cells	Granulocytes	0.874719	0.138388	PILRA;PILRA;PILRA
cg13703437	Pan T cells	Granulocytes	0.911546	0.088146	FYB;FYB
cg14654385	Pan T cells	Granulocytes	0.898664	0.0768317	FERMT3;FERMT3
cg15248035	Pan T cells	Granulocytes	0.886487	0.0791403	CCIN
cg15447486	Pan T cells	Granulocytes	0.915943	0.120793
cg16097772	Pan T cells	Granulocytes	0.89177	0.0936094	LYZ
cg16139316	Pan T cells	Granulocytes	0.896496	0.0398694	S100A9
cg17356733	Pan T cells	Granulocytes	0.934195	0.0833446	IFNGR2
cg17496921	Pan T cells	Granulocytes	0.889425	0.0317904	TSPAN16
cg18084554	Pan T cells	Granulocytes	0.912477	0.0345496	ARID3A
cg18463686	Pan T cells	Granulocytes	0.81509	0.0893686	CLEC5A;CLEC5A
cg18638581	Pan T cells	Granulocytes	0.837675	0.054598	HK2
cg18934187	Pan T cells	Granulocytes	0.863831	0.153254	STARD6
cg20191453	Pan T cells	Granulocytes	0.802463	0.189672	AMT;AMT;AMT;NICN1;AMT;AMT
cg20320468	Pan T cells	Granulocytes	0.916697	0.18895
cg20720686	Pan T cells	Granulocytes	0.846841	0.105936	POR
cg20748065	Pan T cells	Granulocytes	0.943691	0.0243113	POR
cg21283680	Pan T cells	Granulocytes	0.867668	0.137745	SH3BP5
cg21492378	Pan T cells	Granulocytes	0.829015	0.106183	CEP110
cg21969640	Pan T cells	Granulocytes	0.818802	0.0266925
cg21991396	Pan T cells	Granulocytes	0.933767	0.0694002	NLRP3;NLRP3;NLRP3;NLRP3;NLRP3;NLRP3;NLRP3;NLRP3
cg22242539	Pan T cells	Granulocytes	0.85805	0.0719227	SERPINF1
cg22252999	Pan T cells	Granulocytes	0.81427	0.170709	ART3;ART3;ART3
cg22381196	Pan T cells	Granulocytes	0.957331	0.0376017	DHODH
cg23090046	Pan T cells	Granulocytes	0.86768	0.182376	KLC1;KLC1;KLC1
cg23889010	Pan T cells	Granulocytes	0.864076	0.120888	SLPI
cg24091474	Pan T cells	Granulocytes	0.868296	0.0389902	TYROBP;TYROBP;TYROBP;TYROBP
cg24211388	Pan T cells	Granulocytes	0.907639	0.0623153	AIF1;AIF1;AIF1
cg24427660	Pan T cells	Granulocytes	0.922939	0.135326	PNPLA2
cg24428913	Pan T cells	Granulocytes	0.90215	0.169407	WAS
cg24474182	Pan T cells	Granulocytes	0.846166	0.143125	MED12L;P2RY13
cg24489015	Pan T cells	Granulocytes	0.803031	0.0894415	LPO;LPO;LPO
cg24777950	Pan T cells	Granulocytes	0.895544	0.0890501	CTSG
cg24821554	Pan T cells	Granulocytes	0.836024	0.11102	GUCY1B2
cg25600606	Pan T cells	Granulocytes	0.921665	0.145178	HIPK3;HIPK3
cg25634666	Pan T cells	Granulocytes	0.865248	0.077105	FOLR3;FOLR3
cg26701826	Pan T cells	Granulocytes	0.830684	0.0769207	SGMS2;SGMS2;SGMS2;SGMS2
cg26861460	Pan T cells	Granulocytes	0.840443	0.0541532	PARVG;PARVG;PARVG;PARVG
cg26928972	Pan T cells	Granulocytes	0.824381	0.126703	CSTA
cg27461196	Pan T cells	Granulocytes	0.901844	0.0958582	FXYD1;FXYD1
cg27606341	Pan T cells	Granulocytes	0.906135	0.0724622	FYB;FYB;FYB;FYB
cg00071250	Pan T cells	Granulocytes	0.0698477	0.878246	FASLG;FASLG
cg00134539	Pan T cells	Granulocytes	0.0739007	0.80681	UBASH3A;UBASH3A
cg00323915	Pan T cells	Granulocytes	0.0964517	0.835028	GIMAP4
cg00795812	Pan T cells	Granulocytes	0.0888713	0.948377	PDCD1
cg01367992	Pan T cells	Granulocytes	0.070885	0.849104	LY9;LY9
cg02600394	Pan T cells	Granulocytes	0.103995	0.901207	TXK;TXK
cg04404982	Pan T cells	Granulocytes	0.199867	0.867414	ITGAL;ITGAL
cg07728874	Pan T cells	Granulocytes	0.1374	0.91501	CD3D;CD3D
cg09830866	Pan T cells	Granulocytes	0.0450115	0.827294	FAM173A
cg09914304	Pan T cells	Granulocytes	0.168679	0.85935	PRF1;PRF1
cg10161121	Pan T cells	Granulocytes	0.0790394	0.886879	FASLG
cg10517312	Pan T cells	Granulocytes	0.144852	0.85248	TRIM69;TRIM69
cg15518883	Pan T cells	Granulocytes	0.184486	0.910716	SIT1
cg15880738	Pan T cells	Granulocytes	0.099232	0.879531	CD3G;CD3G
cg17078393	Pan T cells	Granulocytes	0.0814246	0.878416	LCK
cg17709873	Pan T cells	Granulocytes	0.148724	0.925097	LTA;LTA
cg18350391	Pan T cells	Granulocytes	0.129068	0.913024	IL32;IL32;IL32;IL32;IL32;IL32;IL32;IL32
cg18920397	Pan T cells	Granulocytes	0.0433147	0.861835	LY9;LY9
cg20029201	Pan T cells	Granulocytes	0.191562	0.822896	BCL9L
cg22670733	Pan T cells	Granulocytes	0.136999	0.895614	CHRNA3;CHRNA3
cg24612198	Pan T cells	Granulocytes	0.0918424	0.806628	CD3E
cg24841244	Pan T cells	Granulocytes	0.062577	0.877301	CD3D;CD3D;CD3D;CD3D
cg25712380	Pan T cells	Granulocytes	0.186435	0.896913
cg00415993	Pan T cells	Neutrophils	0.874722	0.0857964	F2RL2;F2RL2;IQGAP2
cg00974864	Pan T cells	Neutrophils	0.857077	0.0601322	FCGR3B;FCGR3B
cg01718139	Pan T cells	Neutrophils	0.825644	0.0795311	VSTM1
cg02656594	Pan T cells	Neutrophils	0.900851	0.111632	IL21R
cg02863947	Pan T cells	Neutrophils	0.88467	0.0898012	NR1I2;NR1I2
cg03330678	Pan T cells	Neutrophils	0.904034	0.0632544	SEPT9;SEPT9;SEPT9;SEPT9
cg03574571	Pan T cells	Neutrophils	0.877547	0.0580716	CD22
cg03801286	Pan T cells	Neutrophils	0.900524	0.0588484	KCNE1
cg04353769	Pan T cells	Neutrophils	0.875319	0.0684798	MS4A6A;MS4A6A;MS4A6A
cg04451770	Pan T cells	Neutrophils	0.896384	0.0424729	ENTPD1;ENTPD1;ENTPD1;ENTPD1;ENTPD1;ENTPD1;ENTPD1
cg04784315	Pan T cells	Neutrophils	0.851272	0.142225	GPR21;RABGAP1
cg05714729	Pan T cells	Neutrophils	0.824449	0.110528	GALNT1
cg06172871	Pan T cells	Neutrophils	0.831067	0.109134	HP;HP
cg06645778	Pan T cells	Neutrophils	0.857895	0.0999262	HSPC159
cg06812844	Pan T cells	Neutrophils	0.884638	0.0706195	TRPM2
cg07285167	Pan T cells	Neutrophils	0.895814	0.0933987	CSF3R;CSF3R;CSF3R;CSF3R
cg07423149	Pan T cells	Neutrophils	0.821057	0.16843	CHI3L1
cg08044694	Pan T cells	Neutrophils	0.92167	0.0530539	BRD4;BRD4
cg08368934	Pan T cells	Neutrophils	0.85768	0.0536254	GPR97
cg08399444	Pan T cells	Neutrophils	0.887051	0.165694	GSG1;GSG1;GSG1;GSG1;GSG1;GSG1
cg08458487	Pan T cells	Neutrophils	0.908714	0.0567813	SFTPD
cg09134726	Pan T cells	Neutrophils	0.844163	0.0832537	PRTN3
cg09303642	Pan T cells	Neutrophils	0.887699	0.0734001	NFE2;NFE2
cg09305224	Pan T cells	Neutrophils	0.908118	0.104584	C9orf139;FUT7;FUT7
cg09358725	Pan T cells	Neutrophils	0.882828	0.141979	LMO2
cg10126923	Pan T cells	Neutrophils	0.826863	0.0758202	NKG7
cg10287137	Pan T cells	Neutrophils	0.904906	0.151042	P2RY2;P2RY2;P2RY2
cg10758292	Pan T cells	Neutrophils	0.909288	0.155869
cg11024597	Pan T cells	Neutrophils	0.904113	0.0815833
cg11283860	Pan T cells	Neutrophils	0.928768	0.074048
cg11939496	Pan T cells	Neutrophils	0.903106	0.182251	CD244;CD244;CD244
cg12125117	Pan T cells	Neutrophils	0.916838	0.0356262	GPR97
cg12380764	Pan T cells	Neutrophils	0.870223	0.0707221	IL19
cg12949760	Pan T cells	Neutrophils	0.840297	0.130004	KCNQ1;KCNQ1
cg12971694	Pan T cells	Neutrophils	0.802141	0.036124	CD72;CD72
cg13053608	Pan T cells	Neutrophils	0.867246	0.0411027	GHDC;GHDC;GHDC;GHDC
cg13277939	Pan T cells	Neutrophils	0.80763	0.15519	CTAGE5;CTAGE5;CTAGE5;CTAGE5
cg13650156	Pan T cells	Neutrophils	0.874719	0.15266	PILRA;PILRA;PILRA
cg13703437	Pan T cells	Neutrophils	0.911546	0.10188	FYB;FYB
cg14654385	Pan T cells	Neutrophils	0.898664	0.0752082	FERMT3;FERMT3
cg15248035	Pan T cells	Neutrophils	0.886487	0.0860791	CCIN
cg15447486	Pan T cells	Neutrophils	0.915943	0.156501
cg16097772	Pan T cells	Neutrophils	0.89177	0.0861208	LYZ
cg16139316	Pan T cells	Neutrophils	0.896496	0.0576182	S100A9
cg17356733	Pan T cells	Neutrophils	0.934195	0.0953132	IFNGR2
cg17496921	Pan T cells	Neutrophils	0.889425	0.0421485	TSPAN16
cg18084554	Pan T cells	Neutrophils	0.912477	0.0416826	ARID3A
cg18463686	Pan T cells	Neutrophils	0.81509	0.100758	CLEC5A;CLEC5A
cg18638581	Pan T cells	Neutrophils	0.837675	0.0586997	HK2
cg20191453	Pan T cells	Neutrophils	0.802463	0.180756	AMT;AMT;AMT;NICN1;AMT;AMT
cg20720686	Pan T cells	Neutrophils	0.846841	0.126518	POR
cg20748065	Pan T cells	Neutrophils	0.943691	0.0269648	POR
cg21283680	Pan T cells	Neutrophils	0.867668	0.158324	SH3BP5
cg21492378	Pan T cells	Neutrophils	0.829015	0.142401	CEP110
cg21969640	Pan T cells	Neutrophils	0.818802	0.0297575
cg21991396	Pan T cells	Neutrophils	0.933767	0.0704285	NLRP3;NLRP3;NLRP3;NLRP3;NLRP3;NLRP3;NLRP3;NLRP3
cg22242539	Pan T cells	Neutrophils	0.85805	0.0849859	SERPINF1
cg22381196	Pan T cells	Neutrophils	0.957331	0.0437405	DHODH
cg23090046	Pan T cells	Neutrophils	0.86768	0.183457	KLC1;KLC1;KLC1
cg23889010	Pan T cells	Neutrophils	0.864076	0.109864	SLPI
cg24091474	Pan T cells	Neutrophils	0.868296	0.0415217	TYROBP;TYROBP;TYROBP;TYROBP
cg24211388	Pan T cells	Neutrophils	0.907639	0.0615679	AIF1;AIF1;AIF1
cg24427660	Pan T cells	Neutrophils	0.922939	0.14252	PNPLA2
cg24474182	Pan T cells	Neutrophils	0.846166	0.159244	MED12L;P2RY13
cg24489015	Pan T cells	Neutrophils	0.803031	0.0980223	LPO;LPO;LPO
cg24777950	Pan T cells	Neutrophils	0.895544	0.0833014	CTSG
cg24821554	Pan T cells	Neutrophils	0.836024	0.0926694	GUCY1B2
cg25600606	Pan T cells	Neutrophils	0.921665	0.157053	HIPK3;HIPK3
cg25634666	Pan T cells	Neutrophils	0.865248	0.0690424	FOLR3;FOLR3
cg26701826	Pan T cells	Neutrophils	0.830684	0.0841963	SGMS2;SGMS2;SGMS2;SGMS2
cg26861460	Pan T cells	Neutrophils	0.840443	0.0718751	PARVG;PARVG;PARVG;PARVG
cg26928972	Pan T cells	Neutrophils	0.824381	0.158555	CSTA
cg27461196	Pan T cells	Neutrophils	0.901844	0.0878685	FXYD1;FXYD1
cg27606341	Pan T cells	Neutrophils	0.906135	0.0600852	FYB;FYB;FYB;FYB
cg00071250	Pan T cells	Neutrophils	0.0698477	0.874021	FASLG;FASLG
cg00795812	Pan T cells	Neutrophils	0.0888713	0.935603	PDCD1
cg01367992	Pan T cells	Neutrophils	0.070885	0.844988	LY9;LY9
cg02600394	Pan T cells	Neutrophils	0.103995	0.893357	TXK;TXK
cg04404982	Pan T cells	Neutrophils	0.199867	0.854675	ITGAL;ITGAL
cg05246522	Pan T cells	Neutrophils	0.165152	0.811105	KSR1
cg07218880	Pan T cells	Neutrophils	0.170858	0.812699	UPF3A;UPF3A
cg07728874	Pan T cells	Neutrophils	0.1374	0.922204	CD3D;CD3D
cg09830866	Pan T cells	Neutrophils	0.0450115	0.810589	FAM173A
cg09914304	Pan T cells	Neutrophils	0.168679	0.873678	PRF1;PRF1
cg10161121	Pan T cells	Neutrophils	0.0790394	0.89518	FASLG
cg10517312	Pan T cells	Neutrophils	0.144852	0.854767	TRIM69;TRIM69
cg15518883	Pan T cells	Neutrophils	0.184486	0.917034	SIT1
cg15880738	Pan T cells	Neutrophils	0.099232	0.883449	CD3G;CD3G
cg17078393	Pan T cells	Neutrophils	0.0814246	0.876823	LCK
cg17709873	Pan T cells	Neutrophils	0.148724	0.938475	LTA;LTA
cg18350391	Pan T cells	Neutrophils	0.129068	0.91502	IL32;IL32;IL32;IL32;IL32;IL32;IL32;IL32
cg18920397	Pan T cells	Neutrophils	0.0433147	0.869878	LY9;LY9
cg20029201	Pan T cells	Neutrophils	0.191562	0.806774	BCL9L
cg22534509	Pan T cells	Neutrophils	0.19337	0.833436	GPR81;GPR81
cg22670733	Pan T cells	Neutrophils	0.136999	0.886309	CHRNA3;CHRNA3
cg24841244	Pan T cells	Neutrophils	0.062577	0.875015	CD3D;CD3D;CD3D;CD3D
cg25712380	Pan T cells	Neutrophils	0.186435	0.88425
cg00415993	Pan T cells	Monocytes	0.874722	0.11571	F2RL2;F2RL2;IQGAP2
cg00546897	Pan T cells	Monocytes	0.907737	0.0897171	LOC284837
cg00974864	Pan T cells	Monocytes	0.857077	0.105719	FCGR3B;FCGR3B
cg02512860	Pan T cells	Monocytes	0.882232	0.105654	CLDN15
cg02656594	Pan T cells	Monocytes	0.900851	0.0950193	IL21R
cg02780988	Pan T cells	Monocytes	0.806124	0.0927079	KRT36
cg02863947	Pan T cells	Monocytes	0.88467	0.133564	NR1I2;NR1I2
cg03330678	Pan T cells	Monocytes	0.904034	0.0587374	SEPT9;SEPT9;SEPT9;SEPT9
cg03574571	Pan T cells	Monocytes	0.877547	0.0502612	CD22
cg03801286	Pan T cells	Monocytes	0.900524	0.0604254	KCNE1
cg04121771	Pan T cells	Monocytes	0.800352	0.0984679	TM4SF4
cg04353769	Pan T cells	Monocytes	0.875319	0.0496759	MS4A6A;MS4A6A;MS4A6A
cg04451770	Pan T cells	Monocytes	0.896384	0.0530998	ENTPD1;ENTPD1;ENTPD1;ENTPD1;ENTPD1;ENTPD1;ENTPD1
cg04653308	Pan T cells	Monocytes	0.895706	0.109625	CRAT;CRAT;PPP2R4
cg05714729	Pan T cells	Monocytes	0.824449	0.082367	GALNT1
cg06172871	Pan T cells	Monocytes	0.831067	0.157705	HP;HP
cg06812844	Pan T cells	Monocytes	0.884638	0.0861594	TRPM2
cg07285167	Pan T cells	Monocytes	0.895814	0.079818	CSF3R;CSF3R;CSF3R;CSF3R
cg07759587	Pan T cells	Monocytes	0.80935	0.163118	TLR8;TLR8;LOC349408
cg08044694	Pan T cells	Monocytes	0.92167	0.0391775	BRD4;BRD4
cg08368934	Pan T cells	Monocytes	0.85768	0.0661572	GPR97
cg08458487	Pan T cells	Monocytes	0.908714	0.0555756	SFTPD
cg08598221	Pan T cells	Monocytes	0.818049	0.188708	SNTB1
cg09134726	Pan T cells	Monocytes	0.844163	0.0838156	PRTN3
cg09303642	Pan T cells	Monocytes	0.887699	0.0789746	NFE2;NFE2
cg09305224	Pan T cells	Monocytes	0.908118	0.164815	C9orf139;FUT7;FUT7
cg09358725	Pan T cells	Monocytes	0.882828	0.120207	LMO2
cg10853416	Pan T cells	Monocytes	0.84119	0.0812837	MS4A7;MS4A7;MS4A7;MS4A7
cg11024597	Pan T cells	Monocytes	0.904113	0.0740834
cg11058932	Pan T cells	Monocytes	0.8459	0.106689	TSGA13
cg11283860	Pan T cells	Monocytes	0.928768	0.192257
cg11939496	Pan T cells	Monocytes	0.903106	0.0983044	CD244;CD244;CD244
cg12091331	Pan T cells	Monocytes	0.836932	0.133077	PLAT;PLAT
cg12125117	Pan T cells	Monocytes	0.916838	0.0352556	GPR97
cg12387247	Pan T cells	Monocytes	0.843281	0.0739391	FCER2;FCER2
cg12391921	Pan T cells	Monocytes	0.821718	0.17098	ITGB1BP2;BCYRN1;ITGB1BP2
cg12962778	Pan T cells	Monocytes	0.927799	0.195449	ZNF385A;ZNF385A;ZNF385A;ZNF385A
cg12971694	Pan T cells	Monocytes	0.802141	0.0375269	CD72;CD72
cg13053608	Pan T cells	Monocytes	0.867246	0.127272	GHDC;GHDC;GHDC;GHDC
cg13277939	Pan T cells	Monocytes	0.80763	0.151262	CTAGE5;CTAGE5;CTAGE5;CTAGE5
cg13650156	Pan T cells	Monocytes	0.874719	0.0922313	PILRA;PILRA;PILRA
cg13703437	Pan T cells	Monocytes	0.911546	0.0828485	FYB;FYB
cg13897449	Pan T cells	Monocytes	0.85825	0.128367	PFKFB1
cg14435807	Pan T cells	Monocytes	0.809109	0.194504	LOXL1
cg14654385	Pan T cells	Monocytes	0.898664	0.123176	FERMT3;FERMT3
cg15248035	Pan T cells	Monocytes	0.886487	0.170396	CCIN
cg15536230	Pan T cells	Monocytes	0.800559	0.0422072	HSF2BP
cg15742700	Pan T cells	Monocytes	0.856316	0.0926594	BLK
cg16097772	Pan T cells	Monocytes	0.89177	0.0726685	LYZ
cg16139316	Pan T cells	Monocytes	0.896496	0.0502679	S100A9
cg17356733	Pan T cells	Monocytes	0.934195	0.096865	IFNGR2
cg17496921	Pan T cells	Monocytes	0.889425	0.0374562	TSPAN16
cg18084554	Pan T cells	Monocytes	0.912477	0.0930876	ARID3A
cg18463686	Pan T cells	Monocytes	0.81509	0.132255	CLEC5A;CLEC5A
cg18638581	Pan T cells	Monocytes	0.837675	0.0494145	HK2
cg18854666	Pan T cells	Monocytes	0.948186	0.0956188	SLC11A1;SLC11A1
cg20191453	Pan T cells	Monocytes	0.802463	0.169417	AMT;AMT;AMT;NICN1;AMT;AMT
cg20748065	Pan T cells	Monocytes	0.943691	0.0221609	POR
cg21492378	Pan T cells	Monocytes	0.829015	0.167311	CEP110
cg21969640	Pan T cells	Monocytes	0.818802	0.0239736
cg21991396	Pan T cells	Monocytes	0.933767	0.0612146	NLRP3;NLRP3;NLRP3;NLRP3;NLRP3;NLRP3;NLRP3;NLRP3
cg22242539	Pan T cells	Monocytes	0.85805	0.0704677	SERPINF1
cg22456522	Pan T cells	Monocytes	0.849554	0.12944
cg23090046	Pan T cells	Monocytes	0.86768	0.0694085	KLC1;KLC1;KLC1
cg23713742	Pan T cells	Monocytes	0.929606	0.1769	SPAG4
cg23756272	Pan T cells	Monocytes	0.869156	0.124506	BCL2
cg24091474	Pan T cells	Monocytes	0.868296	0.0368752	TYROBP;TYROBP;TYROBP;TYROBP
cg24211388	Pan T cells	Monocytes	0.907639	0.0555531	AIF1;AIF1;AIF1
cg24428913	Pan T cells	Monocytes	0.90215	0.113744	WAS
cg24474182	Pan T cells	Monocytes	0.846166	0.151044	MED12L;P2RY13
cg24777950	Pan T cells	Monocytes	0.895544	0.0831913	CTSG
cg24821554	Pan T cells	Monocytes	0.836024	0.158415	GUCY1B2
cg25587233	Pan T cells	Monocytes	0.934723	0.107334	CRAT;CRAT;PPP2R4
cg25634666	Pan T cells	Monocytes	0.865248	0.083078	FOLR3;FOLR3
cg26661623	Pan T cells	Monocytes	0.929875	0.137087	ASGR2;ASGR2;ASGR2
cg26928972	Pan T cells	Monocytes	0.824381	0.139926	CSTA
cg27461196	Pan T cells	Monocytes	0.901844	0.0916446	FXYD1;FXYD1
cg27606341	Pan T cells	Monocytes	0.906135	0.0625878	FYB;FYB;FYB;FYB
cg00071250	Pan T cells	Monocytes	0.0698477	0.859438	FASLG;FASLG
cg00134539	Pan T cells	Monocytes	0.0739007	0.865656	UBASH3A;UBASH3A
cg01367992	Pan T cells	Monocytes	0.070885	0.880297	LY9;LY9
cg02600394	Pan T cells	Monocytes	0.103995	0.931966	TXK;TXK
cg04404982	Pan T cells	Monocytes	0.199867	0.864654	ITGAL;ITGAL
cg05246522	Pan T cells	Monocytes	0.165152	0.845884	KSR1
cg07728874	Pan T cells	Monocytes	0.1374	0.923435	CD3D;CD3D
cg09830866	Pan T cells	Monocytes	0.0450115	0.839325	FAM173A
cg09914304	Pan T cells	Monocytes	0.168679	0.884924	PRF1;PRF1
cg10161121	Pan T cells	Monocytes	0.0790394	0.889341	FASLG
cg10517312	Pan T cells	Monocytes	0.144852	0.864872	TRIM69;TRIM69
cg15518883	Pan T cells	Monocytes	0.184486	0.920243	SIT1
cg15880738	Pan T cells	Monocytes	0.099232	0.890206	CD3G;CD3G
cg17078393	Pan T cells	Monocytes	0.0814246	0.88595	LCK
cg17709873	Pan T cells	Monocytes	0.148724	0.944863	LTA;LTA
cg18350391	Pan T cells	Monocytes	0.129068	0.934366	IL32;IL32;IL32;IL32;IL32;IL32;IL32;IL32
cg20029201	Pan T cells	Monocytes	0.191562	0.821248	BCL9L
cg20981615	Pan T cells	Monocytes	0.133199	0.820217	TXK
cg22670733	Pan T cells	Monocytes	0.136999	0.915313	CHRNA3;CHRNA3
cg23213217	Pan T cells	Monocytes	0.0791738	0.802426	DEGS1;DEGS1
cg24841244	Pan T cells	Monocytes	0.062577	0.895033	CD3D;CD3D;CD3D;CD3D
cg25712380	Pan T cells	Monocytes	0.186435	0.905197
cg12593411	T cells CD4+	Pan NK	0.866126	0.156835	ANGPTL6
cg12971694	T cells CD4+	Pan NK	0.85471	0.167321	CD72;CD72
cg13468685	T cells CD4+	Pan NK	0.830154	0.14485	PLEK
cg24091474	T cells CD4+	Pan NK	0.879855	0.113529	TYROBP;TYROBP;TYROBP;TYROBP
cg00620024	T cells CD4+	Pan NK	0.163313	0.816951	PPP6C;PPP6C;PPP6C
cg07728874	T cells CD4+	Pan NK	0.130999	0.893425	CD3D;CD3D
cg15518883	T cells CD4+	Pan NK	0.125787	0.817323	SIT1
cg15880738	T cells CD4+	Pan NK	0.0677135	0.837095	CD3G;CD3G
cg16173109	T cells CD4+	Pan NK	0.122572	0.897287
cg22670733	T cells CD4+	Pan NK	0.122887	0.832234	CHRNA3;CHRNA3
cg24841244	T cells CD4+	Pan NK	0.038325	0.834031	CD3D;CD3D;CD3D;CD3D
cg01500140	T cells CD4+	NK CD16+	0.900331	0.0798322	LIM2;LIM2
cg03368758	T cells CD4+	NK CD16+	0.863607	0.131066	LDB2;LDB2
cg04569233	T cells CD4+	NK CD16+	0.835307	0.141671	CX3CR1;CX3CR1;CX3CR1;CX3CR1;CX3CR1
cg08766149	T cells CD4+	NK CD16+	0.91491	0.151679	GZMB
cg09971811	T cells CD4+	NK CD16+	0.859838	0.0498249	CST7;CST7
cg10126923	T cells CD4+	NK CD16+	0.919636	0.0380279	NKG7
cg11254522	T cells CD4+	NK CD16+	0.907724	0.0485524	FGR;FGR;FGR
cg11752275	T cells CD4+	NK CD16+	0.844966	0.151831	GNLY;GNLY
cg12125117	T cells CD4+	NK CD16+	0.908578	0.180717	GPR97
cg12445208	T cells CD4+	NK CD16+	0.803091	0.172025	ZNF583;ZNF583;ZNF583
cg12611860	T cells CD4+	NK CD16+	0.809047	0.183796	PIK3C2A
cg12836863	T cells CD4+	NK CD16+	0.878237	0.0823157	BRCA2
cg12916723	T cells CD4+	NK CD16+	0.924554	0.105659	NKG7
cg13468685	T cells CD4+	NK CD16+	0.830154	0.104685	PLEK
cg14496375	T cells CD4+	NK CD16+	0.911859	0.123202	CLDND2
cg19832721	T cells CD4+	NK CD16+	0.830914	0.166169	KIAA1267
cg21022395	T cells CD4+	NK CD16+	0.803987	0.144189	SHOC2
cg22917487	T cells CD4+	NK CD16+	0.93741	0.128129	CX3CR1;CX3CR1;CX3CR1;CX3CR1
cg24091474	T cells CD4+	NK CD16+	0.879855	0.0453814	TYROBP;TYROBP;TYROBP;TYROBP
cg00620024	T cells CD4+	NK CD16+	0.163313	0.815825	PPP6C;PPP6C;PPP6C
cg07728874	T cells CD4+	NK CD16+	0.130999	0.915333	CD3D;CD3D
cg15518883	T cells CD4+	NK CD16+	0.125787	0.923525	SIT1
cg15880738	T cells CD4+	NK CD16+	0.0677135	0.86837	CD3G;CD3G
cg16173109	T cells CD4+	NK CD16+	0.122572	0.905378
cg20535085	T cells CD4+	NK CD16+	0.0559525	0.840399	SLAMF1
cg22670733	T cells CD4+	NK CD16+	0.122887	0.857409	CHRNA3;CHRNA3
cg24841244	T cells CD4+	NK CD16+	0.038325	0.87538	CD3D;CD3D;CD3D;CD3D
cg13468685	T cells CD4+	NK CD16-	0.830154	0.184325	PLEK
cg24091474	T cells CD4+	NK CD16-	0.879855	0.0688939	TYROBP;TYROBP;TYROBP;TYROBP
cg00620024	T cells CD4+	NK CD16-	0.163313	0.821646	PPP6C;PPP6C;PPP6C
cg00795812	T cells CD4+	NK CD16-	0.0574312	0.804129	PDCD1
cg07728874	T cells CD4+	NK CD16-	0.130999	0.900839	CD3D;CD3D
cg15518883	T cells CD4+	NK CD16-	0.125787	0.901272	SIT1
cg15880738	T cells CD4+	NK CD16-	0.0677135	0.844081	CD3G;CD3G
cg16173109	T cells CD4+	NK CD16-	0.122572	0.915438
cg20366831	T cells CD4+	NK CD16-	0.198787	0.822116	APBA3
cg20535085	T cells CD4+	NK CD16-	0.0559525	0.827181	SLAMF1
cg22670733	T cells CD4+	NK CD16-	0.122887	0.872001	CHRNA3;CHRNA3
cg24841244	T cells CD4+	NK CD16-	0.038325	0.832648	CD3D;CD3D;CD3D;CD3D
cg00415993	T cells CD4+	Granulocytes	0.872398	0.0878388	F2RL2;F2RL2;IQGAP2
cg00899659	T cells CD4+	Granulocytes	0.807405	0.0629729	C10orf25;ZNF22
cg00974864	T cells CD4+	Granulocytes	0.880314	0.0639931	FCGR3B;FCGR3B
cg02656594	T cells CD4+	Granulocytes	0.893101	0.0813947	IL21R
cg02863947	T cells CD4+	Granulocytes	0.903219	0.0929197	NR1I2;NR1I2
cg03330678	T cells CD4+	Granulocytes	0.893364	0.0577319	SEPT9;SEPT9;SEPT9;SEPT9
cg03574571	T cells CD4+	Granulocytes	0.886432	0.0524444	CD22
cg03801286	T cells CD4+	Granulocytes	0.902902	0.0538336	KCNE1
cg04182865	T cells CD4+	Granulocytes	0.804355	0.180615	RNF14
cg04353769	T cells CD4+	Granulocytes	0.875321	0.0631464	MS4A6A;MS4A6A;MS4A6A
cg04451770	T cells CD4+	Granulocytes	0.915309	0.042192	ENTPD1;ENTPD1;ENTPD1;ENTPD1;ENTPD1;ENTPD1;ENTPD1
cg04784315	T cells CD4+	Granulocytes	0.874935	0.145986	GPR21;RABGAP1
cg05697976	T cells CD4+	Granulocytes	0.820677	0.0929918	FAR2
cg05714729	T cells CD4+	Granulocytes	0.841888	0.0950816	GALNT1
cg06172871	T cells CD4+	Granulocytes	0.82692	0.0997379	HP;HP
cg06317209	T cells CD4+	Granulocytes	0.827739	0.122401	AVIL
cg06812844	T cells CD4+	Granulocytes	0.920779	0.0700515	TRPM2
cg07220939	T cells CD4+	Granulocytes	0.866621	0.192994	SLC22A12;SLC22A12;SLC22A12;SLC22A12
cg07285167	T cells CD4+	Granulocytes	0.915682	0.0987348	CSF3R;CSF3R;CSF3R;CSF3R
cg07409200	T cells CD4+	Granulocytes	0.815128	0.0874594	C13orf30
cg07658590	T cells CD4+	Granulocytes	0.809312	0.136653	SLC19A1
cg07759587	T cells CD4+	Granulocytes	0.824669	0.164745	TLR8;TLR8;LOC349408
cg08044694	T cells CD4+	Granulocytes	0.938279	0.0435661	BRD4;BRD4
cg08368934	T cells CD4+	Granulocytes	0.87721	0.061162	GPR97
cg08399444	T cells CD4+	Granulocytes	0.891964	0.161948	GSG1;GSG1;GSG1;GSG1;GSG1;GSG1
cg08458487	T cells CD4+	Granulocytes	0.899091	0.0484903	SFTPD
cg09134726	T cells CD4+	Granulocytes	0.864931	0.0693572	PRTN3
cg09303642	T cells CD4+	Granulocytes	0.881955	0.0830475	NFE2;NFE2
cg09305224	T cells CD4+	Granulocytes	0.883534	0.14869	C9orf139;FUT7;FUT7
cg09358725	T cells CD4+	Granulocytes	0.89803	0.149013	LMO2
cg09971811	T cells CD4+	Granulocytes	0.859838	0.0712518	CST7;CST7
cg10126923	T cells CD4+	Granulocytes	0.919636	0.0779436	NKG7
cg10287137	T cells CD4+	Granulocytes	0.84595	0.162716	P2RY2;P2RY2;P2RY2
cg10758292	T cells CD4+	Granulocytes	0.899396	0.14791
cg10787197	T cells CD4+	Granulocytes	0.932088	0.187587	C6orf105;C6orf105
cg11024597	T cells CD4+	Granulocytes	0.917468	0.0968706
cg11283860	T cells CD4+	Granulocytes	0.913507	0.0644215
cg11916609	T cells CD4+	Granulocytes	0.826853	0.102922	IL1RL1
cg12125117	T cells CD4+	Granulocytes	0.908578	0.0328986	GPR97
cg12380764	T cells CD4+	Granulocytes	0.907447	0.0578202	IL19
cg12391921	T cells CD4+	Granulocytes	0.856123	0.143092	ITGB1BP2;BCYRN1;ITGB1BP2
cg12836863	T cells CD4+	Granulocytes	0.878237	0.0527992	BRCA2
cg12949760	T cells CD4+	Granulocytes	0.87296	0.137392	KCNQ1;KCNQ1
cg12971694	T cells CD4+	Granulocytes	0.85471	0.0389502	CD72;CD72
cg13053608	T cells CD4+	Granulocytes	0.877131	0.0335074	GHDC;GHDC;GHDC;GHDC
cg13277939	T cells CD4+	Granulocytes	0.81994	0.124135	CTAGE5;CTAGE5;CTAGE5;CTAGE5
cg13468685	T cells CD4+	Granulocytes	0.830154	0.0973173	PLEK
cg13650156	T cells CD4+	Granulocytes	0.869173	0.138388	PILRA;PILRA;PILRA
cg13703437	T cells CD4+	Granulocytes	0.913436	0.088146	FYB;FYB
cg14654385	T cells CD4+	Granulocytes	0.90839	0.0768317	FERMT3;FERMT3
cg15248035	T cells CD4+	Granulocytes	0.900269	0.0791403	CCIN
cg15447486	T cells CD4+	Granulocytes	0.91139	0.120793
cg15739581	T cells CD4+	Granulocytes	0.828114	0.176241	GALNT3
cg16097772	T cells CD4+	Granulocytes	0.909423	0.0936094	LYZ
cg16139316	T cells CD4+	Granulocytes	0.860639	0.0398694	S100A9
cg16967583	T cells CD4+	Granulocytes	0.850702	0.0380871	AGXT
cg17356733	T cells CD4+	Granulocytes	0.900274	0.0833446	IFNGR2
cg17496921	T cells CD4+	Granulocytes	0.911362	0.0317904	TSPAN16
cg18084554	T cells CD4+	Granulocytes	0.925772	0.0345496	ARID3A
cg18463686	T cells CD4+	Granulocytes	0.833529	0.0893686	CLEC5A;CLEC5A
cg18468842	T cells CD4+	Granulocytes	0.802842	0.195335	TP53RK;SLC13A3
cg18638581	T cells CD4+	Granulocytes	0.866418	0.054598	HK2
cg18934187	T cells CD4+	Granulocytes	0.90014	0.153254	STARD6
cg20320468	T cells CD4+	Granulocytes	0.8937	0.18895
cg20720686	T cells CD4+	Granulocytes	0.828022	0.105936	POR
cg20748065	T cells CD4+	Granulocytes	0.902853	0.0243113	POR
cg21283680	T cells CD4+	Granulocytes	0.888241	0.137745	SH3BP5
cg21492378	T cells CD4+	Granulocytes	0.870241	0.106183	CEP110
cg21969640	T cells CD4+	Granulocytes	0.806726	0.0266925
cg21991396	T cells CD4+	Granulocytes	0.940555	0.0694002	NLRP3;NLRP3;NLRP3;NLRP3;NLRP3;NLRP3;NLRP3;NLRP3
cg22242539	T cells CD4+	Granulocytes	0.88379	0.0719227	SERPINF1
cg22252999	T cells CD4+	Granulocytes	0.840368	0.170709	ART3;ART3;ART3
cg22266967	T cells CD4+	Granulocytes	0.807156	0.103506	S100P
cg22381196	T cells CD4+	Granulocytes	0.958904	0.0376017	DHODH
cg22825487	T cells CD4+	Granulocytes	0.897245	0.132814	VNN3;VNN3
cg23090046	T cells CD4+	Granulocytes	0.883309	0.182376	KLC1;KLC1;KLC1
cg23889010	T cells CD4+	Granulocytes	0.843959	0.120888	SLPI
cg24091474	T cells CD4+	Granulocytes	0.879855	0.0389902	TYROBP;TYROBP;TYROBP;TYROBP
cg24211388	T cells CD4+	Granulocytes	0.912204	0.0623153	AIF1;AIF1;AIF1
cg24427660	T cells CD4+	Granulocytes	0.923491	0.135326	PNPLA2
cg24474182	T cells CD4+	Granulocytes	0.884933	0.143125	MED12L;P2RY13
cg24489015	T cells CD4+	Granulocytes	0.833518	0.0894415	LPO;LPO;LPO
cg24777950	T cells CD4+	Granulocytes	0.893045	0.0890501	CTSG
cg24821554	T cells CD4+	Granulocytes	0.898519	0.11102	GUCY1B2
cg25341726	T cells CD4+	Granulocytes	0.801704	0.147564	IL27
cg25600606	T cells CD4+	Granulocytes	0.904519	0.145178	HIPK3;HIPK3
cg25634666	T cells CD4+	Granulocytes	0.817612	0.077105	FOLR3;FOLR3
cg26701826	T cells CD4+	Granulocytes	0.857647	0.0769207	SGMS2;SGMS2;SGMS2;SGMS2
cg26861460	T cells CD4+	Granulocytes	0.830394	0.0541532	PARVG;PARVG;PARVG;PARVG
cg26928972	T cells CD4+	Granulocytes	0.819889	0.126703	CSTA
cg27461196	T cells CD4+	Granulocytes	0.924652	0.0958582	FXYD1;FXYD1
cg27606341	T cells CD4+	Granulocytes	0.924503	0.0724622	FYB;FYB;FYB;FYB
cg00071250	T cells CD4+	Granulocytes	0.0407694	0.878246	FASLG;FASLG
cg00134539	T cells CD4+	Granulocytes	0.0587226	0.80681	UBASH3A;UBASH3A
cg00323915	T cells CD4+	Granulocytes	0.0704154	0.835028	GIMAP4
cg00620024	T cells CD4+	Granulocytes	0.163313	0.845208	PPP6C;PPP6C;PPP6C
cg00795812	T cells CD4+	Granulocytes	0.0574312	0.948377	PDCD1
cg01367992	T cells CD4+	Granulocytes	0.0601525	0.849104	LY9;LY9
cg02600394	T cells CD4+	Granulocytes	0.0440796	0.901207	TXK;TXK
cg07728874	T cells CD4+	Granulocytes	0.130999	0.91501	CD3D;CD3D
cg09830866	T cells CD4+	Granulocytes	0.028217	0.827294	FAM173A
cg10161121	T cells CD4+	Granulocytes	0.0532902	0.886879	FASLG
cg15055101	T cells CD4+	Granulocytes	0.17081	0.84223	SH2D3A
cg15503752	T cells CD4+	Granulocytes	0.104763	0.800692	ST6GALNAC1;ST6GALNAC1
cg15518883	T cells CD4+	Granulocytes	0.125787	0.910716	SIT1
cg15880738	T cells CD4+	Granulocytes	0.0677135	0.879531	CD3G;CD3G
cg16173109	T cells CD4+	Granulocytes	0.122572	0.911564
cg17078393	T cells CD4+	Granulocytes	0.0788061	0.878416	LCK
cg17709873	T cells CD4+	Granulocytes	0.149721	0.925097	LTA;LTA
cg18920397	T cells CD4+	Granulocytes	0.0360614	0.861835	LY9;LY9
cg20029201	T cells CD4+	Granulocytes	0.118808	0.822896	BCL9L
cg20366831	T cells CD4+	Granulocytes	0.198787	0.917628	APBA3
cg22670733	T cells CD4+	Granulocytes	0.122887	0.895614	CHRNA3;CHRNA3
cg24612198	T cells CD4+	Granulocytes	0.0877162	0.806628	CD3E
cg24841244	T cells CD4+	Granulocytes	0.038325	0.877301	CD3D;CD3D;CD3D;CD3D
cg24949488	T cells CD4+	Granulocytes	0.179608	0.888069	DNTT;DNTT
cg00415993	T cells CD4+	Neutrophils	0.872398	0.0857964	F2RL2;F2RL2;IQGAP2
cg00899659	T cells CD4+	Neutrophils	0.807405	0.0696972	C10orf25;ZNF22
cg00974864	T cells CD4+	Neutrophils	0.880314	0.0601322	FCGR3B;FCGR3B
cg02656594	T cells CD4+	Neutrophils	0.893101	0.111632	IL21R
cg02863947	T cells CD4+	Neutrophils	0.903219	0.0898012	NR1I2;NR1I2
cg03330678	T cells CD4+	Neutrophils	0.893364	0.0632544	SEPT9;SEPT9;SEPT9;SEPT9
cg03574571	T cells CD4+	Neutrophils	0.886432	0.0580716	CD22
cg03801286	T cells CD4+	Neutrophils	0.902902	0.0588484	KCNE1
cg04182865	T cells CD4+	Neutrophils	0.804355	0.198683	RNF14
cg04353769	T cells CD4+	Neutrophils	0.875321	0.0684798	MS4A6A;MS4A6A;MS4A6A
cg04451770	T cells CD4+	Neutrophils	0.915309	0.0424729	ENTPD1;ENTPD1;ENTPD1;ENTPD1;ENTPD1;ENTPD1;ENTPD1
cg04784315	T cells CD4+	Neutrophils	0.874935	0.142225	GPR21;RABGAP1
cg05697976	T cells CD4+	Neutrophils	0.820677	0.110716	FAR2
cg05714729	T cells CD4+	Neutrophils	0.841888	0.110528	GALNT1
cg06172871	T cells CD4+	Neutrophils	0.82692	0.109134	HP;HP
cg06317209	T cells CD4+	Neutrophils	0.827739	0.144566	AVIL
cg06812844	T cells CD4+	Neutrophils	0.920779	0.0706195	TRPM2
cg07285167	T cells CD4+	Neutrophils	0.915682	0.0933987	CSF3R;CSF3R;CSF3R;CSF3R
cg07409200	T cells CD4+	Neutrophils	0.815128	0.0877069	C13orf30
cg07423149	T cells CD4+	Neutrophils	0.832721	0.16843	CHI3L1
cg07658590	T cells CD4+	Neutrophils	0.809312	0.127009	SLC19A1
cg08044694	T cells CD4+	Neutrophils	0.938279	0.0530539	BRD4;BRD4
cg08368934	T cells CD4+	Neutrophils	0.87721	0.0536254	GPR97
cg08399444	T cells CD4+	Neutrophils	0.891964	0.165694	GSG1;GSG1;GSG1;GSG1;GSG1;GSG1
cg08458487	T cells CD4+	Neutrophils	0.899091	0.0567813	SFTPD
cg09134726	T cells CD4+	Neutrophils	0.864931	0.0832537	PRTN3
cg09303642	T cells CD4+	Neutrophils	0.881955	0.0734001	NFE2;NFE2
cg09305224	T cells CD4+	Neutrophils	0.883534	0.104584	C9orf139;FUT7;FUT7
cg09358725	T cells CD4+	Neutrophils	0.89803	0.141979	LMO2
cg09971811	T cells CD4+	Neutrophils	0.859838	0.0758231	CST7;CST7
cg10126923	T cells CD4+	Neutrophils	0.919636	0.0758202	NKG7
cg10287137	T cells CD4+	Neutrophils	0.84595	0.151042	P2RY2;P2RY2;P2RY2
cg10758292	T cells CD4+	Neutrophils	0.899396	0.155869
cg11024597	T cells CD4+	Neutrophils	0.917468	0.0815833
cg11283860	T cells CD4+	Neutrophils	0.913507	0.074048
cg11916609	T cells CD4+	Neutrophils	0.826853	0.123021	IL1RL1
cg11939496	T cells CD4+	Neutrophils	0.918565	0.182251	CD244;CD244;CD244
cg12125117	T cells CD4+	Neutrophils	0.908578	0.0356262	GPR97
cg12380764	T cells CD4+	Neutrophils	0.907447	0.0707221	IL19
cg12836863	T cells CD4+	Neutrophils	0.878237	0.0545721	BRCA2
cg12949760	T cells CD4+	Neutrophils	0.87296	0.130004	KCNQ1;KCNQ1
cg12971694	T cells CD4+	Neutrophils	0.85471	0.036124	CD72;CD72
cg13053608	T cells CD4+	Neutrophils	0.877131	0.0411027	GHDC;GHDC;GHDC;GHDC
cg13277939	T cells CD4+	Neutrophils	0.81994	0.15519	CTAGE5;CTAGE5;CTAGE5;CTAGE5
cg13468685	T cells CD4+	Neutrophils	0.830154	0.107958	PLEK
cg13650156	T cells CD4+	Neutrophils	0.869173	0.15266	PILRA;PILRA;PILRA
cg13703437	T cells CD4+	Neutrophils	0.913436	0.10188	FYB;FYB
cg14654385	T cells CD4+	Neutrophils	0.90839	0.0752082	FERMT3;FERMT3
cg15248035	T cells CD4+	Neutrophils	0.900269	0.0860791	CCIN
cg15447486	T cells CD4+	Neutrophils	0.91139	0.156501
cg15739581	T cells CD4+	Neutrophils	0.828114	0.191851	GALNT3
cg16097772	T cells CD4+	Neutrophils	0.909423	0.0861208	LYZ
cg16139316	T cells CD4+	Neutrophils	0.860639	0.0576182	S100A9
cg16967583	T cells CD4+	Neutrophils	0.850702	0.0496507	AGXT
cg17356733	T cells CD4+	Neutrophils	0.900274	0.0953132	IFNGR2
cg17496921	T cells CD4+	Neutrophils	0.911362	0.0421485	TSPAN16
cg18084554	T cells CD4+	Neutrophils	0.925772	0.0416826	ARID3A
cg18463686	T cells CD4+	Neutrophils	0.833529	0.100758	CLEC5A;CLEC5A
cg18638581	T cells CD4+	Neutrophils	0.866418	0.0586997	HK2
cg20720686	T cells CD4+	Neutrophils	0.828022	0.126518	POR
cg20748065	T cells CD4+	Neutrophils	0.902853	0.0269648	POR
cg21283680	T cells CD4+	Neutrophils	0.888241	0.158324	SH3BP5
cg21492378	T cells CD4+	Neutrophils	0.870241	0.142401	CEP110
cg21969640	T cells CD4+	Neutrophils	0.806726	0.0297575
cg21991396	T cells CD4+	Neutrophils	0.940555	0.0704285	NLRP3;NLRP3;NLRP3;NLRP3;NLRP3;NLRP3;NLRP3;NLRP3
cg22242539	T cells CD4+	Neutrophils	0.88379	0.0849859	SERPINF1
cg22266967	T cells CD4+	Neutrophils	0.807156	0.157235	S100P
cg22381196	T cells CD4+	Neutrophils	0.958904	0.0437405	DHODH
cg22825487	T cells CD4+	Neutrophils	0.897245	0.132896	VNN3;VNN3
cg23090046	T cells CD4+	Neutrophils	0.883309	0.183457	KLC1;KLC1;KLC1
cg23889010	T cells CD4+	Neutrophils	0.843959	0.109864	SLPI
cg24091474	T cells CD4+	Neutrophils	0.879855	0.0415217	TYROBP;TYROBP;TYROBP;TYROBP
cg24211388	T cells CD4+	Neutrophils	0.912204	0.0615679	AIF1;AIF1;AIF1
cg24427660	T cells CD4+	Neutrophils	0.923491	0.14252	PNPLA2
cg24474182	T cells CD4+	Neutrophils	0.884933	0.159244	MED12L;P2RY13
cg24489015	T cells CD4+	Neutrophils	0.833518	0.0980223	LPO;LPO;LPO
cg24777950	T cells CD4+	Neutrophils	0.893045	0.0833014	CTSG
cg24821554	T cells CD4+	Neutrophils	0.898519	0.0926694	GUCY1B2
cg25341726	T cells CD4+	Neutrophils	0.801704	0.160587	IL27
cg25600606	T cells CD4+	Neutrophils	0.904519	0.157053	HIPK3;HIPK3
cg25634666	T cells CD4+	Neutrophils	0.817612	0.0690424	FOLR3;FOLR3
cg26701826	T cells CD4+	Neutrophils	0.857647	0.0841963	SGMS2;SGMS2;SGMS2;SGMS2
cg26861460	T cells CD4+	Neutrophils	0.830394	0.0718751	PARVG;PARVG;PARVG;PARVG
cg26928972	T cells CD4+	Neutrophils	0.819889	0.158555	CSTA
cg27461196	T cells CD4+	Neutrophils	0.924652	0.0878685	FXYD1;FXYD1
cg27606341	T cells CD4+	Neutrophils	0.924503	0.0600852	FYB;FYB;FYB;FYB
cg00071250	T cells CD4+	Neutrophils	0.0407694	0.874021	FASLG;FASLG
cg00620024	T cells CD4+	Neutrophils	0.163313	0.830926	PPP6C;PPP6C;PPP6C
cg00795812	T cells CD4+	Neutrophils	0.0574312	0.935603	PDCD1
cg01367992	T cells CD4+	Neutrophils	0.0601525	0.844988	LY9;LY9
cg02600394	T cells CD4+	Neutrophils	0.0440796	0.893357	TXK;TXK
cg05246522	T cells CD4+	Neutrophils	0.198264	0.811105	KSR1
cg07218880	T cells CD4+	Neutrophils	0.197383	0.812699	UPF3A;UPF3A
cg07728874	T cells CD4+	Neutrophils	0.130999	0.922204	CD3D;CD3D
cg09830866	T cells CD4+	Neutrophils	0.028217	0.810589	FAM173A
cg10161121	T cells CD4+	Neutrophils	0.0532902	0.89518	FASLG
cg15055101	T cells CD4+	Neutrophils	0.17081	0.833164	SH2D3A
cg15518883	T cells CD4+	Neutrophils	0.125787	0.917034	SIT1
cg15880738	T cells CD4+	Neutrophils	0.0677135	0.883449	CD3G;CD3G
cg16173109	T cells CD4+	Neutrophils	0.122572	0.898811
cg17078393	T cells CD4+	Neutrophils	0.0788061	0.876823	LCK
cg17709873	T cells CD4+	Neutrophils	0.149721	0.938475	LTA;LTA
cg18920397	T cells CD4+	Neutrophils	0.0360614	0.869878	LY9;LY9
cg20029201	T cells CD4+	Neutrophils	0.118808	0.806774	BCL9L
cg20366831	T cells CD4+	Neutrophils	0.198787	0.921317	APBA3
cg22534509	T cells CD4+	Neutrophils	0.0757923	0.833436	GPR81;GPR81
cg22670733	T cells CD4+	Neutrophils	0.122887	0.886309	CHRNA3;CHRNA3
cg24841244	T cells CD4+	Neutrophils	0.038325	0.875015	CD3D;CD3D;CD3D;CD3D
cg24949488	T cells CD4+	Neutrophils	0.179608	0.872477	DNTT;DNTT
cg00415993	T cells CD4+	Monocytes	0.872398	0.11571	F2RL2;F2RL2;IQGAP2
cg00546897	T cells CD4+	Monocytes	0.902753	0.0897171	LOC284837
cg00899659	T cells CD4+	Monocytes	0.807405	0.0688783	C10orf25;ZNF22
cg00974864	T cells CD4+	Monocytes	0.880314	0.105719	FCGR3B;FCGR3B
cg02512860	T cells CD4+	Monocytes	0.915028	0.105654	CLDN15
cg02656594	T cells CD4+	Monocytes	0.893101	0.0950193	IL21R
cg02780988	T cells CD4+	Monocytes	0.834728	0.0927079	KRT36
cg02863947	T cells CD4+	Monocytes	0.903219	0.133564	NR1I2;NR1I2
cg03330678	T cells CD4+	Monocytes	0.893364	0.0587374	SEPT9;SEPT9;SEPT9;SEPT9
cg03574571	T cells CD4+	Monocytes	0.886432	0.0502612	CD22
cg03801286	T cells CD4+	Monocytes	0.902902	0.0604254	KCNE1
cg04121771	T cells CD4+	Monocytes	0.853577	0.0984679	TM4SF4
cg04353769	T cells CD4+	Monocytes	0.875321	0.0496759	MS4A6A;MS4A6A;MS4A6A
cg04451770	T cells CD4+	Monocytes	0.915309	0.0530998	ENTPD1;ENTPD1;ENTPD1;ENTPD1;ENTPD1;ENTPD1;ENTPD1
cg04653308	T cells CD4+	Monocytes	0.913168	0.109625	CRAT;CRAT;PPP2R4
cg05697976	T cells CD4+	Monocytes	0.820677	0.122116	FAR2
cg05714729	T cells CD4+	Monocytes	0.841888	0.082367	GALNT1
cg06172871	T cells CD4+	Monocytes	0.82692	0.157705	HP;HP
cg06317209	T cells CD4+	Monocytes	0.827739	0.130237	AVIL
cg06812844	T cells CD4+	Monocytes	0.920779	0.0861594	TRPM2
cg07285167	T cells CD4+	Monocytes	0.915682	0.079818	CSF3R;CSF3R;CSF3R;CSF3R
cg07658590	T cells CD4+	Monocytes	0.809312	0.189913	SLC19A1
cg07759587	T cells CD4+	Monocytes	0.824669	0.163118	TLR8;TLR8;LOC349408
cg08044694	T cells CD4+	Monocytes	0.938279	0.0391775	BRD4;BRD4
cg08368934	T cells CD4+	Monocytes	0.87721	0.0661572	GPR97
cg08458487	T cells CD4+	Monocytes	0.899091	0.0555756	SFTPD
cg09134726	T cells CD4+	Monocytes	0.864931	0.0838156	PRTN3
cg09303642	T cells CD4+	Monocytes	0.881955	0.0789746	NFE2;NFE2
cg09305224	T cells CD4+	Monocytes	0.883534	0.164815	C9orf139;FUT7;FUT7
cg09358725	T cells CD4+	Monocytes	0.89803	0.120207	LMO2
cg10853416	T cells CD4+	Monocytes	0.853497	0.0812837	MS4A7;MS4A7;MS4A7;MS4A7
cg11024597	T cells CD4+	Monocytes	0.917468	0.0740834
cg11058932	T cells CD4+	Monocytes	0.864213	0.106689	TSGA13
cg11283860	T cells CD4+	Monocytes	0.913507	0.192257
cg11939496	T cells CD4+	Monocytes	0.918565	0.0983044	CD244;CD244;CD244
cg12091331	T cells CD4+	Monocytes	0.824493	0.133077	PLAT;PLAT
cg12125117	T cells CD4+	Monocytes	0.908578	0.0352556	GPR97
cg12387247	T cells CD4+	Monocytes	0.880104	0.0739391	FCER2;FCER2
cg12391921	T cells CD4+	Monocytes	0.856123	0.17098	ITGB1BP2;BCYRN1;ITGB1BP2
cg12836863	T cells CD4+	Monocytes	0.878237	0.0667391	BRCA2
cg12962778	T cells CD4+	Monocytes	0.938245	0.195449	ZNF385A;ZNF385A;ZNF385A;ZNF385A
cg12971694	T cells CD4+	Monocytes	0.85471	0.0375269	CD72;CD72
cg13053608	T cells CD4+	Monocytes	0.877131	0.127272	GHDC;GHDC;GHDC;GHDC
cg13277939	T cells CD4+	Monocytes	0.81994	0.151262	CTAGE5;CTAGE5;CTAGE5;CTAGE5
cg13468685	T cells CD4+	Monocytes	0.830154	0.139345	PLEK
cg13650156	T cells CD4+	Monocytes	0.869173	0.0922313	PILRA;PILRA;PILRA
cg13703437	T cells CD4+	Monocytes	0.913436	0.0828485	FYB;FYB
cg13897449	T cells CD4+	Monocytes	0.900851	0.128367	PFKFB1
cg14654385	T cells CD4+	Monocytes	0.90839	0.123176	FERMT3;FERMT3
cg15248035	T cells CD4+	Monocytes	0.900269	0.170396	CCIN
cg15742700	T cells CD4+	Monocytes	0.903564	0.0926594	BLK
cg16097772	T cells CD4+	Monocytes	0.909423	0.0726685	LYZ
cg16139316	T cells CD4+	Monocytes	0.860639	0.0502679	S100A9
cg16967583	T cells CD4+	Monocytes	0.850702	0.0884318	AGXT
cg17356733	T cells CD4+	Monocytes	0.900274	0.096865	IFNGR2
cg17496921	T cells CD4+	Monocytes	0.911362	0.0374562	TSPAN16
cg18084554	T cells CD4+	Monocytes	0.925772	0.0930876	ARID3A
cg18463686	T cells CD4+	Monocytes	0.833529	0.132255	CLEC5A;CLEC5A
cg18638581	T cells CD4+	Monocytes	0.866418	0.0494145	HK2
cg18854666	T cells CD4+	Monocytes	0.950181	0.0956188	SLC11A1;SLC11A1
cg20748065	T cells CD4+	Monocytes	0.902853	0.0221609	POR
cg21492378	T cells CD4+	Monocytes	0.870241	0.167311	CEP110
cg21969640	T cells CD4+	Monocytes	0.806726	0.0239736
cg21991396	T cells CD4+	Monocytes	0.940555	0.0612146	NLRP3;NLRP3;NLRP3;NLRP3;NLRP3;NLRP3;NLRP3;NLRP3
cg22242539	T cells CD4+	Monocytes	0.88379	0.0704677	SERPINF1
cg22456522	T cells CD4+	Monocytes	0.8513	0.12944
cg22825487	T cells CD4+	Monocytes	0.897245	0.178672	VNN3;VNN3
cg23090046	T cells CD4+	Monocytes	0.883309	0.0694085	KLC1;KLC1;KLC1
cg23713742	T cells CD4+	Monocytes	0.936724	0.1769	SPAG4
cg23756272	T cells CD4+	Monocytes	0.861683	0.124506	BCL2
cg24091474	T cells CD4+	Monocytes	0.879855	0.0368752	TYROBP;TYROBP;TYROBP;TYROBP
cg24211388	T cells CD4+	Monocytes	0.912204	0.0555531	AIF1;AIF1;AIF1
cg24474182	T cells CD4+	Monocytes	0.884933	0.151044	MED12L;P2RY13
cg24777950	T cells CD4+	Monocytes	0.893045	0.0831913	CTSG
cg24821554	T cells CD4+	Monocytes	0.898519	0.158415	GUCY1B2
cg25341726	T cells CD4+	Monocytes	0.801704	0.108838	IL27
cg25587233	T cells CD4+	Monocytes	0.926425	0.107334	CRAT;CRAT;PPP2R4
cg25634666	T cells CD4+	Monocytes	0.817612	0.083078	FOLR3;FOLR3
cg26661623	T cells CD4+	Monocytes	0.906703	0.137087	ASGR2;ASGR2;ASGR2
cg26928972	T cells CD4+	Monocytes	0.819889	0.139926	CSTA
cg27461196	T cells CD4+	Monocytes	0.924652	0.0916446	FXYD1;FXYD1
cg27606341	T cells CD4+	Monocytes	0.924503	0.0625878	FYB;FYB;FYB;FYB
cg00071250	T cells CD4+	Monocytes	0.0407694	0.859438	FASLG;FASLG
cg00134539	T cells CD4+	Monocytes	0.0587226	0.865656	UBASH3A;UBASH3A
cg00620024	T cells CD4+	Monocytes	0.163313	0.837709	PPP6C;PPP6C;PPP6C
cg01367992	T cells CD4+	Monocytes	0.0601525	0.880297	LY9;LY9
cg02600394	T cells CD4+	Monocytes	0.0440796	0.931966	TXK;TXK
cg05246522	T cells CD4+	Monocytes	0.198264	0.845884	KSR1
cg07728874	T cells CD4+	Monocytes	0.130999	0.923435	CD3D;CD3D
cg09830866	T cells CD4+	Monocytes	0.028217	0.839325	FAM173A
cg10161121	T cells CD4+	Monocytes	0.0532902	0.889341	FASLG
cg15055101	T cells CD4+	Monocytes	0.17081	0.846041	SH2D3A
cg15503752	T cells CD4+	Monocytes	0.104763	0.825618	ST6GALNAC1;ST6GALNAC1
cg15518883	T cells CD4+	Monocytes	0.125787	0.920243	SIT1
cg15880738	T cells CD4+	Monocytes	0.0677135	0.890206	CD3G;CD3G
cg16173109	T cells CD4+	Monocytes	0.122572	0.910908
cg17078393	T cells CD4+	Monocytes	0.0788061	0.88595	LCK
cg17709873	T cells CD4+	Monocytes	0.149721	0.944863	LTA;LTA
cg20029201	T cells CD4+	Monocytes	0.118808	0.821248	BCL9L
cg20366831	T cells CD4+	Monocytes	0.198787	0.920106	APBA3
cg20981615	T cells CD4+	Monocytes	0.094138	0.820217	TXK
cg22670733	T cells CD4+	Monocytes	0.122887	0.915313	CHRNA3;CHRNA3
cg23213217	T cells CD4+	Monocytes	0.0717641	0.802426	DEGS1;DEGS1
cg24841244	T cells CD4+	Monocytes	0.038325	0.895033	CD3D;CD3D;CD3D;CD3D
cg24949488	T cells CD4+	Monocytes	0.179608	0.879582	DNTT;DNTT
cg12044210	T cells CD8+	Tregs	0.126717	0.857187	APBA2;APBA2;APBA2;APBA2
cg24091474	T cells CD8+	Pan NK	0.828495	0.113529	TYROBP;TYROBP;TYROBP;TYROBP
cg07728874	T cells CD8+	Pan NK	0.188018	0.893425	CD3D;CD3D
cg15880738	T cells CD8+	Pan NK	0.110979	0.837095	CD3G;CD3G
cg22670733	T cells CD8+	Pan NK	0.183092	0.832234	CHRNA3;CHRNA3
cg24841244	T cells CD8+	Pan NK	0.0661798	0.834031	CD3D;CD3D;CD3D;CD3D
cg03368758	T cells CD8+	NK CD16+	0.827109	0.131066	LDB2;LDB2
cg12125117	T cells CD8+	NK CD16+	0.877678	0.180717	GPR97
cg24091474	T cells CD8+	NK CD16+	0.828495	0.0453814	TYROBP;TYROBP;TYROBP;TYROBP
cg07728874	T cells CD8+	NK CD16+	0.188018	0.915333	CD3D;CD3D
cg15880738	T cells CD8+	NK CD16+	0.110979	0.86837	CD3G;CD3G
cg22670733	T cells CD8+	NK CD16+	0.183092	0.857409	CHRNA3;CHRNA3
cg24841244	T cells CD8+	NK CD16+	0.0661798	0.87538	CD3D;CD3D;CD3D;CD3D
cg24091474	T cells CD8+	NK CD16-	0.828495	0.0688939	TYROBP;TYROBP;TYROBP;TYROBP
cg00795812	T cells CD8+	NK CD16-	0.140902	0.804129	PDCD1
cg02334775	T cells CD8+	NK CD16-	0.168753	0.80136	ISG20
cg04759756	T cells CD8+	NK CD16-	0.192068	0.808261	SLA2;SLA2
cg07728874	T cells CD8+	NK CD16-	0.188018	0.900839	CD3D;CD3D
cg08539991	T cells CD8+	NK CD16-	0.144395	0.853579	ZBTB32;ZBTB32
cg15880738	T cells CD8+	NK CD16-	0.110979	0.844081	CD3G;CD3G
cg19812619	T cells CD8+	NK CD16-	0.128647	0.853209
cg20366831	T cells CD8+	NK CD16-	0.0992325	0.822116	APBA3
cg21400896	T cells CD8+	NK CD16-	0.139022	0.842143	ABI3;ABI3
cg22442090	T cells CD8+	NK CD16-	0.119552	0.843292	GIMAP5
cg22670733	T cells CD8+	NK CD16-	0.183092	0.872001	CHRNA3;CHRNA3
cg24841244	T cells CD8+	NK CD16-	0.0661798	0.832648	CD3D;CD3D;CD3D;CD3D
cg25839227	T cells CD8+	NK CD16-	0.118186	0.878678	ABI3;ABI3
cg00415993	T cells CD8+	Granulocytes	0.927339	0.0878388	F2RL2;F2RL2;IQGAP2
cg00645579	T cells CD8+	Granulocytes	0.838809	0.0924504	IRF7;IRF7;MUPCDH;IRF7;MUPCDH
cg00974864	T cells CD8+	Granulocytes	0.846142	0.0639931	FCGR3B;FCGR3B
cg01526089	T cells CD8+	Granulocytes	0.836684	0.0521572	P2RX1
cg02635407	T cells CD8+	Granulocytes	0.819678	0.0449951	SH3TC1
cg02656594	T cells CD8+	Granulocytes	0.917664	0.0813947	IL21R
cg02863947	T cells CD8+	Granulocytes	0.896013	0.0929197	NR1I2;NR1I2
cg03330678	T cells CD8+	Granulocytes	0.851588	0.0577319	SEPT9;SEPT9;SEPT9;SEPT9
cg03455762	T cells CD8+	Granulocytes	0.807199	0.1358	XPNPEP2
cg03574571	T cells CD8+	Granulocytes	0.882261	0.0524444	CD22
cg03801286	T cells CD8+	Granulocytes	0.866449	0.0538336	KCNE1
cg03833774	T cells CD8+	Granulocytes	0.826148	0.132343	ZCCHC5
cg04353769	T cells CD8+	Granulocytes	0.851086	0.0631464	MS4A6A;MS4A6A;MS4A6A
cg04451770	T cells CD8+	Granulocytes	0.874233	0.042192	ENTPD1;ENTPD1;ENTPD1;ENTPD1;ENTPD1;ENTPD1;ENTPD1
cg04784315	T cells CD8+	Granulocytes	0.851781	0.145986	GPR21;RABGAP1
cg05714729	T cells CD8+	Granulocytes	0.868877	0.0950816	GALNT1
cg06172871	T cells CD8+	Granulocytes	0.807018	0.0997379	HP;HP
cg06645778	T cells CD8+	Granulocytes	0.841304	0.0797338	HSPC159
cg06812844	T cells CD8+	Granulocytes	0.875427	0.0700515	TRPM2
cg07220939	T cells CD8+	Granulocytes	0.871316	0.192994	SLC22A12;SLC22A12;SLC22A12;SLC22A12
cg07285167	T cells CD8+	Granulocytes	0.892365	0.0987348	CSF3R;CSF3R;CSF3R;CSF3R
cg07759587	T cells CD8+	Granulocytes	0.807747	0.164745	TLR8;TLR8;LOC349408
cg08044694	T cells CD8+	Granulocytes	0.932423	0.0435661	BRD4;BRD4
cg08176694	T cells CD8+	Granulocytes	0.830134	0.097073	PITPNM2
cg08223235	T cells CD8+	Granulocytes	0.815521	0.133765	BCL2
cg08368934	T cells CD8+	Granulocytes	0.80769	0.061162	GPR97
cg08399444	T cells CD8+	Granulocytes	0.878227	0.161948	GSG1;GSG1;GSG1;GSG1;GSG1;GSG1
cg08458487	T cells CD8+	Granulocytes	0.895361	0.0484903	SFTPD
cg09134726	T cells CD8+	Granulocytes	0.817576	0.0693572	PRTN3
cg09303642	T cells CD8+	Granulocytes	0.845101	0.0830475	NFE2;NFE2
cg09305224	T cells CD8+	Granulocytes	0.925533	0.14869	C9orf139;FUT7;FUT7
cg09358725	T cells CD8+	Granulocytes	0.885727	0.149013	LMO2
cg10287137	T cells CD8+	Granulocytes	0.857954	0.162716	P2RY2;P2RY2;P2RY2
cg11024597	T cells CD8+	Granulocytes	0.89596	0.0968706
cg11283860	T cells CD8+	Granulocytes	0.885978	0.0644215
cg11916609	T cells CD8+	Granulocytes	0.807314	0.102922	IL1RL1
cg12125117	T cells CD8+	Granulocytes	0.877678	0.0328986	GPR97
cg12380764	T cells CD8+	Granulocytes	0.819612	0.0578202	IL19
cg12391921	T cells CD8+	Granulocytes	0.806788	0.143092	ITGB1BP2;BCYRN1;ITGB1BP2
cg12535715	T cells CD8+	Granulocytes	0.851935	0.132705	HTRA4;HTRA4
cg13053608	T cells CD8+	Granulocytes	0.844398	0.0335074	GHDC;GHDC;GHDC;GHDC
cg13650156	T cells CD8+	Granulocytes	0.850393	0.138388	PILRA;PILRA;PILRA
cg13703437	T cells CD8+	Granulocytes	0.915204	0.088146	FYB;FYB
cg14654385	T cells CD8+	Granulocytes	0.879639	0.0768317	FERMT3;FERMT3
cg15248035	T cells CD8+	Granulocytes	0.86894	0.0791403	CCIN
cg15361231	T cells CD8+	Granulocytes	0.801701	0.133401	GLRX2;GLRX2;GLRX2
cg15447486	T cells CD8+	Granulocytes	0.905805	0.120793
cg15739581	T cells CD8+	Granulocytes	0.842739	0.176241	GALNT3
cg16003913	T cells CD8+	Granulocytes	0.824795	0.151168	MPG;MPG;MPG;MPG
cg16097772	T cells CD8+	Granulocytes	0.839843	0.0936094	LYZ
cg16139316	T cells CD8+	Granulocytes	0.860417	0.0398694	S100A9
cg17142183	T cells CD8+	Granulocytes	0.872995	0.164641	IL1R2
cg17356733	T cells CD8+	Granulocytes	0.897134	0.0833446	IFNGR2
cg17496921	T cells CD8+	Granulocytes	0.883891	0.0317904	TSPAN16
cg17662177	T cells CD8+	Granulocytes	0.814877	0.113453	CFP;CFP
cg17740645	T cells CD8+	Granulocytes	0.830656	0.0492415	GRB7;GRB7
cg18084554	T cells CD8+	Granulocytes	0.902648	0.0345496	ARID3A
cg18638581	T cells CD8+	Granulocytes	0.839932	0.054598	HK2
cg18934187	T cells CD8+	Granulocytes	0.884651	0.153254	STARD6
cg19399532	T cells CD8+	Granulocytes	0.837349	0.0424037	C1orf220;C1orf220
cg19601328	T cells CD8+	Granulocytes	0.816708	0.108027	MAP3K14
cg20191453	T cells CD8+	Granulocytes	0.877322	0.189672	AMT;AMT;AMT;NICN1;AMT;AMT
cg20320468	T cells CD8+	Granulocytes	0.921845	0.18895
cg20720686	T cells CD8+	Granulocytes	0.83036	0.105936	POR
cg20748065	T cells CD8+	Granulocytes	0.901592	0.0243113	POR
cg21283680	T cells CD8+	Granulocytes	0.873062	0.137745	SH3BP5
cg21492378	T cells CD8+	Granulocytes	0.84497	0.106183	CEP110
cg21969640	T cells CD8+	Granulocytes	0.819658	0.0266925
cg21991396	T cells CD8+	Granulocytes	0.939435	0.0694002	NLRP3;NLRP3;NLRP3;NLRP3;NLRP3;NLRP3;NLRP3;NLRP3
cg22381196	T cells CD8+	Granulocytes	0.953789	0.0376017	DHODH
cg22825487	T cells CD8+	Granulocytes	0.839993	0.132814	VNN3;VNN3
cg23090046	T cells CD8+	Granulocytes	0.901607	0.182376	KLC1;KLC1;KLC1
cg24091474	T cells CD8+	Granulocytes	0.828495	0.0389902	TYROBP;TYROBP;TYROBP;TYROBP
cg24211388	T cells CD8+	Granulocytes	0.889189	0.0623153	AIF1;AIF1;AIF1
cg24354652	T cells CD8+	Granulocytes	0.801756	0.171474	PTAFR;PTAFR;PTAFR;PTAFR
cg24427660	T cells CD8+	Granulocytes	0.917817	0.135326	PNPLA2
cg24428913	T cells CD8+	Granulocytes	0.890631	0.169407	WAS
cg24474182	T cells CD8+	Granulocytes	0.855566	0.143125	MED12L;P2RY13
cg24777950	T cells CD8+	Granulocytes	0.879105	0.0890501	CTSG
cg25600606	T cells CD8+	Granulocytes	0.905618	0.145178	HIPK3;HIPK3
cg25957124	T cells CD8+	Granulocytes	0.882888	0.0388641	TMEM159;DNAH3
cg26701826	T cells CD8+	Granulocytes	0.853014	0.0769207	SGMS2;SGMS2;SGMS2;SGMS2
cg26861460	T cells CD8+	Granulocytes	0.834703	0.0541532	PARVG;PARVG;PARVG;PARVG
cg26928972	T cells CD8+	Granulocytes	0.80931	0.126703	CSTA
cg27461196	T cells CD8+	Granulocytes	0.865439	0.0958582	FXYD1;FXYD1
cg27606341	T cells CD8+	Granulocytes	0.909844	0.0724622	FYB;FYB;FYB;FYB
cg00071250	T cells CD8+	Granulocytes	0.0531342	0.878246	FASLG;FASLG
cg00134539	T cells CD8+	Granulocytes	0.0695975	0.80681	UBASH3A;UBASH3A
cg00323915	T cells CD8+	Granulocytes	0.085949	0.835028	GIMAP4
cg00795812	T cells CD8+	Granulocytes	0.140902	0.948377	PDCD1
cg01367992	T cells CD8+	Granulocytes	0.0694612	0.849104	LY9;LY9
cg02374486	T cells CD8+	Granulocytes	0.131699	0.84055	PRF1;PRF1
cg04759756	T cells CD8+	Granulocytes	0.192068	0.943263	SLA2;SLA2
cg07728874	T cells CD8+	Granulocytes	0.188018	0.91501	CD3D;CD3D
cg08539991	T cells CD8+	Granulocytes	0.144395	0.937327	ZBTB32;ZBTB32
cg09830866	T cells CD8+	Granulocytes	0.0380179	0.827294	FAM173A
cg09914304	T cells CD8+	Granulocytes	0.0467522	0.85935	PRF1;PRF1
cg10161121	T cells CD8+	Granulocytes	0.0855477	0.886879	FASLG
cg10517312	T cells CD8+	Granulocytes	0.0639857	0.85248	TRIM69;TRIM69
cg12044210	T cells CD8+	Granulocytes	0.126717	0.955882	APBA2;APBA2;APBA2;APBA2
cg14182690	T cells CD8+	Granulocytes	0.106809	0.896504	RUNX3
cg15880738	T cells CD8+	Granulocytes	0.110979	0.879531	CD3G;CD3G
cg17078393	T cells CD8+	Granulocytes	0.0860246	0.878416	LCK
cg17709873	T cells CD8+	Granulocytes	0.164131	0.925097	LTA;LTA
cg17839611	T cells CD8+	Granulocytes	0.0896837	0.887361	ABI3;ABI3;GNGT2
cg18350391	T cells CD8+	Granulocytes	0.104841	0.913024	IL32;IL32;IL32;IL32;IL32;IL32;IL32;IL32
cg18920397	T cells CD8+	Granulocytes	0.0581011	0.861835	LY9;LY9
cg19812619	T cells CD8+	Granulocytes	0.128647	0.951426
cg20029201	T cells CD8+	Granulocytes	0.14397	0.822896	BCL9L
cg20366831	T cells CD8+	Granulocytes	0.0992325	0.917628	APBA3
cg21400896	T cells CD8+	Granulocytes	0.139022	0.905342	ABI3;ABI3
cg21917349	T cells CD8+	Granulocytes	0.137805	0.828771	APBA2;APBA2;APBA2;APBA2
cg22442090	T cells CD8+	Granulocytes	0.119552	0.90007	GIMAP5
cg22670733	T cells CD8+	Granulocytes	0.183092	0.895614	CHRNA3;CHRNA3
cg24456340	T cells CD8+	Granulocytes	0.167636	0.844889	ABI3;ABI3;GNGT2
cg24612198	T cells CD8+	Granulocytes	0.0853455	0.806628	CD3E
cg24841244	T cells CD8+	Granulocytes	0.0661798	0.877301	CD3D;CD3D;CD3D;CD3D
cg25076881	T cells CD8+	Granulocytes	0.168102	0.800742	OR10J1
cg25839227	T cells CD8+	Granulocytes	0.118186	0.930859	ABI3;ABI3
cg26757673	T cells CD8+	Granulocytes	0.0828612	0.913081	IL2RB
cg00415993	T cells CD8+	Neutrophils	0.927339	0.0857964	F2RL2;F2RL2;IQGAP2
cg00645579	T cells CD8+	Neutrophils	0.838809	0.0796569	IRF7;IRF7;MUPCDH;IRF7;MUPCDH
cg00974864	T cells CD8+	Neutrophils	0.846142	0.0601322	FCGR3B;FCGR3B
cg01526089	T cells CD8+	Neutrophils	0.836684	0.0419741	P2RX1
cg02635407	T cells CD8+	Neutrophils	0.819678	0.0383599	SH3TC1
cg02656594	T cells CD8+	Neutrophils	0.917664	0.111632	IL21R
cg02863947	T cells CD8+	Neutrophils	0.896013	0.0898012	NR1I2;NR1I2
cg03330678	T cells CD8+	Neutrophils	0.851588	0.0632544	SEPT9;SEPT9;SEPT9;SEPT9
cg03574571	T cells CD8+	Neutrophils	0.882261	0.0580716	CD22
cg03801286	T cells CD8+	Neutrophils	0.866449	0.0588484	KCNE1
cg04353769	T cells CD8+	Neutrophils	0.851086	0.0684798	MS4A6A;MS4A6A;MS4A6A
cg04451770	T cells CD8+	Neutrophils	0.874233	0.0424729	ENTPD1;ENTPD1;ENTPD1;ENTPD1;ENTPD1;ENTPD1;ENTPD1
cg04784315	T cells CD8+	Neutrophils	0.851781	0.142225	GPR21;RABGAP1
cg05714729	T cells CD8+	Neutrophils	0.868877	0.110528	GALNT1
cg06172871	T cells CD8+	Neutrophils	0.807018	0.109134	HP;HP
cg06645778	T cells CD8+	Neutrophils	0.841304	0.0999262	HSPC159
cg06812844	T cells CD8+	Neutrophils	0.875427	0.0706195	TRPM2
cg07285167	T cells CD8+	Neutrophils	0.892365	0.0933987	CSF3R;CSF3R;CSF3R;CSF3R
cg08044694	T cells CD8+	Neutrophils	0.932423	0.0530539	BRD4;BRD4
cg08176694	T cells CD8+	Neutrophils	0.830134	0.0942302	PITPNM2
cg08223235	T cells CD8+	Neutrophils	0.815521	0.172472	BCL2
cg08368934	T cells CD8+	Neutrophils	0.80769	0.0536254	GPR97
cg08399444	T cells CD8+	Neutrophils	0.878227	0.165694	GSG1;GSG1;GSG1;GSG1;GSG1;GSG1
cg08458487	T cells CD8+	Neutrophils	0.895361	0.0567813	SFTPD
cg09134726	T cells CD8+	Neutrophils	0.817576	0.0832537	PRTN3
cg09303642	T cells CD8+	Neutrophils	0.845101	0.0734001	NFE2;NFE2
cg09305224	T cells CD8+	Neutrophils	0.925533	0.104584	C9orf139;FUT7;FUT7
cg09358725	T cells CD8+	Neutrophils	0.885727	0.141979	LMO2
cg10287137	T cells CD8+	Neutrophils	0.857954	0.151042	P2RY2;P2RY2;P2RY2
cg11024597	T cells CD8+	Neutrophils	0.89596	0.0815833
cg11283860	T cells CD8+	Neutrophils	0.885978	0.074048
cg11916609	T cells CD8+	Neutrophils	0.807314	0.123021	IL1RL1
cg11939496	T cells CD8+	Neutrophils	0.895477	0.182251	CD244;CD244;CD244
cg12125117	T cells CD8+	Neutrophils	0.877678	0.0356262	GPR97
cg12380764	T cells CD8+	Neutrophils	0.819612	0.0707221	IL19
cg12535715	T cells CD8+	Neutrophils	0.851935	0.113926	HTRA4;HTRA4
cg13053608	T cells CD8+	Neutrophils	0.844398	0.0411027	GHDC;GHDC;GHDC;GHDC
cg13650156	T cells CD8+	Neutrophils	0.850393	0.15266	PILRA;PILRA;PILRA
cg13703437	T cells CD8+	Neutrophils	0.915204	0.10188	FYB;FYB
cg14654385	T cells CD8+	Neutrophils	0.879639	0.0752082	FERMT3;FERMT3
cg15248035	T cells CD8+	Neutrophils	0.86894	0.0860791	CCIN
cg15361231	T cells CD8+	Neutrophils	0.801701	0.140022	GLRX2;GLRX2;GLRX2
cg15447486	T cells CD8+	Neutrophils	0.905805	0.156501
cg15739581	T cells CD8+	Neutrophils	0.842739	0.191851	GALNT3
cg16003913	T cells CD8+	Neutrophils	0.824795	0.118879	MPG;MPG;MPG;MPG
cg16097772	T cells CD8+	Neutrophils	0.839843	0.0861208	LYZ
cg16139316	T cells CD8+	Neutrophils	0.860417	0.0576182	S100A9
cg17356733	T cells CD8+	Neutrophils	0.897134	0.0953132	IFNGR2
cg17496921	T cells CD8+	Neutrophils	0.883891	0.0421485	TSPAN16
cg17740645	T cells CD8+	Neutrophils	0.830656	0.0453156	GRB7;GRB7
cg18084554	T cells CD8+	Neutrophils	0.902648	0.0416826	ARID3A
cg18638581	T cells CD8+	Neutrophils	0.839932	0.0586997	HK2
cg19399532	T cells CD8+	Neutrophils	0.837349	0.0537307	C1orf220;C1orf220
cg19601328	T cells CD8+	Neutrophils	0.816708	0.129268	MAP3K14
cg20191453	T cells CD8+	Neutrophils	0.877322	0.180756	AMT;AMT;AMT;NICN1;AMT;AMT
cg20720686	T cells CD8+	Neutrophils	0.83036	0.126518	POR
cg20748065	T cells CD8+	Neutrophils	0.901592	0.0269648	POR
cg21283680	T cells CD8+	Neutrophils	0.873062	0.158324	SH3BP5
cg21492378	T cells CD8+	Neutrophils	0.84497	0.142401	CEP110
cg21969640	T cells CD8+	Neutrophils	0.819658	0.0297575
cg21991396	T cells CD8+	Neutrophils	0.939435	0.0704285	NLRP3;NLRP3;NLRP3;NLRP3;NLRP3;NLRP3;NLRP3;NLRP3
cg22381196	T cells CD8+	Neutrophils	0.953789	0.0437405	DHODH
cg22825487	T cells CD8+	Neutrophils	0.839993	0.132896	VNN3;VNN3
cg23090046	T cells CD8+	Neutrophils	0.901607	0.183457	KLC1;KLC1;KLC1
cg24091474	T cells CD8+	Neutrophils	0.828495	0.0415217	TYROBP;TYROBP;TYROBP;TYROBP
cg24211388	T cells CD8+	Neutrophils	0.889189	0.0615679	AIF1;AIF1;AIF1
cg24427660	T cells CD8+	Neutrophils	0.917817	0.14252	PNPLA2
cg24474182	T cells CD8+	Neutrophils	0.855566	0.159244	MED12L;P2RY13
cg24777950	T cells CD8+	Neutrophils	0.879105	0.0833014	CTSG
cg25600606	T cells CD8+	Neutrophils	0.905618	0.157053	HIPK3;HIPK3
cg25957124	T cells CD8+	Neutrophils	0.882888	0.0345202	TMEM159;DNAH3
cg26701826	T cells CD8+	Neutrophils	0.853014	0.0841963	SGMS2;SGMS2;SGMS2;SGMS2
cg26861460	T cells CD8+	Neutrophils	0.834703	0.0718751	PARVG;PARVG;PARVG;PARVG
cg26928972	T cells CD8+	Neutrophils	0.80931	0.158555	CSTA
cg27461196	T cells CD8+	Neutrophils	0.865439	0.0878685	FXYD1;FXYD1
cg27606341	T cells CD8+	Neutrophils	0.909844	0.0600852	FYB;FYB;FYB;FYB
cg00071250	T cells CD8+	Neutrophils	0.0531342	0.874021	FASLG;FASLG
cg00795812	T cells CD8+	Neutrophils	0.140902	0.935603	PDCD1
cg01367992	T cells CD8+	Neutrophils	0.0694612	0.844988	LY9;LY9
cg02374486	T cells CD8+	Neutrophils	0.131699	0.852659	PRF1;PRF1
cg04759756	T cells CD8+	Neutrophils	0.192068	0.934525	SLA2;SLA2
cg05246522	T cells CD8+	Neutrophils	0.0944532	0.811105	KSR1
cg07218880	T cells CD8+	Neutrophils	0.148896	0.812699	UPF3A;UPF3A
cg07728874	T cells CD8+	Neutrophils	0.188018	0.922204	CD3D;CD3D
cg08539991	T cells CD8+	Neutrophils	0.144395	0.937786	ZBTB32;ZBTB32
cg09830866	T cells CD8+	Neutrophils	0.0380179	0.810589	FAM173A
cg09914304	T cells CD8+	Neutrophils	0.0467522	0.873678	PRF1;PRF1
cg10161121	T cells CD8+	Neutrophils	0.0855477	0.89518	FASLG
cg10517312	T cells CD8+	Neutrophils	0.0639857	0.854767	TRIM69;TRIM69
cg12044210	T cells CD8+	Neutrophils	0.126717	0.946492	APBA2;APBA2;APBA2;APBA2
cg14182690	T cells CD8+	Neutrophils	0.106809	0.891079	RUNX3
cg15880738	T cells CD8+	Neutrophils	0.110979	0.883449	CD3G;CD3G
cg17078393	T cells CD8+	Neutrophils	0.0860246	0.876823	LCK
cg17709873	T cells CD8+	Neutrophils	0.164131	0.938475	LTA;LTA
cg17839611	T cells CD8+	Neutrophils	0.0896837	0.870715	ABI3;ABI3;GNGT2
cg18350391	T cells CD8+	Neutrophils	0.104841	0.91502	IL32;IL32;IL32;IL32;IL32;IL32;IL32;IL32
cg18920397	T cells CD8+	Neutrophils	0.0581011	0.869878	LY9;LY9
cg19812619	T cells CD8+	Neutrophils	0.128647	0.939966
cg20029201	T cells CD8+	Neutrophils	0.14397	0.806774	BCL9L
cg20366831	T cells CD8+	Neutrophils	0.0992325	0.921317	APBA3
cg21400896	T cells CD8+	Neutrophils	0.139022	0.898311	ABI3;ABI3
cg21917349	T cells CD8+	Neutrophils	0.137805	0.843532	APBA2;APBA2;APBA2;APBA2
cg22442090	T cells CD8+	Neutrophils	0.119552	0.883469	GIMAP5
cg22512531	T cells CD8+	Neutrophils	0.0816514	0.845673	CRTAM
cg22670733	T cells CD8+	Neutrophils	0.183092	0.886309	CHRNA3;CHRNA3
cg24456340	T cells CD8+	Neutrophils	0.167636	0.814018	ABI3;ABI3;GNGT2
cg24841244	T cells CD8+	Neutrophils	0.0661798	0.875015	CD3D;CD3D;CD3D;CD3D
cg25839227	T cells CD8+	Neutrophils	0.118186	0.927113	ABI3;ABI3
cg26757673	T cells CD8+	Neutrophils	0.0828612	0.906798	IL2RB
cg00415993	T cells CD8+	Monocytes	0.927339	0.11571	F2RL2;F2RL2;IQGAP2
cg00546897	T cells CD8+	Monocytes	0.871948	0.0897171	LOC284837
cg00645579	T cells CD8+	Monocytes	0.838809	0.0658392	IRF7;IRF7;MUPCDH;IRF7;MUPCDH
cg00974864	T cells CD8+	Monocytes	0.846142	0.105719	FCGR3B;FCGR3B
cg01526089	T cells CD8+	Monocytes	0.836684	0.0263383	P2RX1
cg02512860	T cells CD8+	Monocytes	0.893504	0.105654	CLDN15
cg02635407	T cells CD8+	Monocytes	0.819678	0.0296907	SH3TC1
cg02656594	T cells CD8+	Monocytes	0.917664	0.0950193	IL21R
cg02863947	T cells CD8+	Monocytes	0.896013	0.133564	NR1I2;NR1I2
cg03330678	T cells CD8+	Monocytes	0.851588	0.0587374	SEPT9;SEPT9;SEPT9;SEPT9
cg03455762	T cells CD8+	Monocytes	0.807199	0.137747	XPNPEP2
cg03574571	T cells CD8+	Monocytes	0.882261	0.0502612	CD22
cg03801286	T cells CD8+	Monocytes	0.866449	0.0604254	KCNE1
cg03833774	T cells CD8+	Monocytes	0.826148	0.0851995	ZCCHC5
cg04353769	T cells CD8+	Monocytes	0.851086	0.0496759	MS4A6A;MS4A6A;MS4A6A
cg04451770	T cells CD8+	Monocytes	0.874233	0.0530998	ENTPD1;ENTPD1;ENTPD1;ENTPD1;ENTPD1;ENTPD1;ENTPD1
cg04653308	T cells CD8+	Monocytes	0.89948	0.109625	CRAT;CRAT;PPP2R4
cg05714729	T cells CD8+	Monocytes	0.868877	0.082367	GALNT1
cg06172871	T cells CD8+	Monocytes	0.807018	0.157705	HP;HP
cg06812844	T cells CD8+	Monocytes	0.875427	0.0861594	TRPM2
cg07285167	T cells CD8+	Monocytes	0.892365	0.079818	CSF3R;CSF3R;CSF3R;CSF3R
cg07759587	T cells CD8+	Monocytes	0.807747	0.163118	TLR8;TLR8;LOC349408
cg08044694	T cells CD8+	Monocytes	0.932423	0.0391775	BRD4;BRD4
cg08176694	T cells CD8+	Monocytes	0.830134	0.0737252	PITPNM2
cg08223235	T cells CD8+	Monocytes	0.815521	0.128984	BCL2
cg08368934	T cells CD8+	Monocytes	0.80769	0.0661572	GPR97
cg08458487	T cells CD8+	Monocytes	0.895361	0.0555756	SFTPD
cg08598221	T cells CD8+	Monocytes	0.817907	0.188708	SNTB1
cg09134726	T cells CD8+	Monocytes	0.817576	0.0838156	PRTN3
cg09303642	T cells CD8+	Monocytes	0.845101	0.0789746	NFE2;NFE2
cg09305224	T cells CD8+	Monocytes	0.925533	0.164815	C9orf139;FUT7;FUT7
cg09358725	T cells CD8+	Monocytes	0.885727	0.120207	LMO2
cg10853416	T cells CD8+	Monocytes	0.838093	0.0812837	MS4A7;MS4A7;MS4A7;MS4A7
cg11024597	T cells CD8+	Monocytes	0.89596	0.0740834
cg11058932	T cells CD8+	Monocytes	0.820576	0.106689	TSGA13
cg11283860	T cells CD8+	Monocytes	0.885978	0.192257
cg11939496	T cells CD8+	Monocytes	0.895477	0.0983044	CD244;CD244;CD244
cg12091331	T cells CD8+	Monocytes	0.801046	0.133077	PLAT;PLAT
cg12125117	T cells CD8+	Monocytes	0.877678	0.0352556	GPR97
cg12387247	T cells CD8+	Monocytes	0.816445	0.0739391	FCER2;FCER2
cg12391921	T cells CD8+	Monocytes	0.806788	0.17098	ITGB1BP2;BCYRN1;ITGB1BP2
cg12535715	T cells CD8+	Monocytes	0.851935	0.141952	HTRA4;HTRA4
cg12962778	T cells CD8+	Monocytes	0.934166	0.195449	ZNF385A;ZNF385A;ZNF385A;ZNF385A
cg13053608	T cells CD8+	Monocytes	0.844398	0.127272	GHDC;GHDC;GHDC;GHDC
cg13650156	T cells CD8+	Monocytes	0.850393	0.0922313	PILRA;PILRA;PILRA
cg13703437	T cells CD8+	Monocytes	0.915204	0.0828485	FYB;FYB
cg13897449	T cells CD8+	Monocytes	0.874009	0.128367	PFKFB1
cg14654385	T cells CD8+	Monocytes	0.879639	0.123176	FERMT3;FERMT3
cg15248035	T cells CD8+	Monocytes	0.86894	0.170396	CCIN
cg15536230	T cells CD8+	Monocytes	0.845876	0.0422072	HSF2BP
cg15742700	T cells CD8+	Monocytes	0.897228	0.0926594	BLK
cg16003913	T cells CD8+	Monocytes	0.824795	0.144553	MPG;MPG;MPG;MPG
cg16097772	T cells CD8+	Monocytes	0.839843	0.0726685	LYZ
cg16139316	T cells CD8+	Monocytes	0.860417	0.0502679	S100A9
cg17142183	T cells CD8+	Monocytes	0.872995	0.197331	IL1R2
cg17356733	T cells CD8+	Monocytes	0.897134	0.096865	IFNGR2
cg17496921	T cells CD8+	Monocytes	0.883891	0.0374562	TSPAN16
cg17662177	T cells CD8+	Monocytes	0.814877	0.110239	CFP;CFP
cg17740645	T cells CD8+	Monocytes	0.830656	0.0399196	GRB7;GRB7
cg17777592	T cells CD8+	Monocytes	0.822489	0.191941	CAB39L;CAB39L;CAB39L
cg18084554	T cells CD8+	Monocytes	0.902648	0.0930876	ARID3A
cg18638581	T cells CD8+	Monocytes	0.839932	0.0494145	HK2
cg18854666	T cells CD8+	Monocytes	0.894604	0.0956188	SLC11A1;SLC11A1
cg19399532	T cells CD8+	Monocytes	0.837349	0.040248	C1orf220;C1orf220
cg19601328	T cells CD8+	Monocytes	0.816708	0.111143	MAP3K14
cg20191453	T cells CD8+	Monocytes	0.877322	0.169417	AMT;AMT;AMT;NICN1;AMT;AMT
cg20748065	T cells CD8+	Monocytes	0.901592	0.0221609	POR
cg21492378	T cells CD8+	Monocytes	0.84497	0.167311	CEP110
cg21969640	T cells CD8+	Monocytes	0.819658	0.0239736
cg21991396	T cells CD8+	Monocytes	0.939435	0.0612146	NLRP3;NLRP3;NLRP3;NLRP3;NLRP3;NLRP3;NLRP3;NLRP3
cg22456522	T cells CD8+	Monocytes	0.831431	0.12944
cg22825487	T cells CD8+	Monocytes	0.839993	0.178672	VNN3;VNN3
cg23090046	T cells CD8+	Monocytes	0.901607	0.0694085	KLC1;KLC1;KLC1
cg23713742	T cells CD8+	Monocytes	0.910968	0.1769	SPAG4
cg23756272	T cells CD8+	Monocytes	0.867443	0.124506	BCL2
cg24091474	T cells CD8+	Monocytes	0.828495	0.0368752	TYROBP;TYROBP;TYROBP;TYROBP
cg24211388	T cells CD8+	Monocytes	0.889189	0.0555531	AIF1;AIF1;AIF1
cg24354652	T cells CD8+	Monocytes	0.801756	0.199479	PTAFR;PTAFR;PTAFR;PTAFR
cg24428913	T cells CD8+	Monocytes	0.890631	0.113744	WAS
cg24474182	T cells CD8+	Monocytes	0.855566	0.151044	MED12L;P2RY13
cg24777950	T cells CD8+	Monocytes	0.879105	0.0831913	CTSG
cg25587233	T cells CD8+	Monocytes	0.905543	0.107334	CRAT;CRAT;PPP2R4
cg25957124	T cells CD8+	Monocytes	0.882888	0.0300313	TMEM159;DNAH3
cg26928972	T cells CD8+	Monocytes	0.80931	0.139926	CSTA
cg27461196	T cells CD8+	Monocytes	0.865439	0.0916446	FXYD1;FXYD1
cg27606341	T cells CD8+	Monocytes	0.909844	0.0625878	FYB;FYB;FYB;FYB
cg00071250	T cells CD8+	Monocytes	0.0531342	0.859438	FASLG;FASLG
cg00134539	T cells CD8+	Monocytes	0.0695975	0.865656	UBASH3A;UBASH3A
cg01367992	T cells CD8+	Monocytes	0.0694612	0.880297	LY9;LY9
cg02374486	T cells CD8+	Monocytes	0.131699	0.838237	PRF1;PRF1
cg04759756	T cells CD8+	Monocytes	0.192068	0.933742	SLA2;SLA2
cg05246522	T cells CD8+	Monocytes	0.0944532	0.845884	KSR1
cg07728874	T cells CD8+	Monocytes	0.188018	0.923435	CD3D;CD3D
cg08539991	T cells CD8+	Monocytes	0.144395	0.948428	ZBTB32;ZBTB32
cg09830866	T cells CD8+	Monocytes	0.0380179	0.839325	FAM173A
cg09914304	T cells CD8+	Monocytes	0.0467522	0.884924	PRF1;PRF1
cg10161121	T cells CD8+	Monocytes	0.0855477	0.889341	FASLG
cg10517312	T cells CD8+	Monocytes	0.0639857	0.864872	TRIM69;TRIM69
cg12044210	T cells CD8+	Monocytes	0.126717	0.961914	APBA2;APBA2;APBA2;APBA2
cg14182690	T cells CD8+	Monocytes	0.106809	0.908522	RUNX3
cg15880738	T cells CD8+	Monocytes	0.110979	0.890206	CD3G;CD3G
cg17078393	T cells CD8+	Monocytes	0.0860246	0.88595	LCK
cg17709873	T cells CD8+	Monocytes	0.164131	0.944863	LTA;LTA
cg17839611	T cells CD8+	Monocytes	0.0896837	0.895357	ABI3;ABI3;GNGT2
cg18350391	T cells CD8+	Monocytes	0.104841	0.934366	IL32;IL32;IL32;IL32;IL32;IL32;IL32;IL32
cg19812619	T cells CD8+	Monocytes	0.128647	0.946488
cg20029201	T cells CD8+	Monocytes	0.14397	0.821248	BCL9L
cg20366831	T cells CD8+	Monocytes	0.0992325	0.920106	APBA3
cg21400896	T cells CD8+	Monocytes	0.139022	0.906433	ABI3;ABI3
cg21917349	T cells CD8+	Monocytes	0.137805	0.832092	APBA2;APBA2;APBA2;APBA2
cg22442090	T cells CD8+	Monocytes	0.119552	0.896338	GIMAP5
cg22512531	T cells CD8+	Monocytes	0.0816514	0.874888	CRTAM
cg22670733	T cells CD8+	Monocytes	0.183092	0.915313	CHRNA3;CHRNA3
cg23213217	T cells CD8+	Monocytes	0.0914332	0.802426	DEGS1;DEGS1
cg24456340	T cells CD8+	Monocytes	0.167636	0.840167	ABI3;ABI3;GNGT2
cg24841244	T cells CD8+	Monocytes	0.0661798	0.895033	CD3D;CD3D;CD3D;CD3D
cg25076881	T cells CD8+	Monocytes	0.168102	0.847333	OR10J1
cg25839227	T cells CD8+	Monocytes	0.118186	0.946936	ABI3;ABI3
cg26757673	T cells CD8+	Monocytes	0.0828612	0.922876	IL2RB
cg12593411	Tregs	Pan NK	0.815337	0.156835	ANGPTL6
cg12971694	Tregs	Pan NK	0.867669	0.167321	CD72;CD72
cg13468685	Tregs	Pan NK	0.81102	0.14485	PLEK
cg24091474	Tregs	Pan NK	0.914599	0.113529	TYROBP;TYROBP;TYROBP;TYROBP
cg07728874	Tregs	Pan NK	0.170694	0.893425	CD3D;CD3D
cg15518883	Tregs	Pan NK	0.169633	0.817323	SIT1
cg15880738	Tregs	Pan NK	0.115812	0.837095	CD3G;CD3G
cg24841244	Tregs	Pan NK	0.073624	0.834031	CD3D;CD3D;CD3D;CD3D
cg01500140	Tregs	NK CD16+	0.893759	0.0798322	LIM2;LIM2
cg04569233	Tregs	NK CD16+	0.81186	0.141671	CX3CR1;CX3CR1;CX3CR1;CX3CR1;CX3CR1
cg08766149	Tregs	NK CD16+	0.902483	0.151679	GZMB
cg10126923	Tregs	NK CD16+	0.925865	0.0380279	NKG7
cg11254522	Tregs	NK CD16+	0.926488	0.0485524	FGR;FGR;FGR
cg12044210	Tregs	NK CD16+	0.857187	0.057937	APBA2;APBA2;APBA2;APBA2
cg12125117	Tregs	NK CD16+	0.905538	0.180717	GPR97
cg12445208	Tregs	NK CD16+	0.810524	0.172025	ZNF583;ZNF583;ZNF583
cg12836863	Tregs	NK CD16+	0.882191	0.0823157	BRCA2
cg12916723	Tregs	NK CD16+	0.900053	0.105659	NKG7
cg13468685	Tregs	NK CD16+	0.81102	0.104685	PLEK
cg14496375	Tregs	NK CD16+	0.880384	0.123202	CLDND2
cg22917487	Tregs	NK CD16+	0.911975	0.128129	CX3CR1;CX3CR1;CX3CR1;CX3CR1
cg24091474	Tregs	NK CD16+	0.914599	0.0453814	TYROBP;TYROBP;TYROBP;TYROBP
cg07086380	Tregs	NK CD16+	0.159518	0.877322	TNFAIP8;TNFAIP8
cg07728874	Tregs	NK CD16+	0.170694	0.915333	CD3D;CD3D
cg15518883	Tregs	NK CD16+	0.169633	0.923525	SIT1
cg15880738	Tregs	NK CD16+	0.115812	0.86837	CD3G;CD3G
cg20287234	Tregs	NK CD16+	0.171835	0.853448	GPR55
cg20535085	Tregs	NK CD16+	0.0826598	0.840399	SLAMF1
cg24841244	Tregs	NK CD16+	0.073624	0.87538	CD3D;CD3D;CD3D;CD3D
cg26647600	Tregs	NK CD16+	0.140392	0.842875	CCR8
cg13468685	Tregs	NK CD16-	0.81102	0.184325	PLEK
cg15337006	Tregs	NK CD16-	0.804531	0.159013	ITGAM;ITGAM
cg24091474	Tregs	NK CD16-	0.914599	0.0688939	TYROBP;TYROBP;TYROBP;TYROBP
cg00795812	Tregs	NK CD16-	0.104494	0.804129	PDCD1
cg01861509	Tregs	NK CD16-	0.173631	0.822667	SPOCK2;SPOCK2
cg05564251	Tregs	NK CD16-	0.133713	0.837921	SP140;SP140
cg07086380	Tregs	NK CD16-	0.159518	0.894387	TNFAIP8;TNFAIP8
cg07728874	Tregs	NK CD16-	0.170694	0.900839	CD3D;CD3D
cg08539991	Tregs	NK CD16-	0.143416	0.853579	ZBTB32;ZBTB32
cg12819826	Tregs	NK CD16-	0.158928	0.819076	PPAN;PPAN-P2RY11
cg15518883	Tregs	NK CD16-	0.169633	0.901272	SIT1
cg15880738	Tregs	NK CD16-	0.115812	0.844081	CD3G;CD3G
cg20287234	Tregs	NK CD16-	0.171835	0.866053	GPR55
cg20535085	Tregs	NK CD16-	0.0826598	0.827181	SLAMF1
cg24841244	Tregs	NK CD16-	0.073624	0.832648	CD3D;CD3D;CD3D;CD3D
cg26647600	Tregs	NK CD16-	0.140392	0.805611	CCR8
cg00415993	Tregs	Granulocytes	0.862088	0.0878388	F2RL2;F2RL2;IQGAP2
cg00645579	Tregs	Granulocytes	0.808105	0.0924504	IRF7;IRF7;MUPCDH;IRF7;MUPCDH
cg00899659	Tregs	Granulocytes	0.846749	0.0629729	C10orf25;ZNF22
cg00974864	Tregs	Granulocytes	0.817975	0.0639931	FCGR3B;FCGR3B
cg01526089	Tregs	Granulocytes	0.831064	0.0521572	P2RX1
cg02656594	Tregs	Granulocytes	0.881111	0.0813947	IL21R
cg02863947	Tregs	Granulocytes	0.831579	0.0929197	NR1I2;NR1I2
cg03330678	Tregs	Granulocytes	0.880452	0.0577319	SEPT9;SEPT9;SEPT9;SEPT9
cg03574571	Tregs	Granulocytes	0.892852	0.0524444	CD22
cg03801286	Tregs	Granulocytes	0.882105	0.0538336	KCNE1
cg04353769	Tregs	Granulocytes	0.841567	0.0631464	MS4A6A;MS4A6A;MS4A6A
cg04784315	Tregs	Granulocytes	0.84283	0.145986	GPR21;RABGAP1
cg05714729	Tregs	Granulocytes	0.824574	0.0950816	GALNT1
cg06172871	Tregs	Granulocytes	0.815701	0.0997379	HP;HP
cg06812844	Tregs	Granulocytes	0.823809	0.0700515	TRPM2
cg07220939	Tregs	Granulocytes	0.869172	0.192994	SLC22A12;SLC22A12;SLC22A12;SLC22A12
cg07285167	Tregs	Granulocytes	0.884572	0.0987348	CSF3R;CSF3R;CSF3R;CSF3R
cg08044694	Tregs	Granulocytes	0.905368	0.0435661	BRD4;BRD4
cg08176694	Tregs	Granulocytes	0.856784	0.097073	PITPNM2
cg08368934	Tregs	Granulocytes	0.850975	0.061162	GPR97
cg08399444	Tregs	Granulocytes	0.881438	0.161948	GSG1;GSG1;GSG1;GSG1;GSG1;GSG1
cg08458487	Tregs	Granulocytes	0.886188	0.0484903	SFTPD
cg09303642	Tregs	Granulocytes	0.886735	0.0830475	NFE2;NFE2
cg09305224	Tregs	Granulocytes	0.837004	0.14869	C9orf139;FUT7;FUT7
cg09358725	Tregs	Granulocytes	0.82016	0.149013	LMO2
cg10126923	Tregs	Granulocytes	0.925865	0.0779436	NKG7
cg10287137	Tregs	Granulocytes	0.889481	0.162716	P2RY2;P2RY2;P2RY2
cg10758292	Tregs	Granulocytes	0.871394	0.14791
cg10787197	Tregs	Granulocytes	0.875719	0.187587	C6orf105;C6orf105
cg11024597	Tregs	Granulocytes	0.895561	0.0968706
cg11283860	Tregs	Granulocytes	0.909582	0.0644215
cg12125117	Tregs	Granulocytes	0.905538	0.0328986	GPR97
cg12380764	Tregs	Granulocytes	0.842702	0.0578202	IL19
cg12535715	Tregs	Granulocytes	0.82513	0.132705	HTRA4;HTRA4
cg12836863	Tregs	Granulocytes	0.882191	0.0527992	BRCA2
cg12949760	Tregs	Granulocytes	0.840255	0.137392	KCNQ1;KCNQ1
cg12971694	Tregs	Granulocytes	0.867669	0.0389502	CD72;CD72
cg13053608	Tregs	Granulocytes	0.838133	0.0335074	GHDC;GHDC;GHDC;GHDC
cg13277939	Tregs	Granulocytes	0.800313	0.124135	CTAGE5;CTAGE5;CTAGE5;CTAGE5
cg13468685	Tregs	Granulocytes	0.81102	0.0973173	PLEK
cg13650156	Tregs	Granulocytes	0.841391	0.138388	PILRA;PILRA;PILRA
cg13703437	Tregs	Granulocytes	0.918012	0.088146	FYB;FYB
cg14654385	Tregs	Granulocytes	0.902229	0.0768317	FERMT3;FERMT3
cg15248035	Tregs	Granulocytes	0.864739	0.0791403	CCIN
cg15337006	Tregs	Granulocytes	0.804531	0.0638087	ITGAM;ITGAM
cg15447486	Tregs	Granulocytes	0.891827	0.120793
cg16097772	Tregs	Granulocytes	0.868221	0.0936094	LYZ
cg16139316	Tregs	Granulocytes	0.88076	0.0398694	S100A9
cg17356733	Tregs	Granulocytes	0.917745	0.0833446	IFNGR2
cg17496921	Tregs	Granulocytes	0.873626	0.0317904	TSPAN16
cg17662177	Tregs	Granulocytes	0.810813	0.113453	CFP;CFP
cg18084554	Tregs	Granulocytes	0.888473	0.0345496	ARID3A
cg18638581	Tregs	Granulocytes	0.840131	0.054598	HK2
cg18934187	Tregs	Granulocytes	0.844673	0.153254	STARD6
cg20191453	Tregs	Granulocytes	0.903919	0.189672	AMT;AMT;AMT;NICN1;AMT;AMT
cg20320468	Tregs	Granulocytes	0.899031	0.18895
cg20720686	Tregs	Granulocytes	0.819001	0.105936	POR
cg20748065	Tregs	Granulocytes	0.924021	0.0243113	POR
cg21283680	Tregs	Granulocytes	0.846207	0.137745	SH3BP5
cg21969640	Tregs	Granulocytes	0.859774	0.0266925
cg21991396	Tregs	Granulocytes	0.917908	0.0694002	NLRP3;NLRP3;NLRP3;NLRP3;NLRP3;NLRP3;NLRP3;NLRP3
cg22224704	Tregs	Granulocytes	0.822284	0.0610319	GSTP1
cg22242539	Tregs	Granulocytes	0.8382	0.0719227	SERPINF1
cg22381196	Tregs	Granulocytes	0.93504	0.0376017	DHODH
cg23889010	Tregs	Granulocytes	0.822116	0.120888	SLPI
cg24091474	Tregs	Granulocytes	0.914599	0.0389902	TYROBP;TYROBP;TYROBP;TYROBP
cg24211388	Tregs	Granulocytes	0.895466	0.0623153	AIF1;AIF1;AIF1
cg24427660	Tregs	Granulocytes	0.926083	0.135326	PNPLA2
cg24428913	Tregs	Granulocytes	0.902529	0.169407	WAS
cg24474182	Tregs	Granulocytes	0.815759	0.143125	MED12L;P2RY13
cg24777950	Tregs	Granulocytes	0.887099	0.0890501	CTSG
cg24821554	Tregs	Granulocytes	0.871153	0.11102	GUCY1B2
cg25600606	Tregs	Granulocytes	0.90765	0.145178	HIPK3;HIPK3
cg25634666	Tregs	Granulocytes	0.844728	0.077105	FOLR3;FOLR3
cg26701826	Tregs	Granulocytes	0.826405	0.0769207	SGMS2;SGMS2;SGMS2;SGMS2
cg27461196	Tregs	Granulocytes	0.887089	0.0958582	FXYD1;FXYD1
cg27606341	Tregs	Granulocytes	0.903274	0.0724622	FYB;FYB;FYB;FYB
cg00071250	Tregs	Granulocytes	0.0626818	0.878246	FASLG;FASLG
cg00134539	Tregs	Granulocytes	0.0743379	0.80681	UBASH3A;UBASH3A
cg00323915	Tregs	Granulocytes	0.12894	0.835028	GIMAP4
cg00795812	Tregs	Granulocytes	0.104494	0.948377	PDCD1
cg01367992	Tregs	Granulocytes	0.112311	0.849104	LY9;LY9
cg01861509	Tregs	Granulocytes	0.173631	0.887519	SPOCK2;SPOCK2
cg02600394	Tregs	Granulocytes	0.0842407	0.901207	TXK;TXK
cg04183425	Tregs	Granulocytes	0.172136	0.857374	ASF1A
cg05564251	Tregs	Granulocytes	0.133713	0.889997	SP140;SP140
cg07086380	Tregs	Granulocytes	0.159518	0.855578	TNFAIP8;TNFAIP8
cg07728874	Tregs	Granulocytes	0.170694	0.91501	CD3D;CD3D
cg08539991	Tregs	Granulocytes	0.143416	0.937327	ZBTB32;ZBTB32
cg09830866	Tregs	Granulocytes	0.0486486	0.827294	FAM173A
cg09914304	Tregs	Granulocytes	0.138987	0.85935	PRF1;PRF1
cg10161121	Tregs	Granulocytes	0.0785105	0.886879	FASLG
cg10517312	Tregs	Granulocytes	0.150331	0.85248	TRIM69;TRIM69
cg15518883	Tregs	Granulocytes	0.169633	0.910716	SIT1
cg15880738	Tregs	Granulocytes	0.115812	0.879531	CD3G;CD3G
cg17078393	Tregs	Granulocytes	0.0931398	0.878416	LCK
cg17709873	Tregs	Granulocytes	0.104674	0.925097	LTA;LTA
cg18350391	Tregs	Granulocytes	0.103363	0.913024	IL32;IL32;IL32;IL32;IL32;IL32;IL32;IL32
cg18920397	Tregs	Granulocytes	0.0504582	0.861835	LY9;LY9
cg24612198	Tregs	Granulocytes	0.0919318	0.806628	CD3E
cg24841244	Tregs	Granulocytes	0.073624	0.877301	CD3D;CD3D;CD3D;CD3D
cg25076881	Tregs	Granulocytes	0.180926	0.800742	OR10J1
cg26647600	Tregs	Granulocytes	0.140392	0.901559	CCR8
cg26757673	Tregs	Granulocytes	0.103941	0.913081	IL2RB
cg00415993	Tregs	Neutrophils	0.862088	0.0857964	F2RL2;F2RL2;IQGAP2
cg00645579	Tregs	Neutrophils	0.808105	0.0796569	IRF7;IRF7;MUPCDH;IRF7;MUPCDH
cg00899659	Tregs	Neutrophils	0.846749	0.0696972	C10orf25;ZNF22
cg00974864	Tregs	Neutrophils	0.817975	0.0601322	FCGR3B;FCGR3B
cg01526089	Tregs	Neutrophils	0.831064	0.0419741	P2RX1
cg02656594	Tregs	Neutrophils	0.881111	0.111632	IL21R
cg02863947	Tregs	Neutrophils	0.831579	0.0898012	NR1I2;NR1I2
cg03330678	Tregs	Neutrophils	0.880452	0.0632544	SEPT9;SEPT9;SEPT9;SEPT9
cg03574571	Tregs	Neutrophils	0.892852	0.0580716	CD22
cg03801286	Tregs	Neutrophils	0.882105	0.0588484	KCNE1
cg04353769	Tregs	Neutrophils	0.841567	0.0684798	MS4A6A;MS4A6A;MS4A6A
cg04784315	Tregs	Neutrophils	0.84283	0.142225	GPR21;RABGAP1
cg05714729	Tregs	Neutrophils	0.824574	0.110528	GALNT1
cg06172871	Tregs	Neutrophils	0.815701	0.109134	HP;HP
cg06812844	Tregs	Neutrophils	0.823809	0.0706195	TRPM2
cg07285167	Tregs	Neutrophils	0.884572	0.0933987	CSF3R;CSF3R;CSF3R;CSF3R
cg08044694	Tregs	Neutrophils	0.905368	0.0530539	BRD4;BRD4
cg08176694	Tregs	Neutrophils	0.856784	0.0942302	PITPNM2
cg08368934	Tregs	Neutrophils	0.850975	0.0536254	GPR97
cg08399444	Tregs	Neutrophils	0.881438	0.165694	GSG1;GSG1;GSG1;GSG1;GSG1;GSG1
cg08458487	Tregs	Neutrophils	0.886188	0.0567813	SFTPD
cg09303642	Tregs	Neutrophils	0.886735	0.0734001	NFE2;NFE2
cg09305224	Tregs	Neutrophils	0.837004	0.104584	C9orf139;FUT7;FUT7
cg09358725	Tregs	Neutrophils	0.82016	0.141979	LMO2
cg10126923	Tregs	Neutrophils	0.925865	0.0758202	NKG7
cg10287137	Tregs	Neutrophils	0.889481	0.151042	P2RY2;P2RY2;P2RY2
cg10758292	Tregs	Neutrophils	0.871394	0.155869
cg11024597	Tregs	Neutrophils	0.895561	0.0815833
cg11283860	Tregs	Neutrophils	0.909582	0.074048
cg11939496	Tregs	Neutrophils	0.857831	0.182251	CD244;CD244;CD244
cg12125117	Tregs	Neutrophils	0.905538	0.0356262	GPR97
cg12380764	Tregs	Neutrophils	0.842702	0.0707221	IL19
cg12535715	Tregs	Neutrophils	0.82513	0.113926	HTRA4;HTRA4
cg12836863	Tregs	Neutrophils	0.882191	0.0545721	BRCA2
cg12949760	Tregs	Neutrophils	0.840255	0.130004	KCNQ1;KCNQ1
cg12971694	Tregs	Neutrophils	0.867669	0.036124	CD72;CD72
cg13053608	Tregs	Neutrophils	0.838133	0.0411027	GHDC;GHDC;GHDC;GHDC
cg13277939	Tregs	Neutrophils	0.800313	0.15519	CTAGE5;CTAGE5;CTAGE5;CTAGE5
cg13468685	Tregs	Neutrophils	0.81102	0.107958	PLEK
cg13650156	Tregs	Neutrophils	0.841391	0.15266	PILRA;PILRA;PILRA
cg13703437	Tregs	Neutrophils	0.918012	0.10188	FYB;FYB
cg14654385	Tregs	Neutrophils	0.902229	0.0752082	FERMT3;FERMT3
cg15248035	Tregs	Neutrophils	0.864739	0.0860791	CCIN
cg15337006	Tregs	Neutrophils	0.804531	0.0767217	ITGAM;ITGAM
cg15447486	Tregs	Neutrophils	0.891827	0.156501
cg16097772	Tregs	Neutrophils	0.868221	0.0861208	LYZ
cg16139316	Tregs	Neutrophils	0.88076	0.0576182	S100A9
cg17356733	Tregs	Neutrophils	0.917745	0.0953132	IFNGR2
cg17496921	Tregs	Neutrophils	0.873626	0.0421485	TSPAN16
cg18084554	Tregs	Neutrophils	0.888473	0.0416826	ARID3A
cg18638581	Tregs	Neutrophils	0.840131	0.0586997	HK2
cg20191453	Tregs	Neutrophils	0.903919	0.180756	AMT;AMT;AMT;NICN1;AMT;AMT
cg20720686	Tregs	Neutrophils	0.819001	0.126518	POR
cg20748065	Tregs	Neutrophils	0.924021	0.0269648	POR
cg21283680	Tregs	Neutrophils	0.846207	0.158324	SH3BP5
cg21969640	Tregs	Neutrophils	0.859774	0.0297575
cg21991396	Tregs	Neutrophils	0.917908	0.0704285	NLRP3;NLRP3;NLRP3;NLRP3;NLRP3;NLRP3;NLRP3;NLRP3
cg22224704	Tregs	Neutrophils	0.822284	0.0665973	GSTP1
cg22242539	Tregs	Neutrophils	0.8382	0.0849859	SERPINF1
cg22381196	Tregs	Neutrophils	0.93504	0.0437405	DHODH
cg23889010	Tregs	Neutrophils	0.822116	0.109864	SLPI
cg24091474	Tregs	Neutrophils	0.914599	0.0415217	TYROBP;TYROBP;TYROBP;TYROBP
cg24211388	Tregs	Neutrophils	0.895466	0.0615679	AIF1;AIF1;AIF1
cg24427660	Tregs	Neutrophils	0.926083	0.14252	PNPLA2
cg24474182	Tregs	Neutrophils	0.815759	0.159244	MED12L;P2RY13
cg24777950	Tregs	Neutrophils	0.887099	0.0833014	CTSG
cg24821554	Tregs	Neutrophils	0.871153	0.0926694	GUCY1B2
cg25600606	Tregs	Neutrophils	0.90765	0.157053	HIPK3;HIPK3
cg25634666	Tregs	Neutrophils	0.844728	0.0690424	FOLR3;FOLR3
cg26701826	Tregs	Neutrophils	0.826405	0.0841963	SGMS2;SGMS2;SGMS2;SGMS2
cg27461196	Tregs	Neutrophils	0.887089	0.0878685	FXYD1;FXYD1
cg27606341	Tregs	Neutrophils	0.903274	0.0600852	FYB;FYB;FYB;FYB
cg00071250	Tregs	Neutrophils	0.0626818	0.874021	FASLG;FASLG
cg00795812	Tregs	Neutrophils	0.104494	0.935603	PDCD1
cg01367992	Tregs	Neutrophils	0.112311	0.844988	LY9;LY9
cg01861509	Tregs	Neutrophils	0.173631	0.880041	SPOCK2;SPOCK2
cg02600394	Tregs	Neutrophils	0.0842407	0.893357	TXK;TXK
cg04183425	Tregs	Neutrophils	0.172136	0.827215	ASF1A
cg05246522	Tregs	Neutrophils	0.0898523	0.811105	KSR1
cg05564251	Tregs	Neutrophils	0.133713	0.893443	SP140;SP140
cg07086380	Tregs	Neutrophils	0.159518	0.828267	TNFAIP8;TNFAIP8
cg07728874	Tregs	Neutrophils	0.170694	0.922204	CD3D;CD3D
cg08539991	Tregs	Neutrophils	0.143416	0.937786	ZBTB32;ZBTB32
cg09830866	Tregs	Neutrophils	0.0486486	0.810589	FAM173A
cg09914304	Tregs	Neutrophils	0.138987	0.873678	PRF1;PRF1
cg10161121	Tregs	Neutrophils	0.0785105	0.89518	FASLG
cg10517312	Tregs	Neutrophils	0.150331	0.854767	TRIM69;TRIM69
cg15518883	Tregs	Neutrophils	0.169633	0.917034	SIT1
cg15880738	Tregs	Neutrophils	0.115812	0.883449	CD3G;CD3G
cg17078393	Tregs	Neutrophils	0.0931398	0.876823	LCK
cg17709873	Tregs	Neutrophils	0.104674	0.938475	LTA;LTA
cg18350391	Tregs	Neutrophils	0.103363	0.91502	IL32;IL32;IL32;IL32;IL32;IL32;IL32;IL32
cg18920397	Tregs	Neutrophils	0.0504582	0.869878	LY9;LY9
cg22534509	Tregs	Neutrophils	0.087422	0.833436	GPR81;GPR81
cg24841244	Tregs	Neutrophils	0.073624	0.875015	CD3D;CD3D;CD3D;CD3D
cg26647600	Tregs	Neutrophils	0.140392	0.88958	CCR8
cg26757673	Tregs	Neutrophils	0.103941	0.906798	IL2RB
cg00415993	Tregs	Monocytes	0.862088	0.11571	F2RL2;F2RL2;IQGAP2
cg00546897	Tregs	Monocytes	0.892325	0.0897171	LOC284837
cg00645579	Tregs	Monocytes	0.808105	0.0658392	IRF7;IRF7;MUPCDH;IRF7;MUPCDH
cg00899659	Tregs	Monocytes	0.846749	0.0688783	C10orf25;ZNF22
cg00974864	Tregs	Monocytes	0.817975	0.105719	FCGR3B;FCGR3B
cg01526089	Tregs	Monocytes	0.831064	0.0263383	P2RX1
cg02512860	Tregs	Monocytes	0.877862	0.105654	CLDN15
cg02656594	Tregs	Monocytes	0.881111	0.0950193	IL21R
cg02863947	Tregs	Monocytes	0.831579	0.133564	NR1I2;NR1I2
cg03330678	Tregs	Monocytes	0.880452	0.0587374	SEPT9;SEPT9;SEPT9;SEPT9
cg03483626	Tregs	Monocytes	0.837301	0.193419	KCNA3
cg03574571	Tregs	Monocytes	0.892852	0.0502612	CD22
cg03801286	Tregs	Monocytes	0.882105	0.0604254	KCNE1
cg04353769	Tregs	Monocytes	0.841567	0.0496759	MS4A6A;MS4A6A;MS4A6A
cg04653308	Tregs	Monocytes	0.894386	0.109625	CRAT;CRAT;PPP2R4
cg05714729	Tregs	Monocytes	0.824574	0.082367	GALNT1
cg06172871	Tregs	Monocytes	0.815701	0.157705	HP;HP
cg06812844	Tregs	Monocytes	0.823809	0.0861594	TRPM2
cg07285167	Tregs	Monocytes	0.884572	0.079818	CSF3R;CSF3R;CSF3R;CSF3R
cg08044694	Tregs	Monocytes	0.905368	0.0391775	BRD4;BRD4
cg08176694	Tregs	Monocytes	0.856784	0.0737252	PITPNM2
cg08368934	Tregs	Monocytes	0.850975	0.0661572	GPR97
cg08458487	Tregs	Monocytes	0.886188	0.0555756	SFTPD
cg08598221	Tregs	Monocytes	0.823988	0.188708	SNTB1
cg09303642	Tregs	Monocytes	0.886735	0.0789746	NFE2;NFE2
cg09305224	Tregs	Monocytes	0.837004	0.164815	C9orf139;FUT7;FUT7
cg09358725	Tregs	Monocytes	0.82016	0.120207	LMO2
cg10853416	Tregs	Monocytes	0.847645	0.0812837	MS4A7;MS4A7;MS4A7;MS4A7
cg11024597	Tregs	Monocytes	0.895561	0.0740834
cg11058932	Tregs	Monocytes	0.826157	0.106689	TSGA13
cg11283860	Tregs	Monocytes	0.909582	0.192257
cg11939496	Tregs	Monocytes	0.857831	0.0983044	CD244;CD244;CD244
cg12091331	Tregs	Monocytes	0.887963	0.133077	PLAT;PLAT
cg12125117	Tregs	Monocytes	0.905538	0.0352556	GPR97
cg12387247	Tregs	Monocytes	0.858473	0.0739391	FCER2;FCER2
cg12459502	Tregs	Monocytes	0.804922	0.0901027	BCL2
cg12535715	Tregs	Monocytes	0.82513	0.141952	HTRA4;HTRA4
cg12836863	Tregs	Monocytes	0.882191	0.0667391	BRCA2
cg12962778	Tregs	Monocytes	0.913348	0.195449	ZNF385A;ZNF385A;ZNF385A;ZNF385A
cg12971694	Tregs	Monocytes	0.867669	0.0375269	CD72;CD72
cg13053608	Tregs	Monocytes	0.838133	0.127272	GHDC;GHDC;GHDC;GHDC
cg13277939	Tregs	Monocytes	0.800313	0.151262	CTAGE5;CTAGE5;CTAGE5;CTAGE5
cg13468685	Tregs	Monocytes	0.81102	0.139345	PLEK
cg13650156	Tregs	Monocytes	0.841391	0.0922313	PILRA;PILRA;PILRA
cg13703437	Tregs	Monocytes	0.918012	0.0828485	FYB;FYB
cg13897449	Tregs	Monocytes	0.84712	0.128367	PFKFB1
cg14435807	Tregs	Monocytes	0.8183	0.194504	LOXL1
cg14654385	Tregs	Monocytes	0.902229	0.123176	FERMT3;FERMT3
cg15248035	Tregs	Monocytes	0.864739	0.170396	CCIN
cg15337006	Tregs	Monocytes	0.804531	0.0630292	ITGAM;ITGAM
cg15536230	Tregs	Monocytes	0.828035	0.0422072	HSF2BP
cg15742700	Tregs	Monocytes	0.820625	0.0926594	BLK
cg16097772	Tregs	Monocytes	0.868221	0.0726685	LYZ
cg16139316	Tregs	Monocytes	0.88076	0.0502679	S100A9
cg17356733	Tregs	Monocytes	0.917745	0.096865	IFNGR2
cg17496921	Tregs	Monocytes	0.873626	0.0374562	TSPAN16
cg17662177	Tregs	Monocytes	0.810813	0.110239	CFP;CFP
cg18084554	Tregs	Monocytes	0.888473	0.0930876	ARID3A
cg18638581	Tregs	Monocytes	0.840131	0.0494145	HK2
cg18854666	Tregs	Monocytes	0.933023	0.0956188	SLC11A1;SLC11A1
cg20191453	Tregs	Monocytes	0.903919	0.169417	AMT;AMT;AMT;NICN1;AMT;AMT
cg20748065	Tregs	Monocytes	0.924021	0.0221609	POR
cg21969640	Tregs	Monocytes	0.859774	0.0239736
cg21991396	Tregs	Monocytes	0.917908	0.0612146	NLRP3;NLRP3;NLRP3;NLRP3;NLRP3;NLRP3;NLRP3;NLRP3
cg22224704	Tregs	Monocytes	0.822284	0.0554226	GSTP1
cg22242539	Tregs	Monocytes	0.8382	0.0704677	SERPINF1
cg22456522	Tregs	Monocytes	0.804528	0.12944
cg23713742	Tregs	Monocytes	0.921058	0.1769	SPAG4
cg23756272	Tregs	Monocytes	0.895808	0.124506	BCL2
cg24091474	Tregs	Monocytes	0.914599	0.0368752	TYROBP;TYROBP;TYROBP;TYROBP
cg24211388	Tregs	Monocytes	0.895466	0.0555531	AIF1;AIF1;AIF1
cg24428913	Tregs	Monocytes	0.902529	0.113744	WAS
cg24474182	Tregs	Monocytes	0.815759	0.151044	MED12L;P2RY13
cg24777950	Tregs	Monocytes	0.887099	0.0831913	CTSG
cg24821554	Tregs	Monocytes	0.871153	0.158415	GUCY1B2
cg25587233	Tregs	Monocytes	0.923393	0.107334	CRAT;CRAT;PPP2R4
cg25634666	Tregs	Monocytes	0.844728	0.083078	FOLR3;FOLR3
cg26661623	Tregs	Monocytes	0.890598	0.137087	ASGR2;ASGR2;ASGR2
cg27461196	Tregs	Monocytes	0.887089	0.0916446	FXYD1;FXYD1
cg27606341	Tregs	Monocytes	0.903274	0.0625878	FYB;FYB;FYB;FYB
cg00071250	Tregs	Monocytes	0.0626818	0.859438	FASLG;FASLG
cg00134539	Tregs	Monocytes	0.0743379	0.865656	UBASH3A;UBASH3A
cg01367992	Tregs	Monocytes	0.112311	0.880297	LY9;LY9
cg02600394	Tregs	Monocytes	0.0842407	0.931966	TXK;TXK
cg04183425	Tregs	Monocytes	0.172136	0.870203	ASF1A
cg05246522	Tregs	Monocytes	0.0898523	0.845884	KSR1
cg05564251	Tregs	Monocytes	0.133713	0.925594	SP140;SP140
cg07086380	Tregs	Monocytes	0.159518	0.807011	TNFAIP8;TNFAIP8
cg07728874	Tregs	Monocytes	0.170694	0.923435	CD3D;CD3D
cg08539991	Tregs	Monocytes	0.143416	0.948428	ZBTB32;ZBTB32
cg09830866	Tregs	Monocytes	0.0486486	0.839325	FAM173A
cg09914304	Tregs	Monocytes	0.138987	0.884924	PRF1;PRF1
cg10161121	Tregs	Monocytes	0.0785105	0.889341	FASLG
cg10517312	Tregs	Monocytes	0.150331	0.864872	TRIM69;TRIM69
cg15518883	Tregs	Monocytes	0.169633	0.920243	SIT1
cg15880738	Tregs	Monocytes	0.115812	0.890206	CD3G;CD3G
cg17078393	Tregs	Monocytes	0.0931398	0.88595	LCK
cg17709873	Tregs	Monocytes	0.104674	0.944863	LTA;LTA
cg18350391	Tregs	Monocytes	0.103363	0.934366	IL32;IL32;IL32;IL32;IL32;IL32;IL32;IL32
cg20981615	Tregs	Monocytes	0.108944	0.820217	TXK
cg23213217	Tregs	Monocytes	0.0994505	0.802426	DEGS1;DEGS1
cg24841244	Tregs	Monocytes	0.073624	0.895033	CD3D;CD3D;CD3D;CD3D
cg25076881	Tregs	Monocytes	0.180926	0.847333	OR10J1
cg26647600	Tregs	Monocytes	0.140392	0.910304	CCR8
cg26757673	Tregs	Monocytes	0.103941	0.922876	IL2RB
cg00974864	Pan NK	Granulocytes	0.852038	0.0639931	FCGR3B;FCGR3B
cg02863947	Pan NK	Granulocytes	0.820407	0.0929197	NR1I2;NR1I2
cg03330678	Pan NK	Granulocytes	0.892486	0.0577319	SEPT9;SEPT9;SEPT9;SEPT9
cg03801286	Pan NK	Granulocytes	0.866907	0.0538336	KCNE1
cg04451770	Pan NK	Granulocytes	0.848055	0.042192	ENTPD1;ENTPD1;ENTPD1;ENTPD1;ENTPD1;ENTPD1;ENTPD1
cg04784315	Pan NK	Granulocytes	0.811848	0.145986	GPR21;RABGAP1
cg05681757	Pan NK	Granulocytes	0.826623	0.166456	FGD4
cg06317209	Pan NK	Granulocytes	0.814189	0.122401	AVIL
cg06812844	Pan NK	Granulocytes	0.838211	0.0700515	TRPM2
cg07220939	Pan NK	Granulocytes	0.825465	0.192994	SLC22A12;SLC22A12;SLC22A12;SLC22A12
cg07285167	Pan NK	Granulocytes	0.865015	0.0987348	CSF3R;CSF3R;CSF3R;CSF3R
cg07525077	Pan NK	Granulocytes	0.811514	0.0609261	RNASE3
cg07759587	Pan NK	Granulocytes	0.803796	0.164745	TLR8;TLR8;LOC349408
cg08044694	Pan NK	Granulocytes	0.852866	0.0435661	BRD4;BRD4
cg08399444	Pan NK	Granulocytes	0.879291	0.161948	GSG1;GSG1;GSG1;GSG1;GSG1;GSG1
cg08458487	Pan NK	Granulocytes	0.87159	0.0484903	SFTPD
cg09134726	Pan NK	Granulocytes	0.823147	0.0693572	PRTN3
cg09303642	Pan NK	Granulocytes	0.813133	0.0830475	NFE2;NFE2
cg09358725	Pan NK	Granulocytes	0.832593	0.149013	LMO2
cg10287137	Pan NK	Granulocytes	0.83046	0.162716	P2RY2;P2RY2;P2RY2
cg10758292	Pan NK	Granulocytes	0.924489	0.14791
cg10787197	Pan NK	Granulocytes	0.871126	0.187587	C6orf105;C6orf105
cg11283860	Pan NK	Granulocytes	0.914598	0.0644215
cg12380764	Pan NK	Granulocytes	0.818026	0.0578202	IL19
cg13650156	Pan NK	Granulocytes	0.842979	0.138388	PILRA;PILRA;PILRA
cg15248035	Pan NK	Granulocytes	0.87831	0.0791403	CCIN
cg15447486	Pan NK	Granulocytes	0.886502	0.120793
cg16967583	Pan NK	Granulocytes	0.815582	0.0380871	AGXT
cg17356733	Pan NK	Granulocytes	0.922375	0.0833446	IFNGR2
cg17496921	Pan NK	Granulocytes	0.826538	0.0317904	TSPAN16
cg17662177	Pan NK	Granulocytes	0.81628	0.113453	CFP;CFP
cg18084554	Pan NK	Granulocytes	0.884901	0.0345496	ARID3A
cg18463686	Pan NK	Granulocytes	0.803831	0.0893686	CLEC5A;CLEC5A
cg18934187	Pan NK	Granulocytes	0.84376	0.153254	STARD6
cg20320468	Pan NK	Granulocytes	0.886742	0.18895
cg20720686	Pan NK	Granulocytes	0.830111	0.105936	POR
cg20748065	Pan NK	Granulocytes	0.898771	0.0243113	POR
cg21283680	Pan NK	Granulocytes	0.859057	0.137745	SH3BP5
cg21492378	Pan NK	Granulocytes	0.834077	0.106183	CEP110
cg21991396	Pan NK	Granulocytes	0.905182	0.0694002	NLRP3;NLRP3;NLRP3;NLRP3;NLRP3;NLRP3;NLRP3;NLRP3
cg22082462	Pan NK	Granulocytes	0.871392	0.142785	CPNE6
cg22242539	Pan NK	Granulocytes	0.834779	0.0719227	SERPINF1
cg22252999	Pan NK	Granulocytes	0.825822	0.170709	ART3;ART3;ART3
cg22381196	Pan NK	Granulocytes	0.945102	0.0376017	DHODH
cg23181133	Pan NK	Granulocytes	0.814376	0.103741	CEACAM3
cg23889010	Pan NK	Granulocytes	0.843378	0.120888	SLPI
cg24211388	Pan NK	Granulocytes	0.876159	0.0623153	AIF1;AIF1;AIF1
cg24427660	Pan NK	Granulocytes	0.885065	0.135326	PNPLA2
cg24428913	Pan NK	Granulocytes	0.907195	0.169407	WAS
cg24474182	Pan NK	Granulocytes	0.813958	0.143125	MED12L;P2RY13
cg24777950	Pan NK	Granulocytes	0.885684	0.0890501	CTSG
cg25600606	Pan NK	Granulocytes	0.912331	0.145178	HIPK3;HIPK3
cg25634666	Pan NK	Granulocytes	0.86482	0.077105	FOLR3;FOLR3
cg26928972	Pan NK	Granulocytes	0.815251	0.126703	CSTA
cg27461196	Pan NK	Granulocytes	0.89795	0.0958582	FXYD1;FXYD1
cg27485921	Pan NK	Granulocytes	0.802718	0.0641278	ATP6V1E2
cg27606341	Pan NK	Granulocytes	0.855686	0.0724622	FYB;FYB;FYB;FYB
cg00071250	Pan NK	Granulocytes	0.164126	0.878246	FASLG;FASLG
cg09830866	Pan NK	Granulocytes	0.115778	0.827294	FAM173A
cg10161121	Pan NK	Granulocytes	0.189109	0.886879	FASLG
cg10517312	Pan NK	Granulocytes	0.184442	0.85248	TRIM69;TRIM69
cg18920397	Pan NK	Granulocytes	0.0766661	0.861835	LY9;LY9
cg00974864	Pan NK	Neutrophils	0.852038	0.0601322	FCGR3B;FCGR3B
cg02863947	Pan NK	Neutrophils	0.820407	0.0898012	NR1I2;NR1I2
cg03330678	Pan NK	Neutrophils	0.892486	0.0632544	SEPT9;SEPT9;SEPT9;SEPT9
cg03801286	Pan NK	Neutrophils	0.866907	0.0588484	KCNE1
cg04451770	Pan NK	Neutrophils	0.848055	0.0424729	ENTPD1;ENTPD1;ENTPD1;ENTPD1;ENTPD1;ENTPD1;ENTPD1
cg04784315	Pan NK	Neutrophils	0.811848	0.142225	GPR21;RABGAP1
cg05681757	Pan NK	Neutrophils	0.826623	0.199693	FGD4
cg06317209	Pan NK	Neutrophils	0.814189	0.144566	AVIL
cg06812844	Pan NK	Neutrophils	0.838211	0.0706195	TRPM2
cg07285167	Pan NK	Neutrophils	0.865015	0.0933987	CSF3R;CSF3R;CSF3R;CSF3R
cg07525077	Pan NK	Neutrophils	0.811514	0.074775	RNASE3
cg08044694	Pan NK	Neutrophils	0.852866	0.0530539	BRD4;BRD4
cg08399444	Pan NK	Neutrophils	0.879291	0.165694	GSG1;GSG1;GSG1;GSG1;GSG1;GSG1
cg08458487	Pan NK	Neutrophils	0.87159	0.0567813	SFTPD
cg09134726	Pan NK	Neutrophils	0.823147	0.0832537	PRTN3
cg09303642	Pan NK	Neutrophils	0.813133	0.0734001	NFE2;NFE2
cg09358725	Pan NK	Neutrophils	0.832593	0.141979	LMO2
cg10287137	Pan NK	Neutrophils	0.83046	0.151042	P2RY2;P2RY2;P2RY2
cg10758292	Pan NK	Neutrophils	0.924489	0.155869
cg11283860	Pan NK	Neutrophils	0.914598	0.074048
cg11939496	Pan NK	Neutrophils	0.840266	0.182251	CD244;CD244;CD244
cg12380764	Pan NK	Neutrophils	0.818026	0.0707221	IL19
cg13650156	Pan NK	Neutrophils	0.842979	0.15266	PILRA;PILRA;PILRA
cg15248035	Pan NK	Neutrophils	0.87831	0.0860791	CCIN
cg15447486	Pan NK	Neutrophils	0.886502	0.156501
cg16967583	Pan NK	Neutrophils	0.815582	0.0496507	AGXT
cg17356733	Pan NK	Neutrophils	0.922375	0.0953132	IFNGR2
cg17496921	Pan NK	Neutrophils	0.826538	0.0421485	TSPAN16
cg18084554	Pan NK	Neutrophils	0.884901	0.0416826	ARID3A
cg18463686	Pan NK	Neutrophils	0.803831	0.100758	CLEC5A;CLEC5A
cg20720686	Pan NK	Neutrophils	0.830111	0.126518	POR
cg20748065	Pan NK	Neutrophils	0.898771	0.0269648	POR
cg21283680	Pan NK	Neutrophils	0.859057	0.158324	SH3BP5
cg21492378	Pan NK	Neutrophils	0.834077	0.142401	CEP110
cg21991396	Pan NK	Neutrophils	0.905182	0.0704285	NLRP3;NLRP3;NLRP3;NLRP3;NLRP3;NLRP3;NLRP3;NLRP3
cg22082462	Pan NK	Neutrophils	0.871392	0.186452	CPNE6
cg22242539	Pan NK	Neutrophils	0.834779	0.0849859	SERPINF1
cg22381196	Pan NK	Neutrophils	0.945102	0.0437405	DHODH
cg23181133	Pan NK	Neutrophils	0.814376	0.134631	CEACAM3
cg23889010	Pan NK	Neutrophils	0.843378	0.109864	SLPI
cg24211388	Pan NK	Neutrophils	0.876159	0.0615679	AIF1;AIF1;AIF1
cg24427660	Pan NK	Neutrophils	0.885065	0.14252	PNPLA2
cg24474182	Pan NK	Neutrophils	0.813958	0.159244	MED12L;P2RY13
cg24777950	Pan NK	Neutrophils	0.885684	0.0833014	CTSG
cg25600606	Pan NK	Neutrophils	0.912331	0.157053	HIPK3;HIPK3
cg25634666	Pan NK	Neutrophils	0.86482	0.0690424	FOLR3;FOLR3
cg26928972	Pan NK	Neutrophils	0.815251	0.158555	CSTA
cg27461196	Pan NK	Neutrophils	0.89795	0.0878685	FXYD1;FXYD1
[truncated: 563 more rows]
