# Supplementary material for: Epigenome-Wide Search for Distinctive Methylation Biomarkers of Endothelial and Leukocyte DNA
Source: Epigenomes. 2025 Dec 17;9(4):53. doi: 10.3390/epigenomes9040053 (PMC12731890; doi:10.3390/epigenomes9040053)
Supplement: Supplementary file 1 [file epigenomes-09-00053-s001.zip › Supplementary File 3.xlsx]

## Sheet: Content
Supplementary File 3. Statistics and annotation of the CpG loci identified by comparing Beta ​​between the cell groups
File content			Abbreviations
Sheet 1	Statistics on Beta CpG loci identified as distinguished		ECs – endothelial cells
Sheet 2	Annotation of obtained distinguished CpG loci		LCs – leukocytes
Sheet 3	Statistics on Beta CpG loci identified as similar		HCMEC – human cardiac microvascular endothelial cells
Sheet 4	Annotation of obtained similar CpG loci		HPAEC – human pulmonary artery endothelial cells
			HPMEC – human pulmonary microvascular endothelial cells
			HUVEC – human umbilical vein endothelial cells
			LSEC – liver sinusoidal endothelial cell
			NK – natural killer cells
			Tregs – regulatory T-cells
			CD – cluster of differentiation
			ID_REF – Illumina identificator
			SD – standart deviation
			HMM_Island – CpG island region identified using the hidden Markov model algorithm
			DHS – DNase I hypersensitive site

## Sheet: Sheet 1
ID_REF_distinguished	HCMEC	HPAEC	HPMEC	HUVEC	LSEC	B-cells	T-cells(CD4+)	T-cells(CD8+)	NK(CD16-)	NK(CD16+)	Granulocytes	Monocytes	Neutrophills	NK Pan	T-cells Pan	Tregs	ECs_mean	LCs_mean	ECs_SD	LCs_SD	ECs vs LCs_p-value
cg03171924	0.0691014	0.113124	0.110517	0.0987076	0.10065	0.95492	0.951863	0.950438	0.937931	0.922266	0.911379	0.950774	0.927788	0.946652	0.956373	0.955227	0.0983996	0.944262	0.0294417	0.0191365	3.47526e-69
cg04527918	0.106129	0.121953	0.112265	0.191786	0.146303	0.930302	0.922448	0.923406	0.946858	0.935269	0.936889	0.947981	0.932733	0.947717	0.87411	0.858452	0.13168	0.919382	0.0345597	0.0728383	1.07633e-41
cg02293044	0.095063	0.0884643	0.117112	0.0711496	0.176619	0.889913	0.90627	0.9009	0.858192	0.865963	0.844095	0.853166	0.833789	0.888559	0.920271	0.903516	0.112434	0.880079	0.0434403	0.0369991	1.49206e-53
cg26143719	0.0542332	0.0595481	0.0585798	0.0613645	0.0792278	0.922542	0.931189	0.929937	0.91031	0.928616	0.876109	0.848985	0.849497	0.920688	0.937101	0.907034	0.0626783	0.902605	0.0168048	0.0392809	8.20857e-58
cg05654164	0.0558614	0.0607894	0.0562601	0.0630728	0.14461	0.939555	0.952872	0.923327	0.905356	0.897617	0.913361	0.924859	0.898698	0.923511	0.933817	0.912402	0.0770507	0.921238	0.0470637	0.0250256	1.6562e-60
cg08578641	0.0498597	0.0428869	0.0461013	0.0603608	0.0670382	0.905674	0.913053	0.911783	0.884467	0.897271	0.865718	0.848618	0.854173	0.902841	0.917054	0.914618	0.0527414	0.891958	0.0128823	0.0304154	7.15657e-64
cg17016000	0.125998	0.151476	0.0864959	0.170926	0.154079	0.869393	0.882634	0.876805	0.868395	0.856494	0.857699	0.867337	0.823356	0.864077	0.87894	0.844475	0.135429	0.860989	0.0560207	0.0341519	3.67733e-51
cg15475323	0.111529	0.112015	0.111832	0.103928	0.118498	0.900369	0.927509	0.931799	0.8816	0.876242	0.885536	0.883044	0.857408	0.886083	0.909347	0.902672	0.112106	0.893079	0.0232608	0.0331009	4.1259e-59
cg24765079	0.0950217	0.150138	0.0707853	0.0704841	0.0878073	0.930818	0.89199	0.85892	0.887757	0.881732	0.887594	0.91266	0.918865	0.898014	0.89905	0.920249	0.0965876	0.904392	0.0334827	0.0319612	5.81362e-59
cg13354523	0.148075	0.0928616	0.0675603	0.0652275	0.18095	0.93311	0.941803	0.943584	0.904002	0.89864	0.934695	0.933459	0.92154	0.927501	0.933477	0.920772	0.1142	0.927695	0.0507744	0.0204393	1.56639e-60
cg19497444	0.0528605	0.0752834	0.0518315	0.0435218	0.0914098	0.857596	0.896461	0.934134	0.878495	0.86704	0.837216	0.893516	0.881265	0.85951	0.908774	0.877597	0.0643714	0.877866	0.0346061	0.052052	1.47092e-49
cg14440664	0.0576661	0.0625346	0.0694838	0.0535213	0.0886452	0.834517	0.906542	0.898241	0.876166	0.858292	0.848555	0.813398	0.840154	0.865244	0.887586	0.863731	0.067288	0.857783	0.0172316	0.0379977	4.3842e-57
cg02254407	0.104044	0.160649	0.15166	0.0912603	0.101178	0.91443	0.930988	0.923442	0.910631	0.902981	0.919775	0.91481	0.904886	0.917783	0.930441	0.92486	0.123937	0.918349	0.0429202	0.0136773	1.37281e-65
cg09902130	0.893458	0.905925	0.870665	0.900682	0.895153	0.0287673	0.0279785	0.0210021	0.0299155	0.0313865	0.021587	0.0234892	0.0257007	0.0288731	0.0252969	0.0293948	0.89264	0.0266765	0.0199651	0.00785899	1.99121e-84
cg18908499	0.931688	0.953856	0.937423	0.941675	0.937757	0.12712	0.109396	0.116423	0.151195	0.169175	0.115568	0.132161	0.127255	0.140748	0.135181	0.149616	0.940395	0.134376	0.0176745	0.0262226	1.62233e-65
cg17771150	0.912334	0.916255	0.906124	0.918356	0.912042	0.055056	0.0477626	0.062194	0.0776256	0.0738561	0.0559303	0.0649779	0.0768881	0.0595191	0.0563996	0.0747109	0.912641	0.0637604	0.00678358	0.0189891	1.53622e-75
cg16890093	0.933817	0.950899	0.947617	0.942129	0.917848	0.0904667	0.0634443	0.0490335	0.0933715	0.0724249	0.0644106	0.069385	0.077958	0.0747901	0.0536855	0.0786399	0.9382	0.0724253	0.0212479	0.0197806	7.3617e-72
cg14451276	0.868921	0.879606	0.867011	0.914531	0.887137	0.100594	0.0772838	0.0792497	0.116273	0.107289	0.0935511	0.0938919	0.0968221	0.08272	0.080738	0.115736	0.88122	0.0950823	0.0291652	0.0255948	4.76759e-63
cg21614638	0.841145	0.898938	0.859026	0.934027	0.879171	0.0617963	0.0549656	0.0619843	0.0909445	0.0955144	0.0597329	0.075185	0.0674982	0.0764773	0.0580827	0.0816864	0.878778	0.0706987	0.0356078	0.0226618	7.30061e-64
cg00041575	0.841006	0.86892	0.852193	0.913494	0.91607	0.0763143	0.156803	0.104318	0.0880001	0.0985943	0.0645194	0.0784832	0.072769	0.0713799	0.103787	0.110415	0.875825	0.0890297	0.0410213	0.0380298	4.75722e-54
cg24497819	0.81237	0.856658	0.811109	0.890032	0.848855	0.13362	0.0435302	0.0453703	0.0507816	0.0623944	0.0395731	0.0441113	0.0486154	0.0481334	0.0468959	0.0477963	0.840503	0.0571074	0.0437865	0.0696037	4.6377e-42
cg23612220	0.895154	0.921331	0.916572	0.906805	0.898495	0.121294	0.0883995	0.133869	0.141922	0.139271	0.0942062	0.0982086	0.111912	0.121512	0.103853	0.100047	0.907733	0.111105	0.0168736	0.0275115	2.36862e-64
cg05596756	0.965141	0.954133	0.920649	0.962128	0.874606	0.0525634	0.0470599	0.0475879	0.0649865	0.0666697	0.0480651	0.0467425	0.0578197	0.0466104	0.0418407	0.0525716	0.933418	0.0506273	0.0422572	0.0136443	2.16849e-68
cg06183267	0.846711	0.895123	0.839201	0.911736	0.905638	0.062939	0.0735639	0.0822282	0.0690893	0.068435	0.0903945	0.0646779	0.0910979	0.0665589	0.0674375	0.0707366	0.877392	0.0723639	0.051823	0.0163	1.67362e-61
cg07349094	0.884796	0.908428	0.887188	0.912785	0.906951	0.0295425	0.0298559	0.0318698	0.0371731	0.0401274	0.0387423	0.0312634	0.0430707	0.0309456	0.0271061	0.0376446	0.899119	0.0338699	0.0225748	0.010341	3.82128e-80
cg08040471	0.895528	0.928702	0.920692	0.932112	0.903322	0.0431281	0.0345752	0.0379421	0.195254	0.096923	0.0651645	0.0494524	0.0722248	0.0682299	0.044348	0.0468292	0.914925	0.0617196	0.0192049	0.0367738	1.93967e-59
cg25671438	0.814756	0.828632	0.845843	0.83895	0.829035	0.053619	0.0564728	0.0638123	0.0470619	0.0451136	0.0429911	0.0454424	0.0456852	0.0418403	0.0407279	0.0448107	0.830907	0.0464763	0.0245244	0.00990978	5.9753e-77
cg26158194	0.854296	0.893462	0.877109	0.912086	0.890151	0.0340298	0.0341876	0.0321302	0.0505598	0.0507042	0.0335279	0.0338462	0.037981	0.045652	0.029596	0.0351672	0.883516	0.0370575	0.0245394	0.0117062	3.13452e-77
cg18384097	0.921376	0.931279	0.914196	0.915516	0.916134	0.105232	0.0934438	0.0866294	0.116107	0.110544	0.0989551	0.0964139	0.131305	0.117173	0.102668	0.102078	0.919999	0.106315	0.0118133	0.0241556	2.07299e-68
cg00661485	0.855036	0.890582	0.846633	0.922767	0.882644	0.0574257	0.0309902	0.0583259	0.0399664	0.0429175	0.0215749	0.0227706	0.0293388	0.0337143	0.0424465	0.0512007	0.876444	0.0388549	0.0336856	0.0175383	1.6685e-68
cg07906724	0.844805	0.879745	0.841627	0.908047	0.859888	0.0674999	0.0768209	0.0786996	0.129091	0.137001	0.0818267	0.0795309	0.110255	0.0932093	0.0769769	0.0975983	0.863878	0.0901497	0.0276258	0.0281231	2.42294e-61
cg10861751	0.930776	0.948419	0.917632	0.957597	0.811031	0.0953564	0.0738025	0.0728375	0.109872	0.09732	0.106809	0.115752	0.106575	0.0982941	0.0927572	0.12081	0.909912	0.102213	0.0618987	0.0294507	3.66744e-54
cg02794695	0.90254	0.910857	0.8965	0.937702	0.894639	0.0478885	0.0409336	0.0465409	0.0482677	0.0430638	0.0523099	0.0392267	0.0579801	0.0431194	0.0362375	0.0468562	0.906358	0.0454742	0.0268892	0.0129917	2.53032e-75
cg07380416	0.952371	0.965422	0.951533	0.953506	0.948866	0.0399455	0.0388807	0.0365165	0.0481605	0.0474818	0.0376233	0.0436123	0.0462519	0.0419712	0.0353031	0.0488893	0.954399	0.0422569	0.0100929	0.0110696	7.35529e-88
cg10037005	0.857552	0.900108	0.869281	0.897247	0.838129	0.111592	0.102757	0.100685	0.149994	0.163938	0.113597	0.116381	0.113875	0.132134	0.107897	0.10474	0.870693	0.117331	0.0341863	0.0238054	6.5879e-62
cg13821008	0.897926	0.945982	0.919938	0.872885	0.855881	0.107436	0.0858574	0.1011	0.132209	0.149738	0.120893	0.11426	0.121587	0.11481	0.107454	0.113121	0.900354	0.114443	0.0420541	0.0213127	5.19301e-62
cg16509569	0.939697	0.950919	0.936274	0.942092	0.938543	0.0483773	0.0535136	0.0557002	0.067914	0.0631232	0.0515883	0.0519255	0.0546559	0.0571562	0.0459332	0.0699309	0.941463	0.0557949	0.0149189	0.0163923	8.46861e-78
cg11804789	0.82849	0.880044	0.897592	0.899266	0.908393	0.0757581	0.0984172	0.102913	0.0993938	0.0923569	0.0597288	0.076713	0.0668002	0.0694817	0.0724404	0.102326	0.881578	0.0801786	0.0373718	0.0225165	3.08337e-63
cg15645309	0.863283	0.88281	0.872419	0.878893	0.902734	0.108339	0.111057	0.114377	0.165088	0.152011	0.138049	0.14787	0.163735	0.142593	0.126397	0.142288	0.880109	0.137547	0.018216	0.0321283	3.48786e-59
cg15046675	0.926613	0.954329	0.947091	0.95028	0.92819	0.0628349	0.0384205	0.115931	0.0696205	0.0618441	0.0695305	0.0617934	0.071601	0.0647357	0.052546	0.0666296	0.940659	0.065354	0.0162748	0.0200845	3.43192e-73
cg23093496	0.88037	0.884712	0.875355	0.915478	0.900287	0.0407601	0.0334996	0.0438108	0.0402616	0.0412888	0.0317649	0.0372235	0.0466894	0.0397058	0.0346826	0.0383206	0.889509	0.0386751	0.0204117	0.0113198	4.32936e-80
cg14519350	0.852847	0.875815	0.831745	0.887999	0.839408	0.047373	0.0339225	0.0336518	0.0293425	0.0350205	0.0224235	0.0258051	0.0266613	0.034128	0.0309628	0.0322519	0.855389	0.0320744	0.0381724	0.0104255	4.91093e-70
cg26866325	0.89384	0.897213	0.900586	0.913985	0.898545	0.156738	0.112746	0.116575	0.178739	0.177943	0.163155	0.167252	0.197035	0.177317	0.141414	0.182983	0.899894	0.165153	0.0187218	0.0438726	4.79151e-52
cg10590292	0.906044	0.927872	0.93092	0.939847	0.934134	0.106558	0.113097	0.10613	0.0869595	0.0888382	0.0702017	0.0786844	0.0834265	0.0851272	0.0757895	0.0836507	0.9269	0.0865672	0.0139714	0.0199129	6.13737e-73
cg19252956	0.893797	0.932438	0.91495	0.932216	0.917663	0.0973496	0.0786739	0.0720941	0.133435	0.135764	0.144123	0.13298	0.133908	0.119051	0.097472	0.145344	0.917213	0.120405	0.0174323	0.0382989	4.42325e-57
cg12177677	0.950606	0.946477	0.936186	0.942128	0.936641	0.0824364	0.0637883	0.0683087	0.111055	0.115381	0.0715659	0.082232	0.0969492	0.0878766	0.0708363	0.0855324	0.942428	0.0839327	0.00967091	0.0213596	9.83696e-73
cg16927606	0.844041	0.872473	0.887204	0.887252	0.875774	0.0657966	0.046955	0.0397299	0.0728555	0.0748529	0.0552285	0.0596718	0.0560472	0.0636481	0.0511293	0.0661166	0.872356	0.0598946	0.0199586	0.0151207	3.02286e-75

## Sheet: Sheet 2
ID_REF_distinguished	Genome_Build	MAPINFO	Chromosome	Strand	UCSC_RefGene_Name	UCSC_RefGene_Accession	UCSC_RefGene_Group	UCSC_CpG_Islands_Name	Relation_to_UCSC_CpG_Island	Enhancer	HMM_Island	Regulatory_Feature_Name	Regulatory_Feature_Group	DHS
cg19252956	37	273072	9	F	DOCK8	NM_203447	Body					9:272762-273258	Promoter_Associated_Cell_type_specific
cg26866325	37	74920559	4	R	PPBPL2	NR_026769	Body
cg13821008	37	175499113	2	R	WIPF1;WIPF1	NM_003387;NM_001077269	5'UTR;5'UTR			True		2:175499052-175499531	Promoter_Associated
cg10590292	37	51717674	12	F	BIN2	NM_016293	Body				12:50003941-50004609	12:51716542-51718520	Promoter_Associated
cg17771150	37	46756209	13	R	LCP1	NM_002298	5'UTR					13:46755996-46756686	Promoter_Associated
cg14451276	37	36764019	7	F	AOAH;AOAH	NM_001637;NM_001637	1stExon;5'UTR					7:36763764-36764466	Promoter_Associated_Cell_type_specific
cg23093496	37	29757323	16	R	C16orf54;C16orf54	NM_175900;NM_175900	1stExon;5'UTR					16:29756661-29757722	Promoter_Associated
cg24497819	37	109027683	12	F	SELPLG	NM_003006	TSS200					12:109027399-109028058	Promoter_Associated
cg13354523	37	10251574	12	F	CLEC1A;CLEC1A	NM_016511;NM_016511	5'UTR;1stExon			True
cg15645309	37	75988747	14	R	BATF	NM_006399	TSS200					14:75988208-75989511	Promoter_Associated
cg14440664	37	5509642	9	F	PDCD1LG2	NM_025239	TSS1500							True
cg11804789	37	24929716	20	F	CST7	NM_003650	TSS200					20:24929462-24930064	Promoter_Associated_Cell_type_specific
cg16509569	37	54891634	12	R	NCKAP1L	NM_005337	1stExon					12:54891141-54891783	Promoter_Associated
cg17016000	37	19869644	20	R	RIN2	NM_018993	TSS1500			True
cg08040471	37	80407779	17	F	C17orf62;C17orf62;C17orf62	NM_001033046;NM_001100408;NM_001100407	5'UTR;5'UTR;5'UTR	chr17:80408294-80408879	N_Shore			17:80406830-80407943	Promoter_Associated
cg04527918	37	27531170	2	F	UCN	NM_003353	TSS200	chr2:27529083-27531465	Island		2:27382599-27384952			True
cg05654164	37	85725892	1	R	C1orf52;C1orf52	NM_198077;NR_024113	TSS1500;TSS1500	chr1:85724701-85725524	S_Shore			1:85724332-85725981	Promoter_Associated
cg07380416	37	60739172	11	R	CD6;CD6	NM_006725;NM_006725	5'UTR;1stExon					11:60738953-60739421	Promoter_Associated
cg18908499	37	247712237	1	R	C1orf150	NM_145278	TSS1500					1:247712081-247712254	Unclassified_Cell_type_specific
cg21614638	37	100737821	4	R	DAPP1	NM_014395	TSS200					4:100737619-100738227	Promoter_Associated
cg26158194	37	1874320	11	F	LSP1;LSP1	NM_002339;NM_002339	5'UTR;1stExon				11:1830792-1831026	11:1874194-1874495	Promoter_Associated
cg15475323	37	49220102	19	R	MAMSTR;MAMSTR;MAMSTR	NM_182574;NM_001130915;NM_182574	1stExon;Body;5'UTR	chr19:49223054-49223312	N_Shelf			19:49219795-49220152	Unclassified_Cell_type_specific	True
cg07906724	37	42623946	8	R	CHRNA6	NM_004198	TSS1500					8:42623619-42624109	Unclassified
cg08578641	37	34457440	9	F	C9orf25;DNAI1	NM_147202;NM_012144	Body;TSS1500	chr9:34457375-34458892	Island		9:34447376-34449057
cg23612220	37	151129298	1	R	TNFAIP8L2	NM_024575	5'UTR
cg12177677	37	158300475	2	F	CYTIP	NM_004288	1stExon
cg09902130	37	60739178	11	R	CD6;CD6	NM_006725;NM_006725	5'UTR;1stExon					11:60738953-60739421	Promoter_Associated
cg00661485	37	169533372	5	F	FOXI1;FOXI1	NM_012188;NM_144769	1stExon;1stExon	chr5:169533080-169533534	Island		5:169465264-169466112
cg07349094	37	100759014	2	R	AFF3;AFF3	NM_002285;NM_002285	1stExon;5'UTR					2:100758895-100759189	Unclassified_Cell_type_specific
cg00041575	37	2322741	11	F	C11orf21;TSPAN32;C11orf21	NR_024621;NM_139022;NM_001142946	Body;TSS1500;Body
cg18384097	37	202129566	1	R	PTPN7;PTPN7	NM_080588;NM_002832	TSS1500;5'UTR
cg24765079	37	68772430	16	F	CDH1	NM_004360	Body	chr16:68771034-68772344	S_Shore			16:68770957-68772797	Unclassified
cg02254407	37	73357159	11	R	PLEKHB1;PLEKHB1;PLEKHB1;PLEKHB1	NM_001130033;NM_021200;NM_001130035;NM_001130034	TSS200;TSS200;TSS1500;TSS1500				11:73034788-73034925
cg05596756	37	47610220	12	R	FAM113B;FAM113B;LOC100233209	NM_138371;NM_138371;NR_026544	5'UTR;1stExon;Body					12:47609972-47610867	Promoter_Associated_Cell_type_specific
cg16927606	37	36233324	19	F	TMEM149;TMEM149	NM_024660;NM_024660	1stExon;5'UTR	chr19:36231186-36232219	S_Shore			19:36233304-36233526	Unclassified_Cell_type_specific
cg15046675	37	49838777	19	F	CD37;CD37;CD37;CD37	NM_001040031;NM_001774;NM_001774;NM_001040031	1stExon;1stExon;5'UTR;5'UTR	chr19:49841187-49841628	N_Shelf			19:49838198-49839356	Promoter_Associated
cg10037005	37	49838478	19	R	CD37;CD37	NM_001774;NM_001040031	TSS200;TSS200	chr19:49841187-49841628	N_Shelf			19:49838198-49839356	Promoter_Associated
cg10861751	37	192544716	1	R	RGS1	NM_002922	TSS200					1:192544627-192544908	Promoter_Associated
cg25671438	37	7240223	17	F	ACAP1	NM_014716	Body			True		17:7239614-7240608	Promoter_Associated
cg19497444	37	2930794	11	F	SLC22A18;SLC22A18	NM_183233;NM_002555	Body;Body	chr11:2930289-2931093	Island		11:2886866-2887669
cg02293044	37	29703543	22	F	GAS2L1;GAS2L1;GAS2L1	NM_152236;NM_006478;NM_152237	5'UTR;5'UTR;5'UTR	chr22:29702245-29704723	Island		22:28032272-28033775
cg03171924	37	25258332	1	F	RUNX3	NM_001031680	Body	chr1:25255527-25259005	Island		1:25127743-25131723
cg02794695	37	134072611	8	F	SLA;TG;SLA;SLA	NM_006748;NM_003235;NM_001045557;NM_001045556	TSS200;Body;Body;5'UTR					8:134072101-134073032	Promoter_Associated_Cell_type_specific
cg26143719	37	37584227	22	F	C1QTNF6;C1QTNF6	NM_182486;NM_031910	1stExon;1stExon			True				True
cg14519350	37	30661949	22	F	OSM	NM_020530	Body					22:30661671-30662009	Promoter_Associated
cg06183267	37	100759134	2	F	AFF3	NM_002285	TSS200					2:100758895-100759189	Unclassified_Cell_type_specific
cg16890093	37	32813084	6	R	PSMB8;PSMB8;TAP1	NM_004159;NM_148919;NM_000593	TSS1500;TSS1500;3'UTR	chr6:32811494-32811839	S_Shore

## Sheet: Sheet 3
ID_REF_similar	HCMEC_mean	HCMEC_SD	HPAEC_mean	HPAEC_SD	HPMEC_mean	HPMEC_SD	HUVEC_mean	HUVEC_SD	LSEC_mean	LSEC_SD	B-cells_mean	B-cells_SD	T-cells(CD4+)_mean	T-cells(CD4+)_SD	T-cells(CD8+)_mean	T-cells(CD8+)_SD	NK(CD16-)_mean	NK(CD16-)_SD	NK(CD16+)_mean	NK(CD16+)_SD	Granulocytes_mean	Granulocytes_SD	Monocytes_mean	Monocytes_SD	Neutrophills_mean	Neutrophills_SD	NK Pan_mean	NK Pan_SD	T-cells Pan_mean	T-cells Pan_SD	Tregs_mean	Tregs_SD
cg02865818	0.0564929	0.00381475	0.0505309	0.00347861	0.0574102	0.0111388	0.0715954	0.00119395	0.0559518	0.00163563	0.0227803	0.0062446	0.0201011	0.00174538	0.0352071	0.0241673	0.028417	0.00206694	0.0271488	0.00133502	0.0230272	0.0132086	0.0233726	0.00622428	0.0294753	0.0174786	0.0224753	0.004527	0.0209638	0.00596525	0.0268458	0.00694786
cg05144089	0.0631925	0.00912355	0.054868	0.00450223	0.0552331	0.00248378	0.057315	0.00666322	0.0538256	0.0024	0.0352019	0.00734184	0.0301424	0.00667876	0.0292046	0.00568088	0.0532646	0.0050708	0.0539872	0.00456584	0.033439	0.00761486	0.0287789	0.00498143	0.0456846	0.0239522	0.0390237	0.00731979	0.0330657	0.0105001	0.0446706	0.0175922
cg24291845	0.0299247	0.00114331	0.0238731	0.000729625	0.0203505	0.00352968	0.0299328	0.00035801	0.0247734	0.00729184	0.0303202	0.00794754	0.0295819	0.00865139	0.0297598	0.0167898	0.0330014	0.00438151	0.0339827	0.000545632	0.0315278	0.0181996	0.0300038	0.0133955	0.0354265	0.0101465	0.0386134	0.00707718	0.0314694	0.00891402	0.0382743	0.0134754
cg15372098	0.0408086	0.00209299	0.0340443	0.00649838	0.0324918	0.0029426	0.0402228	0.00865283	0.0426237	0.00683136	0.0389068	0.00840707	0.0209669	0.000683702	0.0201656	0.000583596	0.0477999	0.00109628	0.0445386	0.00168935	0.0326523	0.0100871	0.0355669	0.0194685	0.0409484	0.0157178	0.035486	0.011136	0.0308743	0.0161866	0.0452344	0.0160398
cg00724662	0.0962322	0.0221481	0.0913755	0.0180235	0.0979133	0.00819448	0.105428	0.0095236	0.0990617	0.0103801	0.058687	0.00601023	0.0546705	0.00149117	0.0623907	0.012618	0.0657974	0.00519342	0.0646304	0.00212255	0.059631	0.00103513	0.0577045	0.006683	0.0605054	0.0181694	0.058008	0.00897501	0.0573546	0.00462213	0.0609651	0.0066996
cg06382459	0.0569596	0.0215188	0.0489413	0.00838378	0.0538481	0.00736426	0.0420971	0.0106802	0.0469818	0.00338923	0.0494295	0.0105853	0.0727238	0.0131761	0.0777854	0.018123	0.0439031	0.00261011	0.0468315	0.00310695	0.046136	0.0225113	0.0460539	0.0205933	0.0576778	0.0306415	0.0529395	0.00971233	0.0402302	0.0142411	0.0558833	0.0193656
cg09715672	0.127956	0.0657317	0.125911	0.0648282	0.0719758	0.025518	0.0364966	0.0082118	0.146099	0.0720299	0.105158	0.0559468	0.0829327	0.0383321	0.0966459	0.0198314	0.10397	0.0303766	0.105563	0.0190181	0.0587283	0.0194074	0.0409156	0.0194789	0.0428525	0.0259829	0.0870865	0.0377932	0.104392	0.0580204	0.119823	0.0330028
cg03365354	0.0533944	0.00455571	0.0515539	0.00201131	0.0484884	0.00653433	0.0525959	0.00586561	0.0559344	0.00450931	0.0511008	0.00719729	0.0462587	0.00309767	0.0780201	0.00188262	0.0474469	0.00523803	0.0585974	0.000950542	0.036159	0.00514627	0.0389797	0.00765394	0.042343	0.0141183	0.0484026	0.00585661	0.0458751	0.00579623	0.0558273	0.00393645
cg17593391	0.0492521	0.000922258	0.0502182	0.0016411	0.0453484	0.00205539	0.0429796	7.74678e-05	0.0502876	0.0136964	0.0635762	0.0116189	0.135316	0.000357442	0.127202	0.0055592	0.075742	0.014439	0.0788905	0.0123914	0.0471549	0.00718146	0.0592795	0.0213366	0.0625595	0.0153543	0.0671961	0.0177278	0.0650277	0.029105	0.0728195	0.0159577
cg16787600	0.0558009	0.00700358	0.0474728	0.000871291	0.0518676	0.0029775	0.0452624	0.00451506	0.0588094	0.0063596	0.131532	0.0519879	0.115087	0.00905111	0.152371	0.0315261	0.0907954	0.0162417	0.0843174	0.00788604	0.0709012	0.028749	0.0615589	0.01155	0.0854035	0.040036	0.084925	0.025665	0.09396	0.0111879	0.102279	0.0172792
cg17820591	0.0448608	0.0131785	0.0622937	0.0267599	0.0457547	0.00975431	0.0629179	0.0157938	0.0484831	0.00836913	0.040293	0.0122652	0.0431553	0.000246844	0.0350199	4.65347e-05	0.0513158	0.0058343	0.0445788	0.00302576	0.0308544	0.0133732	0.0342636	0.00802963	0.0374841	0.0146208	0.0365154	0.00900862	0.0362072	0.0130314	0.0398549	0.00757714
cg19591206	0.0223495	0.00499896	0.0257833	0.000582044	0.0201559	0.00781599	0.0168646	0.00369193	0.0294651	0.00976099	0.0724206	0.033286	0.0309402	0.00130444	0.0514419	0.00451382	0.032564	0.00434796	0.0423191	0.014165	0.0287783	0.0114884	0.0278008	0.00530745	0.0356443	0.018459	0.0349562	0.012511	0.0346015	0.0135724	0.043247	0.00868917
cg23502772	0.0577833	0.00684635	0.0878134	0.0338815	0.0683845	0.0162962	0.104116	0.0169275	0.0523948	0.00424438	0.0591727	0.00454573	0.0660987	0.00561843	0.126917	0.0200027	0.0592199	0.0100128	0.0544219	0.00472982	0.0480307	0.00717328	0.0497868	0.00727063	0.055247	0.0231724	0.0502799	0.00974796	0.0677211	0.0163952	0.0681145	0.00686104
cg20785344	0.0493853	0.0259509	0.0326922	0.015191	0.0401913	0.00702778	0.0519171	0.0107213	0.0454368	0.00614554	0.0240332	0.00786896	0.0238479	0.00391228	0.0284517	0.00214987	0.0310936	0.00287595	0.0292211	0.00155692	0.0248305	0.0100236	0.0269231	0.0119866	0.0332469	0.0149099	0.0256018	0.00684112	0.0214268	0.00442691	0.0307478	0.0104974
cg09551147	0.0225755	0.00189039	0.0307714	0.00616022	0.0262225	0.00232099	0.0318843	0.00101777	0.0285084	0.000578716	0.0355354	0.0244223	0.0233934	0.002803	0.0266377	0.00701533	0.0350761	0.00107197	0.0386371	0.00832454	0.0199277	0.00445204	0.0215192	0.00615751	0.0285456	0.011593	0.0296961	0.0106289	0.0244306	0.0083035	0.0303333	0.00727126
cg19645103	0.074663	0.012929	0.0712368	0.00622481	0.0708741	0.00169022	0.0827023	0.000153801	0.0678679	0.0066853	0.0406003	0.00524376	0.0502019	0.00445865	0.0642039	0.00268578	0.0511833	0.00780364	0.0510068	0.0115072	0.0436123	0.0139941	0.0426567	0.00442796	0.0448892	0.0153763	0.0443302	0.00854002	0.0435637	0.0153803	0.0555699	0.00942919
cg10735116	0.0146625	0.0039995	0.017158	0.00378286	0.0182472	0.00471975	0.0161255	0.00633709	0.0142047	0.00177669	0.0344669	0.0111841	0.0289968	0.00385822	0.0320842	0.00193437	0.052076	0.00205435	0.0441433	0.00460438	0.0334512	0.00922855	0.0282516	0.00472853	0.0393476	0.0183348	0.0420562	0.0181542	0.0362269	0.0174594	0.0369233	0.0113199
cg15965913	0.0576448	0.00665678	0.0574683	0.005787	0.0512554	0.00357208	0.0678177	0.00676329	0.0604891	0.0138307	0.0290569	0.0106379	0.0386312	0.0184292	0.0273733	0.00539878	0.0441767	0.00903519	0.0520581	0.00289568	0.0270005	0.00595314	0.025883	0.00494494	0.0289409	0.0140921	0.0332816	0.0140406	0.0269052	0.0067779	0.0342371	0.00667561
cg26809210	0.0692707	0.0095462	0.0711172	0.0107212	0.0682024	0.0114402	0.0639568	0.00696477	0.0938801	0.0397516	0.0470258	0.0108392	0.0413348	0.00182593	0.0444595	0.00400718	0.0535919	0.00475131	0.0529908	0.00679304	0.0417583	0.0145117	0.0445551	0.00975641	0.0587847	0.0203195	0.0513005	0.01353	0.0418284	0.0180824	0.0488243	0.0140142
cg12433691	0.0781315	0.0292236	0.0621659	0.00999514	0.103815	0.0262778	0.0981038	0.0394262	0.0768216	0.0101087	0.0412648	0.00599792	0.0551443	0.00373214	0.0648046	0.000110846	0.0511363	0.00110745	0.048703	0.00269613	0.0379846	0.011807	0.0416844	0.00900323	0.0579348	0.0376684	0.0458172	0.00497031	0.0584125	0.0109112	0.0627222	0.0111246
cg07443954	0.0544449	0.00731428	0.0512104	0.00868737	0.0447876	0.00318624	0.0602999	0.0144594	0.0526638	0.0122628	0.0251409	0.00799249	0.0268665	0.00428229	0.0298158	0.00157777	0.0292097	0.0072288	0.0327672	0.00243832	0.0238343	0.00472299	0.0229372	0.00422711	0.0267168	0.0112205	0.0314123	0.00653505	0.025593	0.0121981	0.0307339	0.00695437
cg20317180	0.0360369	0.0021898	0.0462414	0.00556183	0.0362393	0.00196339	0.0377686	0.00735325	0.0489021	0.00536083	0.0264522	0.00773208	0.0308893	0.00312889	0.030088	0.00300822	0.0314968	0.00148572	0.0326395	0.00256484	0.0293772	0.0136811	0.0249535	0.00685066	0.0268774	0.00878396	0.0302297	0.0060621	0.0242599	0.00337209	0.0350103	0.00827186
cg13984181	0.0694511	0.0085459	0.0764431	0.0116163	0.0650665	0.00230327	0.0663562	0.00869755	0.0722771	0.00244707	0.0974745	0.0283629	0.0542709	0.00118409	0.0788347	0.0128342	0.0613653	0.00162917	0.0575891	0.00226276	0.0476197	0.0135149	0.0536168	0.00836004	0.046087	0.0164595	0.0595345	0.017743	0.0582267	0.0138541	0.0745858	0.0111473
cg26929490	0.0534987	0.00703819	0.0441342	0.0195172	0.0588466	0.00621512	0.0634565	0.0154915	0.0522636	0.016091	0.025859	0.0056099	0.0352636	0.000297904	0.0322592	0.00223084	0.0335434	0.00543672	0.0353989	0.00147667	0.0277191	0.00260948	0.0283028	0.00656804	0.0354389	0.0185406	0.0313126	0.00454634	0.0284144	0.014886	0.0358573	0.0100144
cg17329518	0.0200418	0.008762	0.025005	0.00969022	0.0230169	0.0031464	0.0204916	0.00196543	0.0274981	0.00293414	0.0286237	0.00656546	0.0196218	0.00181093	0.0189035	0.00120731	0.0278033	0.00255792	0.0289097	0.00828412	0.0269612	0.00747432	0.0265976	0.00684752	0.0291254	0.0066208	0.0293932	0.00761381	0.0195168	0.00468325	0.0317088	0.00759225
cg05764376	0.0585303	0.00460704	0.0670696	0.00392906	0.0520428	0.00277002	0.0635871	0.0159416	0.0666524	0.00749764	0.162855	0.211445	0.0419108	0.0157993	0.0952251	0.0127879	0.0319146	0.00167244	0.0292673	0.000200797	0.0238525	0.0101496	0.0190042	0.00396122	0.0249067	0.0125418	0.0336021	0.0186763	0.0436253	0.0143397	0.0459155	0.00877314
cg21272774	0.0763757	0.0091741	0.0552021	0.0115045	0.0642296	0.0164414	0.0483877	0.00551526	0.0762917	0.00970591	0.150411	0.0505366	0.0808189	0.00397104	0.127261	0.0296261	0.083666	0.00364433	0.0869167	0.00913737	0.0863304	0.0333098	0.0768048	0.0182822	0.0764974	0.0172626	0.0930616	0.0240569	0.0922397	0.0148266	0.117065	0.0247681
cg25088874	0.0497226	0.00786381	0.0528125	0.01483	0.048673	0.00661472	0.039539	0.00213308	0.048982	0.00467469	0.0817445	0.0326944	0.0586621	0.0155236	0.10013	0.021609	0.0358821	0.0013636	0.0414097	0.00205149	0.0339451	0.00513711	0.0364686	0.00541612	0.0403946	0.0190135	0.0494514	0.0222548	0.0423404	0.00474404	0.0548226	0.0108428
cg19906926	0.12351	0.0122206	0.0782013	0.0239624	0.0682803	0.00249812	0.0618957	0.0801062	0.114065	0.0286314	0.0813577	0.00747609	0.0808957	0.000721086	0.0840207	0.0113154	0.111598	0.00827598	0.099124	0.00327293	0.0940933	0.0288215	0.0896236	0.0215628	0.120266	0.0477277	0.0892107	0.0142019	0.091446	0.0285708	0.107736	0.0373531
cg24320643	0.096357	0.0161129	0.0872351	0.0159694	0.0806786	0.0143371	0.110406	0.0040712	0.103023	0.0214934	0.0940026	0.0128321	0.107444	0.0191397	0.107477	0.0220218	0.121116	0.00355675	0.0938886	0.00811418	0.0797931	0.0197166	0.0814606	0.0184334	0.0905012	0.0333251	0.0850514	0.0150784	0.080833	0.0211634	0.0944745	0.0187827
cg02937479	0.0907891	0.0128436	0.0885322	0.00741416	0.0730098	0.00414195	0.0825116	0.0102276	0.0826819	0.00955624	0.0843625	0.0141321	0.0602046	0.0169132	0.0795699	0.00509538	0.0959338	0.000756845	0.0875275	0.00289858	0.078845	0.0177153	0.0820951	0.0198876	0.0854528	0.02347	0.0790896	0.0178047	0.0747791	0.0227424	0.0954189	0.0145558
cg05890578	0.083016	0.00924378	0.0626933	0.00643753	0.0448211	0.0154893	0.0788665	0.0211003	0.0741343	0.0151481	0.0494003	0.00930627	0.0506684	0.00726764	0.0593269	0.017578	0.0669716	0.0085091	0.0690005	0.0123836	0.051555	0.0118308	0.0504802	0.0100992	0.0587733	0.0189726	0.0563523	0.0101826	0.0537327	0.0219028	0.0581789	0.00965587
cg06062132	0.113685	0.0255676	0.0826249	0.00770967	0.0872991	0.00513512	0.0957498	0.0123853	0.112872	0.016089	0.0712902	0.00951646	0.0748432	0.00932421	0.0944286	0.00229132	0.0814199	0.00146773	0.0879028	0.000723893	0.0786608	0.0220315	0.0805656	0.0247107	0.0873373	0.0433378	0.0761898	0.0160281	0.0748487	0.0330722	0.0843314	0.0147472
cg20203596	0.084796	0.00636333	0.082026	0.00660209	0.0808772	0.0052701	0.0915862	0.00388568	0.0757586	0.00463957	0.0604793	0.00647602	0.0606578	0.00118194	0.0625857	0.0133481	0.0616953	0.000987107	0.0626479	0.0013111	0.052505	0.00652006	0.0613037	0.0163695	0.062695	0.025803	0.0579916	0.00605925	0.057455	0.00841622	0.0610078	0.0122343
cg15442534	0.0673618	0.00659334	0.0689683	0.00388799	0.0559884	0.0111496	0.0695702	0.00907146	0.067698	0.00878337	0.0280058	0.00401541	0.0278318	0.000948103	0.028733	0.00509067	0.0321974	0.00368666	0.0326114	0.000539607	0.0260104	0.00797636	0.0278685	0.00612807	0.0314425	0.0125413	0.0287601	0.00622696	0.0247383	0.00401163	0.0325063	0.00656036
cg03862540	0.0509623	0.00807093	0.0604927	0.00567264	0.044829	0.00242594	0.0646474	0.0107098	0.0479298	0.0120373	0.120298	0.187915	0.0459971	2.22739e-06	0.0534646	0.00845583	0.0377055	0.00320185	0.0403486	0.00215458	0.0347258	0.0086009	0.0360259	0.0132464	0.0391483	0.0153763	0.0366984	0.00612538	0.0399127	0.0194821	0.0400797	0.00738279
cg24580185	0.0567533	0.0102889	0.0476853	0.00337416	0.0460847	0.00469611	0.0419486	0.0107764	0.0473915	0.0129201	0.0337291	0.0043001	0.0288336	0.0083796	0.0281647	0.00781176	0.0375183	0.00196294	0.0364855	0.00085579	0.0295934	0.00908089	0.0345522	0.012802	0.0394402	0.0194619	0.0351369	0.00932269	0.0289762	0.00446034	0.0365149	0.00933387
cg15205507	0.0589677	0.00735055	0.0451131	0.0323372	0.0643617	0.0159935	0.0844059	0.0208742	0.071578	0.00879244	0.108341	0.0280406	0.068063	0.0109743	0.117603	0.00115633	0.115304	0.0149033	0.11025	0.00726128	0.101311	0.019181	0.118347	0.0231053	0.129983	0.0299264	0.115243	0.0274834	0.09448	0.0236995	0.11929	0.0347244
cg13401831	0.0687247	0.0212422	0.0682133	0.012756	0.0611337	0.00540643	0.0709981	0.0145794	0.0688156	0.0125959	0.0468178	0.00737977	0.061378	0.0169721	0.0900903	0.0184871	0.0475262	0.00212775	0.0532449	0.00287465	0.0473585	0.00922046	0.0497364	0.0121223	0.0476415	0.0178466	0.0468282	0.00905169	0.0512878	0.0145022	0.0635256	0.0151419
cg07341907	0.0485866	0.00667344	0.0394311	0.00754307	0.0500521	0.00314095	0.0442296	0.0156378	0.0471912	0.00083306	0.0368822	0.00878416	0.0480087	0.00222017	0.0595993	0.00213705	0.0440556	0.00591179	0.0432149	0.00195522	0.0366944	0.0084026	0.0342962	0.0110136	0.0485976	0.0251987	0.0399484	0.00821538	0.0356571	0.0107641	0.046139	0.00860048
cg22710329	0.0412765	0.00395468	0.0439703	0.003532	0.0388324	0.0114872	0.044438	0.00987097	0.0478312	0.0109325	0.0332934	0.00768421	0.0252717	0.0021253	0.0283993	0.000561153	0.0497867	0.00406972	0.0487306	0.00159085	0.0296305	0.00957143	0.0308019	0.00450512	0.0341253	0.0155629	0.0388787	0.0146692	0.0288292	0.0077556	0.0353354	0.00616781
cg02335804	0.0481423	0.00363208	0.0547849	0.0148628	0.0611241	0.0140217	0.0664912	0.0156907	0.0645279	0.0185822	0.0479411	0.0117566	0.0576148	0.00312156	0.0874019	0.0139832	0.0607468	0.00782058	0.0630831	0.000811801	0.0552556	0.00889552	0.0537856	0.0141358	0.0515489	0.0117161	0.0571256	0.0122953	0.0693806	0.0311642	0.0649059	0.0124793
cg22660544	0.0481039	0.0014887	0.0573036	0.00608188	0.045293	0.0112454	0.0309293	0.00429899	0.0500928	0.0111863	0.0573671	0.0164537	0.0546835	0.00515798	0.0450478	0.00975334	0.063068	0.00517121	0.069175	0.00325329	0.0465971	0.0157107	0.0512438	0.010482	0.0574652	0.0152644	0.0697795	0.01651	0.0510719	0.0225136	0.0597874	0.0159716
cg22498840	0.0444979	0.0017309	0.0514089	0.00923689	0.0429635	0.00548653	0.0482974	0.0129248	0.0472888	0.00719048	0.0276338	0.00786715	0.0281267	0.00592488	0.0273996	0.0105414	0.0427997	0.0041062	0.0374469	0.000918178	0.0269069	0.012532	0.0251766	0.00580026	0.0353494	0.0187654	0.0335977	0.0126404	0.0285505	0.00805374	0.0344828	0.0125862
cg14221171	0.103881	0.0239694	0.0868125	0.0171401	0.0968912	0.0169255	0.0756076	0.0142535	0.10465	0.0161317	0.182402	0.0430656	0.152992	0.0177352	0.185161	0.0622539	0.125215	0.0145455	0.153771	0.00832137	0.0890469	0.01385	0.0910816	0.0126407	0.114629	0.0425045	0.131748	0.0461146	0.168018	0.0331876	0.167182	0.0298693
cg24857117	0.0714045	0.00685041	0.071685	0.00278664	0.0654972	0.0171671	0.0646077	0.000244339	0.0720777	0.0130463	0.0573229	0.0110187	0.0478183	0.0140121	0.0436136	0.0168791	0.067391	0.0158115	0.0583003	0.00717815	0.0611453	0.00687349	0.0564785	0.0199541	0.0805324	0.0260705	0.0648012	0.0113654	0.0592497	0.019248	0.0740017	0.035504
cg20797766	0.0903789	0.0248574	0.106745	0.0152696	0.082669	0.00462187	0.0821915	0.0189253	0.0814495	0.0211065	0.0623655	0.00842009	0.0708115	0.000996688	0.0722103		0.060328	0.00633009	0.0493307	0.000700587	0.0363527	0.00831726	0.0477834	0.0106884	0.0452592	0.0156815	0.0474901	0.00696155	0.0637855	0.0166281	0.0660006	0.0147858
cg16124337	0.104691	0.00688904	0.103327	0.0124304	0.0921137	0.00554826	0.11434	0.0100802	0.094842	0.00531687	0.0380172	0.00819273	0.0424636	0.000254785	0.0453892	0.00819837	0.0407652	0.00271376	0.0423503	0.00607115	0.0356085	0.00962823	0.0381853	0.0113118	0.0409594	0.0198671	0.0352862	0.00765079	0.0431837	0.0129859	0.0459486	0.00796849
cg19914751	0.051406	0.00540833	0.0559526	0.00507025	0.0420471	0.00830887	0.057674	0.00762697	0.0695994	0.0165809	0.0452187	0.0121988	0.0480811	0.00625727	0.0510634	0.00632291	0.0595837	0.0079483	0.0523693	0.00517419	0.0463654	0.0223575	0.0389343	0.00503135	0.0535027	0.0179037	0.0497357	0.00897473	0.0418501	0.0150694	0.0502485	0.0112407
cg11034861	0.0738381	0.004302	0.0946677	0.0134816	0.0907919	0.00387561	0.0880669	0.00712191	0.08706	0.0027616	0.112816	0.023001	0.132848	0.0155988	0.112143	0.0301924	0.12274	0.00491475	0.139682	0.00908243	0.121594	0.0142678	0.116734	0.0102692	0.127267	0.0163183	0.126789	0.0088511	0.113316	0.015368	0.116096	0.0259627
cg01403114	0.128275	0.0737259	0.104877	0.00619149	0.10625	0.0312909	0.136462	0.00946212	0.141811	0.0119074	0.116607	0.0192129	0.0958939	0.000927399	0.0982167	0.00281388	0.121624	0.00599075	0.129219	0.0075017	0.124534	0.0250999	0.134189	0.0369638	0.172288	0.0523469	0.114487	0.0177811	0.112897	0.053644	0.159258	0.0476688
cg21224049	0.077015	0.00596055	0.0770626	0.00771713	0.0600864	0.00356078	0.0672676	0.00140618	0.0845501	0.00571702	0.0514661	0.00309332	0.0470409	0.00468436	0.0679234	0.000598014	0.0526278	0.00157575	0.0569486	0.000696825	0.0555972	0.0117901	0.0515805	0.00958304	0.0536434	0.018687	0.0504617	0.00922889	0.0514643	0.0134579	0.0638705	0.0111172
cg14915165	0.0486934	0.0206848	0.050812	0.00733191	0.0497147	0.0063393	0.0448436	0.00412546	0.0596603	0.0099325	0.0366046	0.00867848	0.0479134	0.00119833	0.0379277	0.00671919	0.0493654	0.00432256	0.0528023	0.000375276	0.0389971	0.00394504	0.0409403	0.0118537	0.0443185	0.0121609	0.0404911	0.00618434	0.0449379	0.0167404	0.0455927	0.0103696
cg12508624	0.0844596	0.00813443	0.0903374	0.0284089	0.0914398	0.00611719	0.0840305	0.00106763	0.0800021	0.00451455	0.0399866	0.0184781	0.030668	0.0086848	0.0399541	0.010802	0.025856	0.00186795	0.0311301	0.00610196	0.0234728	0.00793101	0.0194627	0.00506856	0.0236803	0.00771	0.0256739	0.00586749	0.0223764	0.00269391	0.0308762	0.00660169
cg07459264	0.0513893	0.00305846	0.0604659	0.0120158	0.0610433	0.00233239	0.062342	0.00958772	0.0632964	0.00902341	0.0413564	0.0102831	0.0401919	0.00311761	0.0512439	0.00543444	0.0597949	0.00745101	0.059103	0.00312157	0.0341531	0.00382864	0.0447277	0.00963789	0.0468517	0.0134539	0.0540677	0.0124943	0.0405749	0.0116679	0.0438224	0.0061376
cg14350002	0.0715069	0.0142019	0.0612802	0.0113683	0.059857	0.00823523	0.0705774	0.00636537	0.0772231	0.017579	0.0456544	0.0113038	0.0522577	0.000869614	0.0647376	0.0121669	0.0643236	0.00338694	0.0529403	0.00660759	0.0485365	0.0228063	0.0419877	0.00933832	0.0497668	0.023828	0.0489973	0.01091	0.0477248	0.0237647	0.0526448	0.00740298
cg04005725	0.0778936	0.00590877	0.0704304	0.00757362	0.0803267	0.0165654	0.0839476	0.00179959	0.0793629	0.00570713	0.0351222	0.0064506	0.0388697	0.00305058	0.0457069	0.00851088	0.042809	0.00234299	0.0442954	0.00236836	0.0274233	0.00319668	0.0321119	0.00622071	0.0369582	0.0156474	0.0355876	0.00518603	0.0362275	0.0194962	0.0385954	0.00666055
cg20955831	0.0537227	0.00198037	0.06407	0.00241719	0.0574358	0.00435183	0.0645441	0.0132038	0.060211	0.00762351	0.0261036	0.00264525	0.0363731	0.000849645	0.0416483	0.0083047	0.0301678	5.30189e-05	0.0299319	0.000135807	0.0215876	0.00336299	0.0246859	0.00629418	0.030592	0.0195132	0.0267637	0.00509925	0.0249476	0.007882	0.030047	0.004854
cg24457521	0.0330894	0.00693484	0.0317565	0.00501641	0.0312135	0.00418862	0.024858	0.000369534	0.0287482	0.00128098	0.0593409	0.00982006	0.114602	0.0084046	0.0695031	0.00467999	0.0608812	0.00890007	0.065957	0.00602162	0.0471745	0.00996873	0.0533499	0.0133239	0.0693902	0.0167336	0.055235	0.00871245	0.0541779	0.0170434	0.0541064	0.010617
cg03980304	0.0569555	0.0124605	0.0659795	0.00653847	0.0633597	0.00833445	0.0654275	0.00627811	0.0654871	0.00432715	0.0464318	0.0042811	0.0526278	0.000754016	0.0722279	0.00780577	0.0593355	0.00435881	0.0591466	0.00353954	0.0439473	0.0114292	0.0489405	0.0150213	0.0489988	0.00825168	0.0480844	0.0103934	0.0386768	0.00890763	0.0568657	0.0161913
cg27519424	0.0859178	0.00928006	0.0684818	0.0174749	0.0597397	0.00850795	0.041709	0.00631425	0.072052	0.0457961	0.0723414	0.00960697	0.0936637	0.0377071	0.103296	0.0302876	0.0731655	0.00458905	0.0721308	0.0136668	0.176017	0.134649	0.0671101	0.0198198	0.123077	0.0756373	0.0996925	0.0468664	0.0710892	0.00898481	0.144714	0.166691
cg01653110	0.0798703	0.00927225	0.0634324	0.00597208	0.0532718	0.0231254	0.0646077	0.00879074	0.0790966	0.00514658	0.0738915	0.00961611	0.0663542	0.00235987	0.0750066	0.0184996	0.0837613	0.00935934	0.0878512	0.00124801	0.0695182	0.0213917	0.0737008	0.0212442	0.0734186	0.0109607	0.0712914	0.0136211	0.0682939	0.0304942	0.08138	0.0163592
cg04128563	0.0452294	0.0109981	0.0376932	0.00826109	0.040331	0.00147602	0.0389582	0.0126	0.0397479	0.00356344	0.0368623	0.00686005	0.0337573	0.00205992	0.0441953	0.0110302	0.0503441	0.00118781	0.0516155	0.00122276	0.0359059	0.0137485	0.0406505	0.0093351	0.0483822	0.0198734	0.0409649	0.00873066	0.0360172	0.0116817	0.0464342	0.0143606
cg23790767	0.0352756	0.00241532	0.0314747	0.00275063	0.0360184	0.00373877	0.0307864	0.00550279	0.0347023	0.00781544	0.0265797	0.00892688	0.02616	0.00457553	0.0329482	0.000570091	0.0351077	7.51584e-05	0.0352705	0.00248952	0.0252154	0.00624478	0.0293589	0.00666741	0.0326276	0.0127397	0.0307551	0.00555478	0.0308176	0.0158194	0.0361145	0.0112928
cg07125123	0.119894	0.027652	0.0985022	0.00468122	0.099891	0.00887879	0.109983	0.00454502	0.127417	0.0077404	0.100553	0.0234215	0.130456	0.0204454	0.136868	0.0386333	0.098752	0.00191318	0.104584	0.0144242	0.127269	0.0332227	0.110148	0.0359169	0.12739	0.0316136	0.1072	0.015366	0.0971499	0.0316081	0.126559	0.041532
cg19062098	0.0614188	0.00734972	0.0678235	0.00322185	0.0667865	0.0123872	0.0616441	0.000765764	0.058053	0.00617973	0.0366438	0.0127602	0.0346422	0.0127037	0.0380247	0.00102885	0.0426841	0.0021399	0.0443207	0.00141754	0.0294282	0.0110294	0.03151	0.0134069	0.0385598	0.015376	0.0350536	0.013724	0.0319866	0.0106957	0.0392499	0.0114526
cg21518938	0.0476873	0.00700655	0.0453288	0.00376674	0.0440334	0.00203431	0.0440119	0.0100034	0.0526048	0.0105357	0.0356412	0.00708056	0.0339252	0.000252359	0.0464669	0.00310385	0.0369298	0.00190916	0.0398315	0.00633906	0.0283165	0.00839956	0.0328091	0.00975336	0.0374893	0.0199892	0.0343218	0.00860847	0.0322658	0.00492599	0.049091	0.0107043
cg22605643	0.0680868	0.0197663	0.140879	0.0519667	0.170247	0.0676819	0.136953	0.0124618	0.11075	0.0174385	0.146466	0.0228855	0.127379	0.00504344	0.133713	0.033628	0.152356	0.0150326	0.160987	0.00379045	0.178705	0.022664	0.174463	0.023795	0.17859	0.0296309	0.16547	0.0192993	0.167631	0.0660124	0.178968	0.0403596
cg16842485	0.0218592	0.00315123	0.0137001	0.00116816	0.0230487	0.00815748	0.0188953	0.00165589	0.0229321	0.00408682	0.0315715	0.00671922	0.0336405	0.00538868	0.036574	0.000548312	0.0367335	0.00253875	0.0378054	0.00472724	0.0249315	0.00609895	0.0275945	0.00517484	0.0335205	0.0155322	0.0322783	0.00801061	0.0299965	0.0124556	0.0355484	0.00915745
cg21142158	0.0979076	0.00946063	0.110706	0.0103396	0.0960888	0.0199172	0.111923	0.0069106	0.135914	0.0112481	0.0905641	0.0153338	0.0872364	0.0082411	0.106929	0.0110791	0.103947	0.00178679	0.100305	0.005372	0.0793693	0.00833187	0.0864333	0.0210004	0.0901499	0.0347958	0.0895212	0.017763	0.0833175	0.027253	0.0963709	0.0152215
cg25906332	0.0474159	0.00176715	0.0427987	0.0026225	0.0453653	0.00450533	0.04593	0.000842638	0.0472594	0.00296626	0.0294443	0.00572924	0.0489722	0.00308982	0.0480351	0.00681241	0.0335389	0.00359108	0.0368393	0.00193768	0.0268883	0.00605251	0.0327956	0.0171609	0.0370957	0.0203155	0.0321691	0.00715135	0.0270593	0.00922389	0.0389642	0.0101707
cg00567479	0.0686132	0.00586455	0.0510639	0.00600543	0.0785346	0.0275587	0.0701568	0.0128127	0.0545149	0.0147195	0.0638522	0.00975513	0.0613345	0.0156175	0.0586796	0.026489	0.0654159	0.00683221	0.0573689	0.00620466	0.066525	0.0143107	0.0647603	0.0318399	0.0795014	0.0281261	0.0640877	0.0117979	0.0504527	0.00873186	0.0729874	0.0138063
cg03359285	0.0419928	0.00354338	0.041159	0.00717544	0.0407779	0.00173768	0.0409329	0.00965404	0.0511253	0.00195136	0.0365016	0.00899625	0.0336854	0.00827523	0.0326692	0.014105	0.0456934	0.00943336	0.0437111	0.00559815	0.0321003	0.00888956	0.0384547	0.0186835	0.0413566	0.017684	0.0381897	0.0101115	0.0280461	0.00603021	0.0372159	0.0130682
cg04020816	0.0301685	0.00739656	0.0273556	0.0108036	0.0366822	0.00758909	0.0279339	7.14885e-05	0.0325568	0.00416334	0.0622377	0.107124	0.0132572	0.00231565	0.0153129	0.000884258	0.0190218	0.00318233	0.0219266	0.00141101	0.0124689	0.00276169	0.0122002	0.00346795	0.015674	0.00520263	0.0158747	0.0029052	0.0128978	0.00136105	0.0194641	0.00765691
cg00445824	0.0961483	0.00931143	0.0956859	0.0138553	0.103515	0.0224066	0.100774	0.00137269	0.0987945	0.0226182	0.0421912	0.0117636	0.177615	0.131089	0.092883	0.0361085	0.0451516	0.00157602	0.0528865	0.00197991	0.0371662	0.0160057	0.0379951	0.0150233	0.0437765	0.0177727	0.04001	0.00998504	0.0418739	0.0141515	0.0512448	0.00796113
cg04683119	0.048056	0.00794054	0.0554854	0.00205731	0.0669711	0.0195002	0.0631445	0.0255142	0.052876	0.00620012	0.0481813	0.00684534	0.0350932	0.0038143	0.0413109	0.0055675	0.0706332	0.00267431	0.0708217	0.000698848	0.0386283	0.0189639	0.0373989	0.0100408	0.0460158	0.0218714	0.0472242	0.0140813	0.0391226	0.0134198	0.0516038	0.0156705
cg02060988	0.0529325	0.0046489	0.0538943	0.0102214	0.0469219	0.00629188	0.0523498	0.00753955	0.054005	0.00300433	0.0335267	0.0054183	0.0293294	6.81156e-05	0.0280994	0.00303814	0.0394721	0.00900281	0.035658	0.00178554	0.0350649	0.0254184	0.0270298	0.0131699	0.0390084	0.0235534	0.0318945	0.00470113	0.0288317	0.01194	0.0310939	0.011449
cg03846288	0.0513979	0.00352268	0.065582	0.0039884	0.0554885	0.00704436	0.0616986	0.000796472	0.0712455	0.0138738	0.0410009	0.0103748	0.0495309	0.00977937	0.0508134	0.00418869	0.0474675	0.00331736	0.0533825	0.00156633	0.0476407	0.0200099	0.0507875	0.0230332	0.0572583	0.0260766	0.0479237	0.0125004	0.044349	0.0233903	0.0558416	0.0209285
cg12781218	0.038014	0.00559289	0.0383855	0.00652217	0.0471662	0.0146277	0.0384041	0.00614622	0.042738	0.00219559	0.0468901	0.0139516	0.0381139	0.00593994	0.0408618	0.0138024	0.0677613	0.0124973	0.0700427	0.00609144	0.0479725	0.010242	0.0499202	0.0097226	0.0517053	0.0201455	0.0539902	0.0151612	0.0463618	0.0203756	0.0458509	0.00853538
cg17280624	0.0591155	0.00847717	0.0600637	0.00329035	0.0551449	0.0170094	0.0742825	0.00481845	0.0675425	0.0143931	0.0484984	0.00911765	0.0505807	0.00878963	0.0493482	0.00839737	0.0533482	0.00251191	0.0570234	0.00795994	0.0441875	0.0129158	0.0439678	0.0100297	0.0549154	0.0281039	0.0437397	0.00854631	0.0438046	0.0144338	0.0520145	0.0123833
cg25959506	0.0921347	0.0140913	0.0848473	0.0109797	0.0819031	0.0125205	0.0917921	0.000402728	0.0914549	0.00303397	0.0553593	0.0143224	0.0569816	0.00197481	0.0745308	0.0286378	0.0543431	0.000651712	0.0635644	0.00442887	0.0448691	0.011724	0.0463603	0.0198768	0.05064	0.0227274	0.0542826	0.0124839	0.0536517	0.015839	0.0703631	0.0195501
cg26152597	0.0866204	0.00819509	0.0758296	0.0181412	0.0839485	0.00301222	0.0960053	0.00771831	0.0849896	0.00936419	0.0447793	0.0109719	0.0433934	0.00288613	0.0494402	0.00232128	0.0701738	0.00355805	0.0692005	0.00474859	0.0469707	0.0243318	0.0473816	0.0208291	0.0590044	0.0323665	0.0550764	0.0181842	0.045349	0.0140352	0.0633914	0.021195
cg01306510	0.0430992	0.00231261	0.0439541	0.00235752	0.0442636	0.00720009	0.0374768	0.000262489	0.0409172	0.00615016	0.0429223	0.012319	0.0452131	0.000155882	0.0396955	6.22537e-05	0.0624044	0.0102159	0.0587359	0.00133367	0.0351595	0.00711879	0.0438505	0.0134089	0.0553742	0.0349835	0.0507823	0.0148131	0.0371879	0.00663139	0.0508232	0.0143578
cg18501026	0.0819647	0.0132458	0.101265	0.0370718	0.068473	0.0100367	0.118036	0.0200045	0.0793776	0.0100585	0.0737084	0.01064	0.088267	0.0176893	0.089713	0.015422	0.0884334	0.0231395	0.0896123	0.00239235	0.0448078	0.0115766	0.0501988	0.0130686	0.0577016	0.0128264	0.075591	0.0192898	0.0750536	0.0136286	0.096471	0.0115738
cg21072025	0.171114	0.0533574	0.120828	0.0218479	0.13047	0.0196675	0.113477	0.00758058	0.143472	0.0301584	0.0440398	0.00571483	0.0410903	0.000554195	0.101948	0.00703731	0.0397186	0.00418476	0.0367233	0.0041358	0.0290807	0.00838765	0.033074	0.0109125	0.0342971	0.00714353	0.0365193	0.00693275	0.0420114	0.0133142	0.0424721	0.0059873
cg22234344	0.034003	0.0088447	0.0418151	0.00516309	0.0382417	0.00829256	0.0348335	0.00209885	0.0422834	0.00855346	0.0497988	0.0170326	0.0451993	0.00880955	0.0537779	0.00997345	0.0614994	0.000581638	0.0610009	0.00709677	0.0407629	0.00909406	0.0456214	0.0121711	0.0554559	0.0276134	0.0476748	0.00775266	0.0491668	0.0180268	0.0569349	0.0171596
cg25910443	0.0307756	0.00774418	0.0256537	0.00822792	0.0263944	0.00434144	0.0204077	0.00212847	0.0289349	0.0112837	0.0275665	0.00586105	0.0237194	0.00304916	0.0195606	0.00516921	0.031898	0.00261996	0.0332112	0.00488953	0.0248879	0.00464125	0.0240494	0.00670425	0.0339802	0.010724	0.0275907	0.00544753	0.0314621	0.0203144	0.0349982	0.0130779
cg05361811	0.0732669	0.0105992	0.0720467	0.00546472	0.0689558	0.00996406	0.0696517	0.000428682	0.0627979	0.0082968	0.0485446	0.00749054	0.0522368	0.000257974	0.0623153	5.37755e-05	0.0530323	0.00744265	0.0595163	0.00756359	0.0465949	0.00689596	0.0482653	0.00868613	0.0535401	0.0225239	0.0507852	0.00741369	0.0470341	0.0108367	0.0591587	0.0112115
cg24176037	0.0860732	0.0207201	0.0655922	0.00829768	0.0557498	0.00904191	0.105896	0.00782285	0.0920888	0.0309983	0.0886803	0.0136186	0.106851	0.0203208	0.107582	0.00947304	0.0958175	0.0034901	0.0984304	0.00958099	0.0959608	0.0374373	0.0973149	0.0318018	0.113259	0.0204242	0.0960653	0.0195717	0.078718	0.0327872	0.114039	0.0337293
cg14161426	0.0420843	0.00198926	0.043209	0.00224054	0.0401753	0.00636573	0.0370836	0.0116758	0.0351013	0.00239144	0.0305622	0.00809854	0.0321574	0.0055901	0.0338435	0.00281613	0.0336957	0.00324609	0.0336195	0.00352263	0.0322282	0.0100073	0.0296852	0.0070843	0.0332323	0.0181779	0.0323216	0.00490587	0.028947	0.00597617	0.0351363	0.00850065
cg16228804	0.0515363	0.00996015	0.0523345	0.00831523	0.049285	0.00407942	0.0454221	0.0078119	0.0507082	0.00721572	0.0222051	0.0053387	0.0341805	0.0142778	0.0214583	0.00428873	0.0342512	0.00603101	0.037277	0.00351589	0.0210181	0.00700956	0.0238688	0.00813859	0.0372942	0.0167852	0.0286221	0.0112958	0.0186436	0.00242796	0.02504	0.00539199
cg06526829	0.111045	0.0191238	0.075197	0.0187774	0.0705698	0.0165385	0.0607228	0.0156432	0.100949	0.0097079	0.105427	0.0468266	0.0878804	0.0108598	0.0727981	0.00334508	0.0656333	0.00587382	0.0613565	0.0128635	0.0680126	0.0240226	0.068091	0.0124525	0.0917288	0.05599	0.149086	0.0880319	0.0902995	0.0244454	0.114446	0.0204007
cg01615080	0.0774236	0.0195394	0.0860618	0.00275741	0.0786782	0.0199606	0.108589	0.00903537	0.0819226	0.0100037	0.0733125	0.0106265	0.0542169	0.00190539	0.0557717	0.00261787	0.088002	0.0130737	0.0841486	0.00149586	0.0752648	0.0248364	0.076736	0.0334808	0.085604	0.0297931	0.0683618	0.0132068	0.0614849	0.0191667	0.0827856	0.0259408
cg14001567	0.0897341	0.0240585	0.133835	0.0448683	0.0835145	0.0221169	0.0895573	0.0273912	0.10693	0.0191494	0.0980103	0.0186259	0.0911003	0.0157611	0.125733	0.0362742	0.105047	0.0361717	0.096435	0.00702809	0.112144	0.0276156	0.093243	0.0187691	0.125885	0.0202065	0.121455	0.0375056	0.105221	0.0340411	0.119629	0.0264866
cg19836283	0.0635065	0.0170266	0.0501339	0.0106211	0.0412013	0.00353105	0.0571513	0.0277958	0.0566826	0.00544628	0.0976618	0.0575432	0.0678736	0.016367	0.0984148	0.0160559	0.0641252	0.00991091	0.0587898	0.000297522	0.0369372	0.0120723	0.0439553	0.0101662	0.0484366	0.0274713	0.05394	0.0114305	0.0750842	0.0171366	0.0808675	0.0175073
cg26608032	0.0433609	0.00649057	0.0418803	0.0119117	0.0377818	0.0135886	0.0371251	0.0132649	0.0498469	0.00781586	0.0229061	0.0050459	0.0281814	0.00250387	0.0329081	0.00107054	0.0245484	0.00443809	0.0320512	0.000415058	0.0209473	0.00896482	0.0248315	0.00859923	0.0290289	0.013587	0.0246098	0.00541834	0.0242541	0.00957104	0.0290001	0.00776538
cg27437944	0.0572055	0.0128303	0.0446944	0.017819	0.0515044	0.00239467	0.0531932	0.0135606	0.0479701	0.0232111	0.0475088	0.0303375	0.0340041	0.00965687	0.031158	0.00850767	0.044067	0.00202264	0.0498604	0.00304546	0.0330916	0.0112077	0.0284178	0.00790944	0.0453519	0.0256358	0.038579	0.00838616	0.0402445	0.0178536	0.0424267	0.0144345
cg14015044	0.0239726	0.00829052	0.0271218	0.00944352	0.025153	0.00555378	0.0241291	0.00414055	0.0320718	0.00299184	0.0598973	0.0202695	0.0333313	0.00206815	0.0617046	0.00849945	0.0344272	0.00231553	0.0337129	0.00211627	0.0273083	0.00656798	0.0459459	0.0148071	0.0408448	0.0210703	0.0396589	0.00813532	0.0570106	0.0279554	0.0552335	0.0155712
cg14849559	0.0671478	0.0136183	0.0660509	0.0173609	0.0677729	0.0127414	0.0516385	0.00731243	0.0762162	0.0122332	0.0458486	0.00549481	0.0438662	0.00459203	0.0559928	0.00386691	0.0592968	0.00262417	0.055385	0.00334539	0.0476895	0.0143804	0.0428861	0.0127024	0.0583333	0.0295111	0.0491775	0.00877582	0.0500634	0.0158828	0.0562104	0.0138329
cg11906718	0.0527445	0.0040153	0.0604882	0.00537238	0.0468987	0.00643879	0.0579657	0.000942109	0.0551215	0.00582042	0.100893	0.0201927	0.0818709	0.00326285	0.0587067	0.035214	0.14627	0.038214	0.138796	0.0156076	0.108832	0.021668	0.101275	0.024224	0.111927	0.0392659	0.11396	0.0252299	0.108166	0.0268545	0.131271	0.0292569
cg07823935	0.0970392	0.0126905	0.0989109	0.00682367	0.105617	0.00819264	0.119584	0.00699241	0.120808	0.0198002	0.0693105	0.0151817	0.0503908	0.0178702	0.0683531	0.00841834	0.0477604	0.00453197	0.0475532	0.000270178	0.0447034	0.0131266	0.0489803	0.0149075	0.048262	0.0243335	0.0472453	0.0112493	0.0437672	0.0160573	0.0603593	0.0206971
cg20888907	0.097724	0.00659878	0.0603602	0.0308037	0.056306	0.0178873	0.0755712	0.0119749	0.0784523	0.0158011	0.0960777	0.0341637	0.0768414	0.0234691	0.0700973	0.00486878	0.105602	0.0063634	0.096691	0.00883915	0.0839642	0.022686	0.0830773	0.024997	0.0915335	0.0364698	0.0791496	0.0179993	0.0771123	0.02129	0.098052	0.0446461
cg16209630	0.0167842	0.00223253	0.0120318	0.00706693	0.0154077	0.0018636	0.0143143	0.0061909	0.0201371	0.0048939	0.029957	0.00291835	0.0236917	0.00116798	0.0368111	0.0104025	0.0279595	0.00225394	0.0367155	0.00029982	0.0279948	0.00829438	0.027795	0.008932	0.0328042	0.0150276	0.0292558	0.00665961	0.0266135	0.0104172	0.034453	0.00680518
cg24243406	0.0594653	0.00853393	0.0650498	0.00453289	0.0573228	0.00503748	0.0635656	0.00479585	0.0602902	0.00593355	0.0383243	0.00909338	0.036283	0.0108215	0.0422596	0.00149665	0.0430335	0.00349067	0.0446095	0.00429208	0.0361478	0.0148302	0.0322631	0.00871825	0.0408394	0.0169438	0.0374635	0.00994778	0.0356564	0.00850839	0.0452022	0.010714
cg25194415	0.0654788	0.00459677	0.0661365	0.00165345	0.0587349	0.00622919	0.0666205	0.000180869	0.0640879	0.00420704	0.03091	0.00830511	0.0455057	0.00169411	0.0480554	0.0012576	0.0400884	0.00508174	0.0449087	0.000387657	0.0349941	0.0118417	0.0363443	0.0066669	0.0451056	0.0184486	0.0377908	0.00792495	0.0345807	0.0136617	0.0419414	0.0113991
cg22392276	0.0414252	0.00583513	0.0657662	0.0107586	0.0518211	0.0108209	0.0366555	0.00431993	0.0596925	0.0164093	0.109728	0.0202464	0.140304	0.00270044	0.161191	0.00658536	0.0952773	0.0129753	0.0843897	0.00440532	0.085402	0.0297107	0.0912427	0.0230224	0.0883847	0.0195644	0.0851326	0.00877807	0.10143	0.0166775	0.108568	0.0165185
cg09870606	0.161466	0.0159305	0.109529	0.0100931	0.103524	0.0133901	0.110241	0.0153549	0.14396	0.0142015	0.075469	0.0223694	0.0785192	0.00833745	0.0837102	0.00177459	0.0802836	0.00817075	0.0898085	0.00856726	0.0586673	0.0233743	0.0611656	0.0103341	0.0586582	0.014144	0.0674511	0.00947053	0.0632431	0.018885	0.0922975	0.0288802
cg11792664	0.0615169	0.00551031	0.058358	0.00745015	0.0490433	0.00303142	0.0738459	0.0127324	0.0603432	0.00917062	0.0280798	0.0044001	0.0347235	0.00697676	0.0372567	0.0096684	0.0450589	0.00142247	0.0356132	5.52463e-05	0.0316084	0.010971	0.0289338	0.006202	0.030194	0.0117383	0.0308232	0.00548098	0.0300705	0.0109133	0.0415098	0.00759396
cg21840599	0.0536416	0.00246771	0.0600895	0.00840644	0.0568912	0.0103886	0.0607833	0.00594667	0.0676777	0.0081448	0.0492982	0.0115819	0.0533203	0.00390576	0.0578807	0.00305667	0.0507711	0.00274257	0.0489073	0.00574193	0.0407893	0.00581439	0.0429889	0.0024888	0.0422584	0.0114069	0.0454078	0.00696285	0.0445581	0.011937	0.0553773	0.0101978
cg22166290	0.0996465	0.0142356	0.0945595	0.0077447	0.0822726	0.0166708	0.103245	0.0119844	0.0821919	0.004153	0.0658684	0.0308152	0.0477979	0.00557928	0.0540089	0.0151731	0.0995996	0.00303885	0.0843839	0.00609172	0.0568648	0.0168973	0.0529563	0.01512	0.0623676	0.02227	0.0696259	0.0217007	0.0569395	0.0141907	0.0694076	0.011641
cg00472814	0.0373864	0.00177625	0.0414001	0.00728789	0.0393498	0.00541902	0.0509602	0.010599	0.0481568	0.00368516	0.0951303	0.0357387	0.0530989	0.00503137	0.0862476	0.01348	0.0384536	0.00081412	0.0345778	0.00070309	0.0287441	0.00889102	0.0347035	0.00852758	0.0396937	0.0196995	0.0468259	0.0323691	0.0491177	0.0154886	0.0577447	0.0103052
cg03860051	0.0207402	0.00708124	0.028493	0.0144854	0.0229668	0.00409038	0.024113	0.00491848	0.034799	0.0112589	0.0362459	0.00856064	0.0282264	0.00767471	0.0280809	0.00855669	0.0482223	0.00354269	0.0405307	0.0051601	0.0368144	0.0117523	0.0293927	0.0122077	0.0540401	0.0343663	0.0410043	0.010514	0.0285166	0.0105824	0.0438434	0.0169683
cg12020639	0.0365629	0.00449048	0.0369892	0.00424248	0.0328897	0.00302651	0.0362575	0.000813978	0.0349312	0.00147522	0.0223304	0.00599422	0.0292284	0.000208038	0.0407921	0.000827534	0.0266325	0.00260314	0.0341708	0.00584856	0.0274619	0.00669501	0.0283118	0.00686026	0.0304888	0.0149109	0.0299012	0.0064504	0.0248632	0.00658589	0.0348871	0.0108198
cg10979891	0.0845827	0.0125504	0.102257	0.0311705	0.103824	0.0245843	0.11896	0.00800308	0.107842	0.0361969	0.142964	0.0470065	0.131075	0.0203776	0.120563	0.0175962	0.177873	0.0356534	0.157629	0.0459884	0.110229	0.0293579	0.102874	0.0200891	0.113408	0.0591928	0.139284	0.0344102	0.1683	0.0412468	0.14851	0.0244306
cg11735358	0.0365266	0.00720792	0.0255618	0.00277855	0.0365886	0.0107801	0.042637	0.00726101	0.0551503	0.014826	0.0201442	0.00454077	0.0215316	0.0121296	0.0180993	0.00155127	0.0257762	0.00170548	0.0284338	0.0046254	0.0206706	0.0106256	0.0236048	0.0123141	0.0201242	0.00646886	0.0220317	0.0042128	0.0179974	0.00784105	0.0314241	0.0151511
cg23963136	0.056215	0.0124511	0.0547256	0.00370541	0.058192	0.0048853	0.0587145	0.00892346	0.0532073	0.010037	0.042121	0.0140101	0.0330559	0.00326513	0.0389257	0.000358553	0.0419751	0.00245513	0.0442647	0.000188585	0.0330593	0.0132033	0.0438119	0.0153142	0.0463091	0.0140992	0.0419285	0.0138972	0.0387477	0.0210737	0.0467741	0.0136911
cg11356290	0.0260427	0.00871029	0.0213754	0.00134006	0.023517	0.00247008	0.0245112	0.00587106	0.0314746	0.00352143	0.0382363	0.00896579	0.0366676	0.00315752	0.0332311	0.00437815	0.059272	0.000178078	0.0614898	0.00131397	0.0396742	0.0113612	0.0406214	0.0162823	0.0452504	0.0263597	0.0450626	0.0166083	0.03874	0.0202493	0.0475842	0.0161665
cg16534233	0.0285178	0.00374016	0.0335414	0.00496264	0.0292614	0.00386086	0.0342306	0.00271523	0.0380729	0.00371178	0.0210644	0.00442152	0.0282468	0.0034209	0.0372653	0.00687762	0.0247058	0.00144951	0.0269178	0.000676567	0.0224947	0.00474962	0.0233	0.0100635	0.0263318	0.0115842	0.0249132	0.00331625	0.0244324	0.00573238	0.0305093	0.00970248
cg08367838	0.102484	0.0186809	0.085357	0.0208931	0.0801111	0.0074256	0.125291	0.0103525	0.109723	0.0320264	0.117095	0.0222608	0.127974	0.00750226	0.1267	0.0753168	0.116141	0.0121168	0.104827	0.00837521	0.145225	0.0277161	0.124058	0.0463816	0.146858	0.0498798	0.120313	0.0217061	0.114127	0.056176	0.15257	0.043604
cg00554682	0.0718216	0.00944915	0.0734082	0.00401196	0.0707436	0.0155494	0.0860949	0.000552982	0.0762949	0.00207061	0.0523035	0.0087449	0.0469455	0.00189138	0.0844041	0.0111858	0.0539593	0.000576603	0.0582623	0.00809459	0.0452394	0.00768804	0.0486128	0.0081	0.0457002	0.0108372	0.0455589	0.00422902	0.0527218	0.00779361	0.0574742	0.00909159
cg10863038	0.0317109	0.00604373	0.0373561	0.00346784	0.0394623	0.00507619	0.0378886	0.000185794	0.0352271	0.00345061	0.092869	0.1511	0.0247072	0.000431123	0.0305674	0.00765828	0.0273085	0.00103853	0.0269706	0.000281994	0.0268091	0.00846366	0.0263396	0.00851638	0.028746	0.0117747	0.0259563	0.00533326	0.0260138	0.0136096	0.0280163	0.00405622
cg07000831	0.100057	0.00860797	0.0739312	0.0102917	0.0835395	0.0058946	0.0777107	0.00665655	0.0743094	0.0021779	0.0387108	0.0054598	0.0379165	0.00344063	0.033557	0.00322229	0.0522697	0.00427265	0.0483956	0.00252851	0.0389826	0.0109399	0.0402296	0.00955131	0.0379147	0.00783333	0.0400503	0.0084442	0.0347529	0.010167	0.0447367	0.0152694
cg13080465	0.0543111	0.00892931	0.0603259	0.00798379	0.0471279	0.00917395	0.0610917	0.0225588	0.0790679	0.0075517	0.0294638	0.00660616	0.0473502	0.00560302	0.0691374	0.00790071	0.0371292	0.00401107	0.044992	0.00632962	0.0331104	0.009905	0.0337374	0.0114856	0.032522	0.0063477	0.0347372	0.00692333	0.043604	0.010211	0.0529574	0.0145714
cg06807989	0.0788132	0.0139726	0.0723961	0.00298079	0.0627516	0.00771029	0.081249	0.00575044	0.0778422	0.00600021	0.0514608	0.0162179	0.0482966	3.04056e-06	0.0709341	0.000483498	0.0537713	0.00987671	0.0499054	0.00237039	0.0451273	0.0121456	0.0458705	0.00850107	0.0481765	0.0188527	0.0437385	0.00325857	0.0450567	0.00717815	0.0543969	0.00708853
cg27591196	0.0837589	0.0114269	0.0802678	0.00720146	0.0624399	0.00966509	0.0589184	0.00684472	0.0840941	0.00783896	0.0409243	0.00451507	0.0604741	0.0058442	0.0664534	0.014575	0.0583136	0.00387502	0.052466	0.00675421	0.0436477	0.0151596	0.0472711	0.00652604	0.055138	0.0286438	0.0452086	0.00781093	0.0393239	0.0114485	0.0531536	0.0120819
cg18418460	0.0247392	0.00605738	0.0227842	0.00244335	0.0199296	0.00255979	0.019174	0.0050089	0.0199531	0.00434405	0.0308216	0.00691187	0.0362494	0.00870299	0.0369181	0.00407519	0.0358248	0.00911867	0.0385135	0.00267536	0.0276334	0.0100479	0.0296861	0.00842981	0.0372308	0.0229427	0.0353304	0.00770942	0.0333445	0.0202315	0.0354085	0.00988989
cg05754589	0.0595056	0.00274716	0.071564	0.00983675	0.0640714	0.0078021	0.0708912	0.00298257	0.0791515	0.00780145	0.0833662	0.0123687	0.0703388	0.0137691	0.0709123	0.00932759	0.101076	0.00996245	0.100735	0.00452902	0.0820591	0.018518	0.089825	0.0240462	0.0950933	0.031183	0.0857273	0.0110239	0.0688632	0.00466013	0.104831	0.0296013
cg19522294	0.0907133	0.0246705	0.0913821	0.0141579	0.0767969	0.0116514	0.0906305	0.0209179	0.0934453	0.024528	0.0670864	0.00669981	0.0610543	0.00466019	0.0827871	0.0066378	0.0702204	0.00168608	0.0668637	0.00726868	0.0783795	0.0322925	0.0674028	0.0235511	0.072124	0.0172784	0.0661727	0.0190095	0.0552935	0.00888391	0.075569	0.0191106
cg05881135	0.0621996	0.00538258	0.0540071	0.00196774	0.0562202	0.000348801	0.0537308	0.010854	0.0600238	0.014161	0.0675778	0.00820228	0.0857019	0.00772599	0.0951153	0.000610269	0.0816034	0.00777191	0.0883573	0.00171148	0.0574724	0.0147679	0.0645232	0.0208038	0.0570186	0.0213057	0.0602428	0.0143817	0.0694389	0.020407	0.0916436	0.0171845
cg20447773	0.0471248	0.00926388	0.0486749	0.00679297	0.0529808	0.0095098	0.0498403	0.00311591	0.0494398	0.000310211	0.0236362	0.00373146	0.022652	0.0039268	0.0231771	0.00323479	0.0291593	0.00149036	0.0283338	0.00147659	0.0227177	0.00457598	0.0201977	0.00709349	0.0278421	0.0096895	0.0246829	0.0079408	0.0243272	0.00989625	0.0261725	0.0110626
cg15262928	0.0542825	0.00242799	0.0551219	0.00360486	0.0451558	0.00190278	0.0574891	0.00466134	0.0537009	0.0102483	0.0432467	0.00449706	0.0374473	0.000778723	0.0541352	0.00100005	0.0574859	0.00705111	0.0536842	0.00112862	0.0429807	0.00589399	0.0413518	0.00742877	0.0530673	0.0201579	0.0444824	0.00685999	0.0419702	0.00822907	0.0539508	0.0131726
cg17347389	0.0666904	0.0113511	0.0600363	0.0111766	0.0596318	0.00403137	0.0740563	0.0299163	0.063975	0.0055342	0.0504886	0.00782407	0.0639404	0.0163703	0.0781001	0.0103857	0.0575422	0.00529773	0.0581422	0.00256514	0.0558721	0.0309226	0.0435042	0.013392	0.0583765	0.0121521	0.0509955	0.0115023	0.0539316	0.00629351	0.0746817	0.0233141
cg25824330	0.0336487	0.00678597	0.0336727	0.00499878	0.0315015	0.00462704	0.035476	0.00497181	0.0382406	0.00302347	0.0316628	0.00747073	0.0409492	0.0126424	0.0324506	0.00627786	0.0381689	0.000549924	0.0376726	0.000448758	0.0280531	0.0100488	0.0269057	0.00494437	0.0398414	0.0193743	0.032645	0.00570764	0.0306971	0.0121434	0.0397109	0.00839138
cg22688260	0.0300429	0.00727008	0.0322727	0.00442213	0.0337082	0.00477475	0.0324605	0.00640928	0.0329829	0.00574719	0.0167792	0.00457685	0.01508	0.00337327	0.0136121	0.00310365	0.0249671	0.00409239	0.0283225	0.00348251	0.0145977	0.00482928	0.0139471	0.0036417	0.017156	0.00560823	0.0186425	0.00626471	0.0138647	0.00501444	0.0208116	0.00536542
cg08120190	0.0349016	0.0118276	0.0358354	0.0054198	0.0316006	0.00193084	0.0398546	0.00684086	0.0394545	0.00169594	0.0245328	0.00401459	0.0438254	0.00493966	0.0616949	0.00816475	0.0307272	0.00146085	0.0309226	0.00345453	0.0273477	0.011252	0.0291791	0.00984279	0.0291659	0.0125826	0.0266958	0.00763099	0.0255715	0.0139842	0.0361831	0.0105037
cg00917893	0.072318	0.00683844	0.0745152	0.0146876	0.0605347	0.00621993	0.0672363	0.00805266	0.0723512	0.0153838	0.0401165	0.00942816	0.0419013	0.00147432	0.0454063	0.00322456	0.0565111	0.00150865	0.0528196	0.00395573	0.0423161	0.0171432	0.0366124	0.0124478	0.0567595	0.0236195	0.0484342	0.00798598	0.0402361	0.0103572	0.051723	0.0154926
cg11196870	0.0987576	0.00290842	0.0959224	0.0124877	0.0766428	0.00330742	0.0898281	0.00359847	0.0986656	0.00753415	0.0603025	0.0104767	0.0629212	0.00454048	0.0667465	0.00767471	0.0626999	0.0026539	0.0647145	0.00618858	0.0591309	0.0102632	0.0619246	0.0118432	0.063085	0.0292614	0.0548164	0.0081337	0.0555516	0.0079311	0.0729409	0.00963464
cg21559783	0.0534806	0.00342339	0.0559263	0.00871055	0.0586969	0.0088863	0.0514754	0.00579174	0.0548309	0.00554197	0.0301822	0.00985132	0.0260146	0.000152021	0.0356138	0.00372563	0.0391846	0.00482211	0.0395307	0.00120361	0.0285758	0.00726211	0.027008	0.00465354	0.0280508	0.0102452	0.0305429	0.00684053	0.0252273	0.0033014	0.0327573	0.00879186
cg13804316	0.085107	0.0156555	0.077642	0.0310801	0.0969839	0.0233569	0.134256	0.0402163	0.0906631	0.0269648	0.0652292	0.00754834	0.0556031	0.00386794	0.081998	0.00971021	0.0653165	0.00306218	0.0750016	0.00874599	0.0562115	0.011662	0.0566553	0.00704299	0.0524251	0.0136265	0.0620531	0.00689021	0.0648071	0.0128653	0.0669801	0.00911019
cg22781236	0.0586679	0.00658901	0.0761838	0.018709	0.0716613	0.0216967	0.0736619	0.0210756	0.0866226	0.000773622	0.0251041	0.00704885	0.0300519	0.00906079	0.0299451	0.000696656	0.0321029	0.00274601	0.034093	0.00335208	0.0264055	0.00833049	0.0238785	0.00626887	0.0239865	0.00509971	0.0259921	0.00691905	0.0233706	0.00504072	0.0323987	0.0123721
cg07561400	0.0331079	0.00402094	0.0315386	0.00238603	0.0330398	0.00603649	0.0324598	0.00844339	0.0423405	0.003352	0.0374025	0.00607435	0.0361495	0.0045021	0.0498508	0.00736805	0.0495563	0.0030778	0.0442018		0.0376486	0.0136579	0.0420531	0.0140334	0.0471105	0.0245189	0.0425228	0.0125705	0.0395706	0.0160308	0.0543355	0.0106881
cg01856970	0.0595285	0.0123829	0.0580259	0.00661197	0.0528756	0.00326176	0.05478	0.00364358	0.0546412	0.00411159	0.0285658	0.00754467	0.0395999	0.0120742	0.042555	0.0052518	0.0372101	0.00213937	0.037142	0.00264787	0.0281283	0.007746	0.0312492	0.00819092	0.0364214	0.0175304	0.0340086	0.00493653	0.0335413	0.0123894	0.040908	0.0103829
cg25964007	0.043018	0.00186589	0.0457308	0.000728172	0.0563232	0.0102974	0.0401878	0.00270954	0.0482006	0.00807575	0.0430215	0.0127472	0.0393177	0.0045899	0.0506745	0.00437621	0.0505123	0.00415433	0.0587222	0.000337248	0.0379991	0.00994839	0.0417779	0.00970552	0.0524643	0.0251293	0.0457883	0.0101627	0.0402855	0.016116	0.0489641	0.0125494
cg02862835	0.0535594	0.00293057	0.0514003	0.00183938	0.0546937	0.00420001	0.0406299	0.00107015	0.0416032	0.00411864	0.0593933	0.0130076	0.0474027	0.0081558	0.062546	0.00730216	0.0762288	0.00617762	0.066205	0.00667574	0.061044	0.0270483	0.0529625	0.0151408	0.056972	0.0121079	0.0641757	0.0167792	0.0558255	0.0182685	0.0633452	0.0197143
cg26975609	0.059315	0.00524298	0.0703298	0.00835306	0.0591959	0.00865699	0.0711569	0.00289482	0.0658724	0.00901579	0.0351134	0.0111963	0.0487532	0.00558971	0.0606583	0.00968113	0.0406713	0.00096764	0.0384019	0.00330552	0.0292597	0.00758775	0.0331602	0.00955146	0.0357312	0.0165055	0.0329744	0.00838676	0.0306232	0.00717725	0.0560248	0.0416154
cg06236748	0.0656903	0.00563125	0.0765073	0.00535398	0.0736992	0.0105304	0.0705967	0.0010265	0.0731202	0.00730847	0.0404946	0.0105118	0.0356589	0.00372506	0.0495127	0.00650359	0.0510629	0.00134407	0.0551834	0.00404019	0.0419305	0.0155659	0.0374136	0.0100655	0.04216	0.0169848	0.0465807	0.0181031	0.0396181	0.0148119	0.0493792	0.0139455
cg04790829	0.0517876	0.00855891	0.0383332	0.00677073	0.0416746	0.00606356	0.0448092	0.00702541	0.0440678	0.00815254	0.0180989	0.0060015	0.0215371	0.00271657	0.0177149	0.00110034	0.0238926	0.00346056	0.0253593	0.00281398	0.0196841	0.00657437	0.0189109	0.00549434	0.0195415	0.00915464	0.0234557	0.00566364	0.0184518	0.00505149	0.022351	0.00348662
cg01251255	0.020236	0.00317231	0.0168383	0.000459209	0.0281777	0.00188536	0.018131	0.00388546	0.0287984	0.00344936	0.0555719	0.0507445	0.0295164	0.00186837	0.0308741	0.00566764	0.0404115	0.00417292	0.0349807	0.0033288	0.0307001	0.00956517	0.0299976	0.00614373	0.0379255	0.0138981	0.033695	0.00924136	0.0292486	0.0111777	0.0365406	0.00947751
cg26138224	0.0627564	0.00573337	0.0708543	0.0083335	0.0751547	0.00699933	0.0735517	0.00635578	0.0689507	0.00803064	0.0478252	0.0120789	0.0511272	0.00127318	0.0527858	0.00239348	0.0625454	0.0114647	0.0641867	0.00423764	0.0504755	0.0124952	0.0508163	0.0109655	0.055838	0.0228219	0.0524067	0.00834459	0.0525822	0.0113987	0.0585016	0.00981013
cg24478630	0.0424082	0.00490767	0.0345604	0.00649128	0.0382126	0.00232467	0.0388159	0.00164214	0.0489873	0.00710939	0.0203571	0.00632152	0.0270379	0.0110116	0.0207975	0.0101318	0.0347826	0.000331513	0.0328014	0.000765344	0.0177481	0.00477061	0.0195907	0.00887512	0.0249059	0.0108825	0.0258076	0.010332	0.0184193	0.00883963	0.0265237	0.0118845
cg01971122	0.173276	0.00847105	0.153771	0.0105993	0.14845	0.00516831	0.177259	0.00930329	0.164878	0.00833266	0.160009	0.0460562	0.111463	0.0130342	0.167858	0.00292813	0.0855517	0.0041486	0.0938235	0.00651601	0.0885916	0.0169254	0.0909287	0.0149304	0.0949896	0.023618	0.105738	0.0212336	0.195619	0.132754	0.14384	0.0159438
cg04698187	0.100301	0.0107449	0.0961511	0.00977424	0.0902056	0.0107556	0.114002	0.000658142	0.107577	0.0172414	0.0723878	0.0204699	0.053883	0.00176984	0.0832001	0.00336098	0.055257	0.00805616	0.0537694	0.00141088	0.0413887	0.013391	0.0431915	0.00603147	0.0492212	0.0191339	0.0555135	0.0107332	0.059493	0.0176593	0.0701485	0.0128298
cg08233088	0.0607164	0.0116379	0.0559397	0.00720854	0.0487368	0.0107234	0.0714468	0.0167222	0.0620168	0.0134975	0.0576116	0.0138062	0.0661919	0.00301692	0.0887282	0.0149682	0.0895786	0.0059053	0.0899723	0.00696279	0.0640403	0.0173458	0.0749202	0.0333291	0.0893954	0.0499559	0.0727224	0.0176643	0.0705372	0.0361233	0.081924	0.0199985
cg22405555	0.0523007	0.00486361	0.0613003	0.00575459	0.0570806	0.00259975	0.0594662	0.0039382	0.070939	0.0135341	0.0298727	0.00643641	0.0333733	0.00435165	0.0327303	0.0042329	0.0338507	3.78939e-05	0.0428432	0.00144975	0.028953	0.00586668	0.0292756	0.00879607	0.0283885	0.00802126	0.0316201	0.00574803	0.0255783	0.00800132	0.0375695	0.0083568
cg22736107	0.0257401	0.00256623	0.0247223	0.00169487	0.0161266	0.00531731	0.0266657	0.00311326	0.0303026	0.00119101	0.0280441	0.00590994	0.0176463	0.00488282	0.020839	0.0126338	0.0326251	0.00385445	0.035775	0.00528166	0.0264227	0.00914602	0.0312814	0.0189087	0.0342636	0.0147248	0.0284055	0.00938107	0.0248983	0.0136832	0.0311696	0.00936873
cg24473633	0.0417216	0.00367021	0.0458212	0.00151628	0.0362355	0.00463546	0.0454177	0.0124703	0.0510249	0.0123758	0.0160836	0.00689605	0.0167967	0.000776658	0.0183563	0.00114055	0.0261918	5.63635e-05	0.0263792	0.00255171	0.018188	0.00710121	0.0144269	0.00335835	0.019079	0.0104933	0.0194679	0.00763805	0.0179861	0.00718522	0.0195655	0.00554813
cg06952236	0.137887	0.00812808	0.143412	0.0219372	0.113722	0.00873915	0.119501	0.0148113	0.125973	0.0103749	0.0298718	0.00792535	0.0375781	0.00201007	0.0597605	0.026661	0.0404091	0.00163967	0.040665	0.00233694	0.0343051	0.00460769	0.0354711	0.0113142	0.0334066	0.00703637	0.0312416	0.00686267	0.0292875	0.00755651	0.0397002	0.0137893
cg01692572	0.0938303	0.0156652	0.133156	0.0115827	0.0899617	0.00814992	0.112227	0.0113051	0.0916478	0.0270869	0.106625	0.0289033	0.102185	0.000801506	0.0827161	0.00936364	0.137182	0.000868256	0.13633	0.0069329	0.0878053	0.0121637	0.109625	0.00792688	0.0990786	0.0236494	0.0996354	0.0152363	0.112033	0.0459496	0.0985455	0.0208511
cg17843759	0.0479621	0.00456306	0.0504423	0.00412401	0.0521206	0.00334866	0.0505642	0.00178696	0.0603692	0.00845298	0.128963	0.18183	0.0371823	0.00258366	0.0414461	0.00739784	0.0530662	0.000873546	0.0504585	0.00460122	0.0355633	0.0091962	0.0388654	0.00873943	0.0438677	0.015462	0.0428898	0.0111878	0.0414474	0.0183825	0.047457	0.0186905
cg18757066	0.0585869	0.0101864	0.0569535	0.0118637	0.054882	0.00536718	0.0537462	0.00273171	0.0695333	0.0139281	0.0347396	0.00878013	0.0315481	0.0077154	0.0456571	0.00478032	0.0421121	0.000633737	0.0463541	0.00397557	0.0381733	0.00858381	0.0365594	0.0118429	0.039871	0.0133458	0.0357073	0.00662367	0.0373788	0.010755	0.0469955	0.00921713
cg18674980	0.0738209	0.00187759	0.0656162	0.00617443	0.0660835	0.0108983	0.0525879	0.000565208	0.0623505	0.00927759	0.0919381	0.0215038	0.0941292	0.00199115	0.161265	0.0006487	0.0824042	0.00482095	0.0806489	0.00806047	0.0557915	0.0147533	0.0499034	0.013416	0.0637588	0.0246981	0.0704575	0.0123434	0.0838514	0.0331324	0.105522	0.0152272
cg22699062	0.0680477	0.00342963	0.0615454	0.0131498	0.0571027	0.00215086	0.066708	0.00546755	0.0703263	0.017047	0.0620632	0.0131642	0.0656679	0.0140815	0.0704492	0.0256306	0.0640145	0.0171018	0.0647559	0.00555456	0.0641193	0.00947487	0.0650567	0.0186749	0.0768951	0.0205909	0.0682026	0.0106604	0.0584297	0.0133126	0.0780161	0.0284877
cg23258063	0.0520574	0.00970004	0.0574492	0.00965173	0.0573344	0.00617256	0.0609071	0.00566058	0.0552703	0.013754	0.0366979	0.00832632	0.0416016	0.00379209	0.0534275	0.00181349	0.0505447	0.0105622	0.0496081	0.000356467	0.0355051	0.010929	0.0359444	0.0111903	0.0447404	0.0164071	0.0395746	0.00785394	0.0402527	0.00937653	0.0449635	0.00967126
cg03521347	0.103085	0.00638373	0.0937907	0.0149351	0.105144	0.00357427	0.0966054	0.00947348	0.10494	0.0247515	0.0470381	0.0105113	0.0434318	0.0107383	0.0371797	0.00729356	0.0437537	0.00672367	0.055865	0.00642502	0.0410534	0.00943409	0.0498302	0.015229	0.0504019	0.0203736	0.045131	0.00839137	0.0416662	0.0207277	0.0484044	0.0147042
cg08093211	0.0440872	0.00842459	0.0436964	0.00245429	0.0416368	0.00456755	0.0514215	0.0174656	0.0522004	0.00307516	0.133841	0.123178	0.0463967	0.00856272	0.165079	0.152055	0.0590926	0.000476512	0.0644336	0.00714699	0.0447022	0.0119381	0.0484421	0.0196731	0.0960748	0.0739039	0.156367	0.0920827	0.13466	0.115911	0.160593	0.112916
cg22967298	0.0719222	0.00151847	0.0706055	0.00507772	0.0619334	0.00495494	0.0706276	0.00373739	0.0627003	0.00550264	0.0500988	0.00453543	0.0561224	0.00445346	0.0617048	0.00681338	0.0649911	0.00695268	0.0617029	0.000673328	0.0555421	0.0112916	0.0502908	0.00516224	0.0514797	0.0151827	0.0531787	0.00835062	0.0506574	0.00729654	0.0551792	0.00755596
cg17811228	0.0808626	0.01559	0.0761292	0.0122736	0.0799081	0.0157063	0.0925306	0.00880017	0.0720811	0.00472907	0.0879572	0.148439	0.028875	9.38826e-05	0.0327716	0.0169449	0.0266088	0.000479899	0.0288691	0.0012802	0.0206008	0.0061177	0.0184512	0.00753837	0.0237592	0.00715614	0.0222588	0.00692006	0.020388	0.00627406	0.0262719	0.00494699
cg02547439	0.0676381	0.0022993	0.0634731	0.0109618	0.060405	0.00622381	0.0533858	0.0010212	0.0710926	0.0144212	0.0821005	0.0114204	0.0788219	0.0144412	0.0945685	0.0162498	0.1031	0.00878789	0.103575	0.00079203	0.0660778	0.013811	0.0688987	0.014343	0.0866997	0.0425918	0.078098	0.0173831	0.0735064	0.0151423	0.0745872	0.0138287
cg11780934	0.0707119	0.00289396	0.0774586	0.0204014	0.0761679	0.00689805	0.058871	0.0091222	0.0851543	0.00884561	0.0423788	0.00719403	0.0560161	0.0059539	0.0544498	0.00423575	0.0478138	0.00186504	0.0559968	0.00179914	0.0422996	0.0194471	0.041461	0.0106211	0.0468602	0.0181614	0.0441657	0.00895676	0.0402997	0.0142906	0.0477747	0.0134687
cg01570769	0.0646073	0.0129435	0.0677131	0.00501126	0.0714332	0.0113481	0.0759443	0.00784768	0.0692376	0.00491123	0.031244	0.00342914	0.0327315	0.00321133	0.0404412	0.00483183	0.0364647	0.00166435	0.0380655	0.00105562	0.0301321	0.00872531	0.0310122	0.0105485	0.0304017	0.00938927	0.0311576	0.00491598	0.0306195	0.00597749	0.0379831	0.00714941
cg13617705	0.0459348	0.00589822	0.0443874	0.00343902	0.0369359	0.0101918	0.0523322	0.00817479	0.042601	0.00136092	0.0541047	0.0180987	0.0515149	0.00414718	0.0655613	0.0438043	0.0682705	0.00663251	0.0677294	0.0008028	0.0643046	0.0152861	0.0704068	0.0284155	0.0955731	0.0456636	0.0589728	0.0112032	0.0478147	0.00782681	0.0722343	0.0232516
cg09630404	0.0352569	0.00837718	0.0378093	0.0092123	0.0524767	0.00492496	0.0600746	0.0111925	0.0392463	0.0110767	0.0517865	0.0172072	0.0434832	0.00134195	0.0537795	0.000298392	0.0548637	0.00893934	0.049345	0.0137487	0.0244385	0.00780847	0.0314288	0.013199	0.0326011	0.0108437	0.037956	0.00822348	0.043942	0.0143236	0.0530311	0.00910506
cg08878304	0.0556513	0.0041921	0.0532269	0.00344295	0.0546643	0.00432807	0.0555571	0.0205843	0.0626208	0.00305167	0.0421273	0.0092514	0.0434745	0.00455939	0.0427922	0.00400436	0.0546989	0.000143953	0.064861	0.0102118	0.0416959	0.0130142	0.0454081	0.00637273	0.0558604	0.0230618	0.0503027	0.0114053	0.0482415	0.00854462	0.0473848	0.00162316
cg14540150	0.0678715	0.0104666	0.0660649	0.00867708	0.05805	0.00686159	0.0720197	0.012948	0.0714263	0.00924517	0.0275591	0.00616456	0.0416694	0.00302091	0.0465766	0.000329922	0.0338991	0.000431081	0.0364844	0.00260946	0.0286006	0.00999649	0.0315338	0.0125496	0.0333473	0.0152489	0.0280986	0.00574966	0.0383577	0.0144508	0.0530398	0.00821121
cg16628119	0.0468916	0.0174218	0.0293591	0.00669058	0.0416744	0.0130481	0.0464584	0.00924145	0.0531879	0.0124376	0.0396512	0.00682701	0.0436937	0.00312244	0.0545449	0.013487	0.0421364	0.000369463	0.0437807	0.00337266	0.0378504	0.00948136	0.0457595	0.0098258	0.0512408	0.0122759	0.0442057	0.00654271	0.0396714	0.0188936	0.0450922	0.00831773
cg25422943	0.110297	0.00666942	0.101676	0.00718891	0.0942668	0.00754876	0.0983867	0.00900473	0.119761	0.00672313	0.0217709	0.0080212	0.017344	0.00618533	0.017098	0.00395751	0.0183503	0.000551953	0.0283446	0.0130953	0.015914	0.00373277	0.0150546	0.00658687	0.0192147	0.010011	0.0184787	0.00485412	0.0155825	0.00391366	0.0174427	0.00380707
cg14755852	0.110258	0.0163512	0.0996881	0.0103597	0.126135	0.00679536	0.0977083	0.00530866	0.122987	0.0160566	0.113696	0.0190785	0.140793	0.0202513	0.0956099	0.000757679	0.155554	0.00658656	0.159319	0.0263667	0.0854949	0.0183834	0.0906043	0.0187305	0.0909087	0.0205495	0.126912	0.0324462	0.119436	0.0248458	0.110594	0.0140167
cg08771731	0.0403924	0.00307165	0.0347012	0.00524654	0.0439217	0.00726932	0.0322047	0.00328584	0.0342863	0.00549875	0.0434796	0.0103322	0.0475191	0.00991761	0.0508539	0.00782952	0.040896	0.00141803	0.0529679	0.0114399	0.0513556	0.0182327	0.0368767	0.0131147	0.0477276	0.0174187	0.0466083	0.0108482	0.0424459	0.00956764	0.0481872	0.010081
cg20091107	0.0165479	0.00146848	0.0132225	0.00212456	0.0135068	0.00189744	0.0132824	0.00412092	0.013014	0.00291008	0.0197489	0.00564527	0.0275305	0.00222105	0.0321244	0.00414613	0.0244068	0.00272621	0.0279181	0.00140504	0.0195489	0.00353606	0.0211016	0.00307664	0.0280734	0.0110919	0.020686	0.00458661	0.0207214	0.00404969	0.0285158	0.00894182
cg25070637	0.0897901	0.00996138	0.0929215	0.0129484	0.100381	0.0135048	0.0945332	0.00129781	0.0985434	0.0197386	0.058769	0.00664651	0.0691759	1.6221e-05	0.0757954	0.00255139	0.0593843	0.00215931	0.0615608	0.00164696	0.0595002	0.0145994	0.0545968	0.0124053	0.0559141	0.0194345	0.0556202	0.00832217	0.059267	0.0114783	0.0648742	0.00764483
cg18587364	0.159443	0.110439	0.128917	0.0613676	0.0754439	0.0123012	0.0820251	0.000870842	0.100947	0.0396072	0.0518566	0.0131442	0.0386202	0.00690189	0.0365281	0.00910987	0.06525	0.0308119	0.0708264	0.0132316	0.0444586	0.0120377	0.0399468	0.0108539	0.0669508	0.0457742	0.0522762	0.0139716	0.050133	0.0354961	0.0863232	0.0754044
cg26561611	0.0417729	0.00506211	0.0313886	0.00272906	0.0300881	0.00658935	0.0256164	0.0108183	0.038781	0.00926426	0.0395198	0.00942239	0.0256153	0.00729097	0.0254358	0.000107303	0.0357625	0.00579497	0.0340928	0.000405052	0.0350503	0.0141512	0.0349452	0.0102383	0.0363645	0.0178083	0.0355221	0.0127444	0.0350412	0.00897471	0.04478	0.0151308
cg03355298	0.0199475	0.00627888	0.0192151	0.00192869	0.0226767	0.00581264	0.016647	0.00746673	0.0269608	0.00242876	0.0262496	0.00722565	0.0258203	0.00271822	0.0280251	0.00242515	0.0330558	0.00176552	0.0303069	0.00366298	0.0228768	0.00526592	0.0270192	0.0116977	0.0332933	0.0174395	0.0299597	0.00631954	0.0266008	0.0113847	0.034644	0.0128516
cg02513045	0.0561599	0.000928446	0.0638599	0.00532646	0.0439285	0.00426303	0.0683965	0.0139143	0.0600061	0.00868246	0.0646811	0.0122166	0.0550838	0.00155408	0.0574328	0.013134	0.0756097	0.0042397	0.0741909	0.00315086	0.0507714	0.0141527	0.0565499	0.0167576	0.071868	0.0314401	0.0698687	0.0174722	0.0540056	0.0204327	0.0596433	0.0105083
cg24705286	0.0864066	0.00745642	0.0836495	0.00949701	0.0805794	0.00430281	0.0999098	0.00215634	0.0934473	0.015245	0.0259196	0.004178	0.0329175	0.00560283	0.0396158	0.000715274	0.0292574	0.00414411	0.0360077	0.000455532	0.0286442	0.00834558	0.028294	0.00504161	0.0304034	0.0122299	0.0283495	0.00579398	0.0262881	0.00495019	0.0453293	0.0178941
cg01808130	0.0799478	0.00367953	0.075585	0.0280494	0.0591404	0.0259066	0.0691911	0.0150341	0.0986419	0.0238638	0.0743977	0.00885637	0.0601329	0.00936076	0.0553281	0.00923616	0.0847985	0.00776007	0.0797245	0.00504365	0.0902639	0.0262191	0.078267	0.0346425	0.0853255	0.0258324	0.0721673	0.0157577	0.079057	0.0311157	0.0922833	0.0303205
cg08101264	0.0884512	0.0158073	0.11141	0.0154804	0.0872934	0.0116007	0.0736866	0.00248463	0.0828223	0.0154049	0.0699485	0.0187873	0.0549745	0.00902845	0.0439669	0.00396753	0.0807758	0.00189952	0.0591639	0.00516548	0.0545431	0.0119269	0.0433855	0.0232992	0.0737124	0.041627	0.0647591	0.0201334	0.046995	0.0103681	0.0527449	0.0169239
cg25555137	0.0375918	0.014851	0.0253979	0.00379391	0.0243884	0.00354756	0.0302262	0.000345074	0.0361383	0.00700319	0.0184851	0.0048378	0.0218816	0.00345925	0.0209245	0.00196581	0.0235099	0.0026397	0.0279623	0.000861482	0.0195751	0.00608772	0.0180339	0.00422789	0.0219948	0.00386991	0.019828	0.00490782	0.0174123	0.00527913	0.0221588	0.0045398
cg24979630	0.078	0.019921	0.0794766	0.0155664	0.0718635	0.0149236	0.0942714	0.0229085	0.07609	0.00506036	0.0531667	0.0212566	0.0560874	0.00363286	0.0619332	0.0187534	0.0698319	0.00105044	0.0784088	0.00100121	0.0542998	0.0124206	0.0583013	0.0205623	0.0644806	0.0172601	0.0565539	0.0124073	0.0524129	0.0190577	0.0670061	0.0141326
cg23508052	0.0244927	0.00247129	0.028207	0.00262287	0.0275137	0.00295094	0.0310132	0.00292224	0.0330955	0.00460477	0.025751	0.0074841	0.0226503	0.00021361	0.0150916	0.00216496	0.0361667	0.00356466	0.0306789	0.00308486	0.0229323	0.0110288	0.0205643	0.00687312	0.020932	0.00849889	0.0221886	0.00544857	0.0187457	0.00408269	0.0259859	0.00695415
cg06668073	0.0910247	0.00974437	0.108086	0.0402437	0.0930009	0.00895166	0.103944	0.021356	0.0814842	0.0126353	0.0651887	0.0211935	0.0826016	0.00693766	0.118037	0.0057888	0.0745957	0.00353241	0.0760803	0.00222457	0.0494325	0.0119186	0.0528639	0.010574	0.0608259	0.0172785	0.0693512	0.0127462	0.0804406	0.0185498	0.0895297	0.0155418
cg17176732	0.0833444	0.00503173	0.0750212	0.00379316	0.0662477	0.00924271	0.0930812	0.0234685	0.0890882	0.0156695	0.0538846	0.0147436	0.0542584	0.00560311	0.0617118	0.00361844	0.0666213	0.00412975	0.0681398	0.00390051	0.0579417	0.0180535	0.0557871	0.0192448	0.070335	0.042836	0.0534205	0.0103491	0.0574003	0.031398	0.0717257	0.0209733
cg02200584	0.0902458	0.0128823	0.0876539	0.0155948	0.0765795	0.0111047	0.0773549	0.0112301	0.0822144	0.013491	0.101948	0.0452372	0.0876108	0.0101611	0.0871458	0.0106141	0.0746446	0.00042232	0.0750085	0.010332	0.0722513	0.0319884	0.0744099	0.0156049	0.0753748	0.0199096	0.076581	0.0195566	0.070052	0.0256253	0.0979247	0.0312237
cg05876918	0.0761924	0.0135909	0.0613547	0.00298493	0.0688504	0.00261947	0.0612994	0.00146473	0.0736696	0.00962214	0.0669612	0.010518	0.0521138	0.00837362	0.0675361	0.0132493	0.101597	0.00943442	0.0875202	0.000821722	0.0557106	0.01121	0.0564534	0.00740142	0.0715036	0.0266803	0.0763071	0.0158419	0.0561024	0.011285	0.0690196	0.0145204
cg09499698	0.0448832	0.00316208	0.0472309	0.0235513	0.0560526	0.0144904	0.0564202	0.0186422	0.0612789	0.00860036	0.0446582	0.0063644	0.0463071	0.00792151	0.0417286	0.00877141	0.0690798	0.0118112	0.0582713	0.00707021	0.0442374	0.0095815	0.0536604	0.027416	0.0679359	0.0234822	0.0509278	0.0109103	0.0463145	0.0317469	0.0550396	0.0123754
cg09478597	0.04263	0.00595393	0.0445479	0.00514647	0.0420206	0.00283005	0.0497997	0.0016321	0.0421219	0.00539115	0.100657	0.159186	0.024596	0.00417851	0.0323336	0.0100626	0.0380478	0.00420642	0.0334074	0.000855528	0.0236121	0.00632399	0.026403	0.00537996	0.0380813	0.0241845	0.028659	0.00653585	0.0272747	0.00964368	0.0321008	0.00818757
cg01172735	0.0762394	0.00876742	0.0875839	0.00547149	0.0824688	0.00410973	0.0889599	0.0008738	0.0766468	0.0212613	0.0979581	0.0209048	0.133993	0.0159434	0.180719	0.00568535	0.0786863	0.0138585	0.0813414	3.41957e-05	0.0581197	0.0125224	0.0633174	0.00877569	0.0672085	0.0261396	0.077114	0.00871279	0.118829	0.0283272	0.151764	0.0219503
cg20052718	0.0240668	0.00318262	0.0307165	0.00345815	0.0239722	0.00247298	0.0324195	0.00433642	0.0265987	0.00159758	0.0191287	0.00481381	0.0199262	0.00923805	0.0760213	0.0297381	0.0233508	0.00607664	0.0220343	0.00202258	0.0123034	0.00465115	0.0129927	0.00639933	0.0126778	0.00539343	0.0171819	0.006673	0.0263383	0.00949027	0.0276946	0.00637896
cg05807768	0.0539541	0.00731683	0.0617631	0.00860178	0.058097	0.00655114	0.0592287	0.017304	0.0632015	0.00538402	0.0405688	0.00881591	0.0594227	0.00742316	0.0479288	0.00533342	0.0453807	0.00465473	0.0542048	0.00325063	0.0427977	0.0132103	0.0422374	0.00828287	0.0459513	0.0107604	0.0508405	0.0198015	0.0449433	0.00965671	0.0546087	0.0132076
cg02809263	0.0639917	0.00518591	0.0654538	0.00175303	0.0629141	0.00494265	0.0610884	0.00760446	0.0631267	0.0095639	0.0453381	0.00328921	0.0459092	0.00137248	0.0577584	0.00301512	0.0555752	0.00572653	0.0632187	0.00701188	0.0502341	0.0127914	0.0494383	0.011476	0.0539012	0.0286809	0.0504013	0.00634335	0.0500254	0.00957076	0.0589936	0.0139748
cg15688767	0.0444071	0.0110852	0.0537678	0.00427037	0.0491388	0.000360391	0.055448	0.000318722	0.0590786	0.00738988	0.0968225	0.121017	0.0398273	0.00910672	0.0453721	0.0119967	0.0633673	0.00292655	0.0588673	0.00675423	0.0358796	0.00950638	0.0335908	0.0056096	0.0422342	0.0194828	0.0473238	0.0122039	0.0400887	0.00825683	0.0459479	0.00724957
cg16016641	0.0778357	0.00566228	0.0894877	0.0096668	0.0727271	0.0091572	0.0769836	0.0154014	0.0787056	0.00562646	0.074472	0.0192397	0.128375	0.0490848	0.161537	0.0232424	0.112449	0.0197013	0.100006	0.00234571	0.062061	0.0207904	0.067888	0.027146	0.0702615	0.02375	0.0846552	0.0298161	0.071357	0.0269511	0.0815137	0.0135609
cg27253386	0.0509505	0.00432148	0.0513293	0.00462285	0.0552188	0.00537548	0.0505616	0.00918307	0.0575306	0.00532329	0.0254935	0.0059273	0.023357	0.000967598	0.0295699	0.00311175	0.0304485	0.00156455	0.0325468	0.00391642	0.0273863	0.011296	0.0261255	0.00531837	0.0324728	0.0143588	0.0299028	0.00685439	0.0245075	0.00793424	0.0329187	0.00860603
cg13236637	0.0312463	0.00639028	0.027798	0.00147809	0.0335078	0.00326952	0.0277668	0.00428621	0.0313899	0.00568929	0.0497319	0.0138944	0.0417702	0.00579614	0.0420721	0.000822542	0.0605	0.000885842	0.0608367	0.00221557	0.0419007	0.0107218	0.0431095	0.00983615	0.0559348	0.0214076	0.0478547	0.0139339	0.0422867	0.0106228	0.0549704	0.0213451
cg11977634	0.0472766	0.0100643	0.0362191	0.00999031	0.0400615	0.00116042	0.0530776	0.014561	0.0423278	0.0066118	0.0309903	0.00588407	0.0313959	0.00112281	0.0412088	0.00848736	0.0580991	0.00916872	0.0478442	0.0029508	0.0314601	0.0123231	0.0306136	0.00925556	0.0394091	0.0217722	0.0432692	0.0126974	0.0231207	0.00393357	0.0374021	0.00877051
cg21306218	0.07722	0.00517868	0.0621214	0.00158629	0.0754861	0.00697047	0.0795089	0.00552067	0.0767168	0.00445405	0.0365294	0.00935223	0.0411186	0.00546613	0.0412897	0.00559457	0.0403526	0.00720007	0.0430828	0.00443132	0.037487	0.0115013	0.0347732	0.00337101	0.043039	0.0268531	0.0383498	0.00497384	0.0341895	0.00375183	0.0463886	0.0101679
cg22140675	0.102263	0.0180432	0.0814448	0.00746928	0.113237	0.0178451	0.0651608	0.00389038	0.110717	0.019359	0.0997395	0.018409	0.0939607	0.0199324	0.0915259	0.0323902	0.106438	0.00109368	0.112874	0.00920441	0.0930944	0.0239006	0.0918088	0.0197922	0.102685	0.0355984	0.10155	0.0180314	0.0789256	0.0215119	0.106997	0.0219777
cg00149976	0.0541447	0.00165958	0.0541053	0.00607157	0.0477044	0.00566597	0.0666985	0.0098314	0.063295	0.0143153	0.0331923	0.00350098	0.0365446	0.00281428	0.0437226	0.00200551	0.040836	0.00187181	0.0400163	0.000314323	0.0312731	0.0090342	0.0342082	0.00851519	0.0367377	0.0155693	0.033494	0.00368186	0.0343663	0.0075431	0.0400019	0.00639036
cg03849074	0.102241	0.00635622	0.11533	0.0111033	0.0991324	0.0337708	0.110241	0.022237	0.109417	0.00714587	0.068219	0.0153215	0.12919	0.019099	0.136465	0.049893	0.0733643	0.00136203	0.0994469	0.000556634	0.060891	0.0119599	0.0591889	0.0169979	0.0712977	0.0305052	0.0881692	0.0263165	0.0563954	0.0168687	0.066078	0.0121885
cg06688848	0.0559137	0.00514924	0.0563497	0.00493278	0.0485933	0.00466242	0.0551759	0.00640998	0.0577317	0.00727695	0.0335163	0.00631495	0.0436448	0.00842598	0.0407408	0.00642723	0.0452692	0.00813117	0.0442876	0.000357732	0.0372491	0.0147755	0.0337576	0.00866632	0.0417824	0.0209047	0.0363305	0.00573719	0.0334346	0.00932528	0.0391023	0.00752462
cg09915099	0.0709028	0.00381379	0.0871224	0.0378665	0.0625212	0.0185727	0.0688641	0.0142659	0.0563802	0.00356579	0.0811537	0.00643042	0.0662394	0.00833071	0.126493	0.022559	0.0686016	0.00947416	0.0670019	0.000264274	0.0493758	0.00676132	0.0508194	0.013015	0.051547	0.0177686	0.0615161	0.00666745	0.0792124	0.0152819	0.0638411	0.0204053
cg20552296	0.0787583	0.0109685	0.0726292	0.00163154	0.0705119	0.0119264	0.0684319	0.000969508	0.0806646	0.0148817	0.100566	0.0122846	0.0887258	0.00580407	0.0942678	0.0195731	0.109144	0.0149823	0.120969	0.00167634	0.0920647	0.0242504	0.11058	0.0425637	0.118614	0.0490633	0.103532	0.015351	0.0923491	0.00734237	0.12552	0.0363637
cg02961200	0.0351043	0.00577866	0.0299543	0.00937372	0.0418831	0.00909085	0.0595637	0.0181904	0.0647126	0.0133705	0.0700085	0.0159582	0.0402339	0.00179855	0.0450685	0.000789994	0.0827661	0.0119429	0.0754642	0.0129523	0.0430099	0.0101963	0.0362673	0.00723161	0.0579359	0.0174806	0.0540602	0.0186606	0.0528931	0.0143128	0.0617583	0.0172863
cg10905918	0.0606919	0.0125157	0.0604601	0.00113756	0.0566894	0.00551578	0.0740384	0.00883243	0.0753699	0.0119703	0.0597763	0.0156104	0.0512269	0.00436969	0.0572523	0.00560016	0.0856429	0.0192641	0.0921174	0.00745256	0.0519695	0.0101918	0.0726457	0.0167607	0.0762585	0.0327901	0.0701336	0.0206317	0.062789	0.0256872	0.0736631	0.0191323
cg14145762	0.137165	0.0146527	0.133144	0.0381653	0.0999652	0.0131985	0.129893	0.0164706	0.114637	0.0188419	0.126568	0.0180302	0.0920248	0.0142435	0.104742	0.0235559	0.13166	0.009899	0.142791	0.0275018	0.0998828	0.0136253	0.118936	0.0366282	0.134519	0.0217416	0.132399	0.0281393	0.109411	0.0266781	0.129403	0.0178781
cg19262019	0.0785199	0.00770956	0.0795647	0.00830764	0.0767711	0.00174476	0.0882931	0.00130241	0.0769617	0.00743651	0.0404837	0.00424506	0.0521196	0.00185534	0.0531326	0.0120301	0.0439081	0.00294074	0.0477805	0.00788112	0.0400084	0.00823617	0.0431034	0.0151803	0.0440133	0.015358	0.0407775	0.00492057	0.0388529	0.00781568	0.0541631	0.0119365
cg01943185	0.0677677	0.0103427	0.0714978	0.00503587	0.0616651	0.00440959	0.0736906	0.00408499	0.0741646	0.00636675	0.0592053	0.0106942	0.0513063	0.000342042	0.0825755	0.0109635	0.0508508	0.00701243	0.0553491	0.00910233	0.0440155	0.00984411	0.0494324	0.0088638	0.0440888	0.0160178	0.0493486	0.00513704	0.0632234	0.0186516	0.0645649	0.00702573
cg18187335	0.0636156	0.00811693	0.0655612	0.00476621	0.0531593	0.00401467	0.0585721	0.00397374	0.0670626	0.00391148	0.0422652	0.00966591	0.0422272	0.00231669	0.0461978	0.0139888	0.0546964	0.00286732	0.0583929	0.00169138	0.0425494	0.0138176	0.0397147	0.0107675	0.0449223	0.0198882	0.0430402	0.0170662	0.0384436	0.0114374	0.0504131	0.0127624
cg26762198	0.0407917	0.00670592	0.0402097	0.00604037	0.0373422	0.00782352	0.0315268	0.00271624	0.0324347	0.00577494	0.0151593	0.00533156	0.0154186	0.00487943	0.0129507	0.00468979	0.0262403	0.00321227	0.0222182	0.00473974	0.0175365	0.00275737	0.0153487	0.00727299	0.0164791	0.00437287	0.019287	0.00629386	0.0145527	0.00276931	0.0161629	0.0042904
cg23441208	0.0296048	0.00300169	0.0212563	0.00249108	0.0322817	0.00525985	0.0245752	0.0039921	0.0319025	0.00544925	0.0437123	0.00337456	0.0519887	0.00956928	0.0460431	0.0200654	0.0468703	0.00170862	0.0523248	0.00700879	0.0379405	0.0190386	0.042573	0.0136785	0.0502346	0.025839	0.0440637	0.0073982	0.0370614	0.0129879	0.0475898	0.0102505
cg22055427	0.0571214	0.0194926	0.0606	0.00550586	0.0564119	0.00152772	0.0535493	0.00263046	0.0489292	0.00476052	0.0583599	0.0185519	0.0520944	0.00178684	0.100445	0.0193084	0.0709944	0.00239419	0.0835067	0.00136281	0.0563483	0.0220281	0.0511533	0.0101128	0.0687801	0.0309321	0.0645209	0.0144444	0.0650663	0.01262	0.0734669	0.0116611
cg16282101	0.0562578	0.00290877	0.0676545	0.00203627	0.0610888	0.0010537	0.0712575	0.00152046	0.065876	0.00590258	0.0189606	0.00363564	0.0151523	0.00104901	0.0211922	0.00811782	0.0255285	0.000708224	0.0264101	0.00458167	0.0200344	0.0069876	0.0175109	0.0036104	0.020045	0.0077344	0.0232506	0.00782408	0.0234855	0.0124693	0.0200186	0.00495316
cg23513690	0.0362647	0.000782665	0.0331196	0.00151996	0.0327189	0.00533617	0.031592	0.0170733	0.0364063	0.00539773	0.0586139	0.00880242	0.0460219	0.0085557	0.0578052	0.0096621	0.0569463	0.00583878	0.0637464	0.0040675	0.0453553	0.00874905	0.0460539	0.00879971	0.0470316	0.0177743	0.0515381	0.0119391	0.048565	0.0239377	0.0566715	0.0131554
cg03572913	0.0630615	0.015284	0.0655118	0.00725443	0.0607511	0.0166855	0.0667966	0.016222	0.0818005	0.00334988	0.0795199	0.00432959	0.0777212	0.0135519	0.0781907	0.0151352	0.0862218	0.0058469	0.096725	0.00650405	0.0704036	0.0235511	0.0945961	0.024592	0.0826319	0.0130771	0.0890763	0.0195949	0.0657243	0.0121041	0.0871201	0.0257853
cg01236137	0.0650131	0.0316949	0.0800472	0.00637219	0.0761822	0.00450844	0.0998043	0.00956413	0.0840844	0.0095409	0.0969604	0.0259024	0.0600855	0.00235989	0.0816997	0.0160372	0.10767	0.013015	0.0891434	0.00732056	0.0905238	0.0304836	0.109686	0.0313344	0.124171	0.0709587	0.0906448	0.0163337	0.0858998	0.0315824	0.107696	0.0360491
cg10318443	0.0299224	0.00192715	0.0459614	0.00891692	0.0327146	0.0023749	0.0369584	0.000437883	0.0369764	0.00334753	0.0315731	0.00917653	0.0327915	0.00326132	0.0330854	0.004603	0.0365083	0.00291922	0.0435604	0.00268632	0.0317978	0.0076809	0.0319729	0.00923625	0.036571	0.0130442	0.0382527	0.0085228	0.0301747	0.0138462	0.0438358	0.0147411
cg13342120	0.0840926	0.00391995	0.0920952	0.00353447	0.0849911	0.00752608	0.0914118	0.00170249	0.0879618	0.0124802	0.0465662	0.00846294	0.0476126	0.0120987	0.0532475	0.0100899	0.0571424	0.00368364	0.0521842	0.000577218	0.0422936	0.00687042	0.0434934	0.00180219	0.0438854	0.0105589	0.0467707	0.00843604	0.045215	0.013137	0.0520586	0.00496525
cg10279685	0.0840927	0.00584142	0.0752116	0.0138059	0.0902054	0.0117623	0.0768338	0.0066957	0.0870721	0.0126973	0.0435555	0.00668507	0.0421619	0.00765546	0.0608572	0.00399595	0.0473031	0.00361184	0.0403303	0.00376019	0.0321697	0.0107648	0.0374071	0.0149144	0.0375333	0.0178616	0.0432194	0.00672451	0.033814	0.00678289	0.0408724	0.0121659
cg19459093	0.0391767	0.00560318	0.0449971	0.0162591	0.0271217	0.00449964	0.0402118	0.0042103	0.0427267	0.005016	0.0408185	0.0169353	0.030728	0.00605944	0.0275001	0.0115131	0.0540118	0.0112477	0.0622126	0.00619253	0.033053	0.00281994	0.0355968	0.00946998	0.0505392	0.0109389	0.0486905	0.0123507	0.0339748	0.00519753	0.0462064	0.015636
cg11837864	0.0328518	0.00373051	0.036946	0.0112386	0.0310169	0.00480193	0.0288567	0.000641639	0.0398734	0.00185071	0.0217542	0.00726161	0.0203678	0.00155028	0.0179058	0.00302158	0.0326736	0.000821976	0.0312594	0.00256823	0.0211205	0.00461178	0.021556	0.00675861	0.028435	0.0171429	0.0246651	0.00951246	0.0237586	0.00824176	0.0249709	0.00734633
cg27196129	0.0557483	0.00208399	0.056429	0.000568741	0.0521854	0.0118019	0.0613825	0.000213279	0.0608464	0.0059681	0.047489	0.0104598	0.0519897	0.00047688	0.0590519	0.00356981	0.0616398	0.00150769	0.070111	0.00395415	0.0496893	0.0267726	0.0523782	0.0145342	0.0614613	0.0291094	0.0571727	0.0136411	0.0552473	0.0280905	0.0624008	0.012731
cg00751288	0.0465834	0.00154765	0.0522958	0.0038825	0.0557975	0.0134447	0.0614477	0.00164743	0.0536321	0.00251059	0.0272806	0.00197188	0.0250016	0.00309093	0.0350009	0.00334311	0.0329222	0.000669171	0.0345389	0.00511383	0.0228093	0.00681652	0.0270764	0.00484494	0.0319433	0.0143756	0.0277157	0.00785632	0.0258714	0.00609013	0.0364465	0.00782525
cg21768899	0.024624	0.00162577	0.0226813	0.00372552	0.025093	0.00395362	0.0171126	0.00632591	0.0244503	0.00489998	0.0205817	0.00439715	0.0182111	0.000123334	0.0276695	0.00906586	0.0226657	0.000287319	0.0249889	0.00106813	0.0228276	0.0164169	0.0245868	0.0138476	0.0263153	0.0119555	0.0206493	0.00376719	0.0187718	0.00364094	0.0253036	0.00867227
cg23700778	0.0486714	0.00714569	0.0610085	0.0142018	0.0486269	0.00365676	0.0507376	0.00116741	0.0488382	0.00568566	0.0182543	0.00600528	0.0151125	0.00131384	0.0188176	0.00157389	0.0224947	0.00545099	0.0228935	0.00502013	0.0199511	0.0105755	0.0165992	0.00242818	0.0190323	0.00722672	0.0217611	0.00588853	0.0200731	0.0113502	0.023076	0.0073633
cg04278702	0.0665827	0.011743	0.0539737	0.0018612	0.066733	0.00358015	0.0494262	0.0113285	0.0675439	0.0107998	0.101158	0.0730569	0.0389949	0.00857807	0.0828553	0.0196122	0.0369041	0.00500615	0.0425028	0.00441764	0.0269097	0.0100423	0.028654	0.0103016	0.0315811	0.0158887	0.0400789	0.00962263	0.0576849	0.0165512	0.0518693	0.00882716
cg11034784	0.0620417	0.00795684	0.0649232	0.00819632	0.0576945	0.00805525	0.0597281	0.00460648	0.0618717	0.0110649	0.020368	0.00933428	0.019566	0.0040803	0.0191981	0.00221026	0.0298625	0.00230078	0.0293037	0.00135352	0.0181602	0.00827537	0.0185683	0.00776286	0.0247299	0.0120741	0.0203277	0.00606338	0.017953	0.00832499	0.0223577	0.00412452
cg27011042	0.116455	0.00904236	0.112614	0.0304697	0.122993	0.0183281	0.126345	0.0167971	0.11331	0.0159334	0.0724343	0.00666884	0.0686882	0.00165355	0.0881918	0.00509304	0.0833397	0.00489143	0.0723271	0.0021849	0.0604757	0.00930311	0.0597577	0.0107118	0.0714447	0.0253206	0.0714533	0.0119536	0.0713287	0.0205027	0.0774403	0.0131072
cg16652259	0.0752103	0.00404712	0.117206	0.0271325	0.0775555	0.0106586	0.0935947	0.00507894	0.075747	0.00982752	0.13909	0.0502603	0.0581557	0.00933415	0.14922	0.0184416	0.0412807	0.0076804	0.0438804	0.00230488	0.0226201	0.00335001	0.0350401	0.00887927	0.0329142	0.0150201	0.0636773	0.0407993	0.0801622	0.0100494	0.0813488	0.0142675
cg15676241	0.0655363	0.00655395	0.0775941	0.00852022	0.0625137	0.00975847	0.0707197	0.000790561	0.0744	0.0103193	0.0746221	0.0237798	0.0477883	6.9346e-05	0.0435156	0.0164505	0.11145	0.0259557	0.101038	0.0105479	0.0689078	0.0214188	0.0639285	0.016954	0.0707495	0.0377164	0.0802388	0.0298663	0.0638727	0.00988888	0.0810005	0.0163808
cg13272258	0.0783385	0.00888415	0.077773	0.00634757	0.0814187	0.0162671	0.0645092	0.00360155	0.0792187	0.0140078	0.028409	0.00484923	0.03563	0.000969401	0.0394283	0.00939764	0.0303118	0.00365883	0.0310674	0.00360003	0.0293461	0.00772275	0.0302547	0.0145146	0.028667	0.00879877	0.0296654	0.00536354	0.0294543	0.0129564	0.0414326	0.0104715
cg01881255	0.0197265	0.00308783	0.0163711	0.00246069	0.0213499	0.00792328	0.0193159	0.0012132	0.0180328	0.00633361	0.0252789	0.00486631	0.0277853	0.00053878	0.0278818	0.00435257	0.0337356	0.00247141	0.0313711	7.82414e-05	0.0210112	0.00189416	0.0217294	0.00273661	0.0318061	0.0168495	0.0280458	0.00553196	0.0267067	0.0134866	0.0318876	0.00891795
cg04154812	0.0904478	0.0166395	0.0885228	0.0254137	0.115105	0.0252472	0.133458	0.000440672	0.138995	0.0159105	0.111881	0.0235185	0.0758372	0.0125436	0.0582586	0.00982586	0.139695	0.000416557	0.140122	0.0284111	0.091908	0.0259009	0.0910866	0.0229986	0.103932	0.0457085	0.11535	0.0442709	0.0958085	0.026246	0.10681	0.0148599
cg12467191	0.104379	0.0069838	0.111182	0.0156348	0.0987251	0.00675939	0.113507	0.00420863	0.0926854	0.00671348	0.0568763	0.0094454	0.058428	0.00362124	0.0736882	0.00432091	0.0688548	0.00820316	0.0664418	0.000415263	0.0548642	0.00757479	0.0568488	0.00798659	0.0543277	0.0167391	0.0618437	0.0067906	0.0523756	0.0041432	0.0670274	0.0110029
cg24949344	0.0572758	0.0116018	0.0447428	0.00341945	0.046646	0.00201275	0.0651426	0.012455	0.0623455	0.00973096	0.0797472	0.0284234	0.0427884	0.00351149	0.057356	0.0231441	0.0692742	0.00417455	0.0619639	0.00326719	0.0675896	0.0102491	0.0585604	0.0196342	0.0699141	0.0138654	0.0641508	0.00573999	0.0615612	0.0171467	0.0679525	0.0286329
cg16275172	0.0667527	0.0146204	0.0680797	0.00540659	0.0621121	0.00649154	0.0661598	0.0125513	0.071319	0.0152802	0.0307732	0.00427257	0.025875	0.00438829	0.0315489	0.00844952	0.0374546	0.00381903	0.0370851	0.00125069	0.026421	0.00980396	0.0292828	0.0108704	0.0335097	0.0191397	0.0280142	0.00691161	0.0250669	0.00352411	0.0297989	0.00696837
cg13577407	0.0853342	0.011657	0.0868009	0.0164846	0.0893151	0.0160675	0.086693	0.00798505	0.089478	0.00332083	0.0295776	0.00715079	0.0528719	0.0175057	0.0845642	0.00400124	0.0335959	0.000932398	0.0374848	0.00599021	0.0249157	0.00809278	0.0311844	0.0183393	0.0318961	0.0152521	0.0291362	0.00595633	0.0241793	0.00588665	0.0307707	0.00735564
cg00903375	0.0890336	0.00354685	0.101675	0.0128057	0.0915208	0.00694312	0.101287	0.00321328	0.0961933	0.0111078	0.0312162	0.00642224	0.0267717	0.00222851	0.0346542	0.00709125	0.0333216	4.16557e-05	0.0366012	0.00689462	0.0256211	0.00528563	0.0313332	0.00762922	0.0304823	0.0120268	0.0296538	0.00541078	0.031556	0.00971872	0.0392014	0.00718644
cg04009666	0.0974957	0.0236962	0.0999537	0.0166857	0.109142	0.0321962	0.0935173	0.0456219	0.116372	0.0230412	0.10391	0.0697546	0.0505367	0.0143095	0.071841	0.0288024	0.0744222	0.00611286	0.0724132	0.00134465	0.0650063	0.0180951	0.0854213	0.0340797	0.105632	0.0505812	0.112029	0.0301645	0.0563604	0.0145358	0.0987446	0.057445
cg19532954	0.0670271	0.0202987	0.0634471	0.00883106	0.0571577	0.00499494	0.0632671	0.000276853	0.0587736	0.0041992	0.0807564	0.0144466	0.142296	0.0119305	0.197672	0.00204396	0.110944	0.00510807	0.108039	0.0139488	0.0806605	0.0105558	0.0891348	0.0267718	0.0827383	0.0279017	0.0857333	0.0143956	0.102225	0.0285967	0.104181	0.0227425
cg02748539	0.0896436	0.00733566	0.118355	0.0140371	0.0941274	0.00433141	0.114618	0.0249067	0.101133	0.0165599	0.136142	0.0680647	0.0724002	0.0198594	0.136901	0.0196349	0.0658389	0.00284126	0.0755687	0.0149634	0.0424993	0.0107641	0.0361764	0.00621303	0.050636	0.0243323	0.0749138	0.0288201	0.0859215	0.0194278	0.0863395	0.0082557
cg20225889	0.073777	0.00589914	0.0558152	0.00907075	0.0636952	0.0137392	0.0939164	0.00109899	0.0786945	0.0149063	0.0725138	0.0146262	0.0749948	0.00784191	0.0820976	0.0141749	0.0808051	0.0055862	0.0780808	0.00983872	0.0715381	0.0214502	0.0683717	0.00948787	0.0791123	0.0304392	0.0744893	0.0171731	0.0668216	0.0267196	0.0741339	0.018137
cg20737712	0.0558177	0.00763211	0.0555671	0.00440729	0.0524033	0.00336177	0.0586701	0.00253212	0.056233	0.00220989	0.0275302	0.00846746	0.0303364	0.00438393	0.0270634	0.0102783	0.0373512	0.00729249	0.0370938	0.0016854	0.0241225	0.00592014	0.0275489	0.0107867	0.0292353	0.0120828	0.0290041	0.00817038	0.0254605	0.0076	0.0299852	0.0124982
cg13515605	0.0718458	0.0177405	0.0630368	0.00307923	0.0594624	0.0130986	0.0699551	0.0164163	0.0549814	0.017894	0.0302563	0.0073312	0.0298692	0.005205	0.0327481	0.00946393	0.0413076	0.00149901	0.0395648	0.0015904	0.0298552	0.00654846	0.0276593	0.0128065	0.0387361	0.00871773	0.0352864	0.00716853	0.0273775	0.0119041	0.0374208	0.0115185
cg08163803	0.127868	0.0300202	0.147093	0.0102996	0.145671	0.0466474	0.173387	0.00404815	0.173577	0.0232202	0.077726	0.0101931	0.0761136	0.0263054	0.0905487	0.0265753	0.0999852	0.00082863	0.0823936	0.00212126	0.0671904	0.00929949	0.0804307	0.0269571	0.0830793	0.0191646	0.0795524	0.0189097	0.0702194	0.0164605	0.0801515	0.013482
cg04462209	0.061195	0.00698432	0.0681943	0.0137169	0.052805	0.00293547	0.0627253	0.00368471	0.0620976	0.00784508	0.0185814	0.0050104	0.0228047	0.00306082	0.0285967	0.0137317	0.0259135	0.00223079	0.0306157	0.00279733	0.0202616	0.00662555	0.0220507	0.00893351	0.0268252	0.0157652	0.0243995	0.00627882	0.0239791	0.00972402	0.0252934	0.00738875
cg08643928	0.0206614	0.00733965	0.0239251	0.00947721	0.0217435	0.00604542	0.0189926	0.00911662	0.0203367	0.00473983	0.0294793	0.00568686	0.0289063	0.00219765	0.0295674	0.0067356	0.0360606	0.00805523	0.0407415	0.00796214	0.0315419	0.0112936	0.0298591	0.0170119	0.0373605	0.0169535	0.0300001	0.00648934	0.0285012	0.011893	0.0350695	0.00942732
cg10883303	0.0623605	0.00957889	0.0557546	0.00371991	0.0510087	0.00628238	0.0466065	0.002557	0.0541632	0.00711155	0.14898	0.0598316	0.0494989	0.00464138	0.113086	0.0210781	0.0474923	0.00437589	0.0502418	0.00099649	0.0345301	0.00510107	0.0400917	0.0100432	0.0426072	0.0215418	0.0640182	0.0432829	0.0595522	0.0213651	0.0733742	0.0204711
cg15394409	0.0577475	0.00298243	0.0679416	0.00245144	0.0597907	0.00619537	0.0604685	0.00081959	0.0634221	0.00888177	0.0252983	0.00528178	0.025799	0.000306128	0.0319343	0.000301072	0.0290136	0.000796669	0.02862	0.0013216	0.0267642	0.00586388	0.0276815	0.00774351	0.0277816	0.0126508	0.0274135	0.00398815	0.0257134	0.00671589	0.0331321	0.00804076
cg16657615	0.0503234	0.00240314	0.051144	0.00945693	0.0495594	0.00666775	0.0498301	0.0077556	0.055689	0.0128843	0.0399223	0.00747905	0.0266141	0.00954383	0.0362256	0.00377547	0.0461141	0.00631347	0.0544246	0.00155189	0.0304864	0.00786172	0.0359465	0.00969156	0.0360673	0.0184685	0.0404139	0.00886675	0.0274676	0.00655301	0.0329743	0.00891876
cg19376794	0.0391997	0.0074032	0.0448871	0.00322223	0.0421112	0.00603782	0.0603497	0.0012491	0.0476414	0.00942438	0.0570205	0.0198077	0.0396046	0.011085	0.0352916	0.0104322	0.0505907	0.00687165	0.0594841	0.00562396	0.0563338	0.0344239	0.0615972	0.0296537	0.0854729	0.0453023	0.0508512	0.011808	0.0522892	0.0342371	0.0831516	0.0303118
cg08355944	0.0464658	0.00372895	0.0437594	0.00497379	0.042182	0.0058454	0.0592588	0.0055181	0.0440839	0.00801111	0.0755543	0.0140596	0.0446703	0.00530758	0.0552204	0.00193453	0.0651517	0.00700718	0.0570718	0.00213946	0.0409809	0.0150869	0.0483201	0.00553299	0.0425914	0.0173263	0.0520983	0.00784757	0.0453712	0.0151961	0.0523431	0.0114932
cg07955356	0.0652977	0.00477881	0.0361376	0.0180593	0.0593984	0.0123123	0.0524607	0.0135623	0.0554957	0.00608837	0.0508636	0.010739	0.0510143	0.020488	0.0413004	0.00030687	0.0562041	0.000451346	0.0557402	0.00564831	0.0464499	0.00545909	0.0557237	0.0243068	0.052418	0.00915359	0.0614657	0.0163234	0.0409939	0.00514456	0.0569379	0.00888685
cg15270851	0.104801	0.00156697	0.114221	0.00249956	0.105043	0.00719089	0.111008	0.00133691	0.104676	0.0161678	0.02504	0.010058	0.0244789	0.0031187	0.021713	0.000542839	0.0374557	0.00282911	0.0394488	0.00527584	0.022204	0.00231277	0.0220378	0.00683625	0.023742	0.0127844	0.0267334	0.0101925	0.0215958	0.00564217	0.0266262	0.00708547
cg16773899	0.0503588	0.00402195	0.0431916	0.00963322	0.0463905	0.00635886	0.0499081	0.00657262	0.0397671	0.0147683	0.135058	0.0551777	0.0686904	0.00098867	0.169523	0.00719679	0.047588	0.0119579	0.0470272	0.00595655	0.0413182	0.0137908	0.0446129	0.0127772	0.0358688	0.0118718	0.0704747	0.0542317	0.0898537	0.0254023	0.0901764	0.0102279
cg02105377	0.0642456	0.00895844	0.0690152	0.00278499	0.0604414	0.00471968	0.0640787	0.0043379	0.0650705	0.0058237	0.0234308	0.00459782	0.026073	0.000211559	0.0385343	0.00823311	0.0184837	0.00181767	0.0203304	0.00215641	0.017506	0.00361748	0.0178926	0.00537706	0.0214087	0.0109405	0.018841	0.00465158	0.0183192	0.00638634	0.025735	0.00909206
cg19630506	0.0576909	0.00548029	0.0604922	0.00333279	0.0623445	0.00534799	0.0533176	0.00398683	0.0640112	0.00407311	0.0239881	0.0044749	0.0257166	0.00530785	0.0184576	0.0037425	0.0327158	0.00326349	0.0375761	0.00299964	0.0218558	0.0106672	0.0251449	0.0108795	0.0312813	0.015084	0.0326521	0.00865436	0.0237471	0.00364166	0.0252882	0.00599413
cg01457080	0.0402662	0.00324153	0.0477524	0.00479629	0.0353587	0.00578276	0.0381588	0.00195349	0.0455313	0.00885054	0.0243785	0.00597182	0.0312651	0.00780419	0.0213745	0.00917516	0.0411837	0.00283263	0.0322721	0.00155631	0.0313615	0.01336	0.0238011	0.00786293	0.0274622	0.0116552	0.0257012	0.00801371	0.0244831	0.0129783	0.0336559	0.00700038
cg02729352	0.0640516	0.00861251	0.0584703	0.00269089	0.0545846	0.00459208	0.0665413	0.000573614	0.0671187	0.0103284	0.0421266	0.00797174	0.0402294	0.0109991	0.0562979	0.00246431	0.0565266	0.00232082	0.0541082	0.00760678	0.0377299	0.00793378	0.0464612	0.0108407	0.0479772	0.0219566	0.0521813	0.0139047	0.0417816	0.0110001	0.0484567	0.0145782
cg04185893	0.0430156	0.0173308	0.0350559	0.00776303	0.0477943	0.00965588	0.0445443	0.00265757	0.0398538	0.00608814	0.0290496	0.00628728	0.0334533	0.00539239	0.0400188	0.00220587	0.03474	0.00376079	0.0347549	0.00088947	0.0291771	0.00637944	0.027545	0.00614835	0.0408381	0.0279671	0.0302955	0.00669397	0.0266708	0.00845192	0.0415053	0.0110389
cg16551326	0.0675968	0.00388109	0.073274	0.00605749	0.0635014	0.00730708	0.0788158	0.00544329	0.080656	0.0133578	0.0450623	0.00746259	0.0407237	0.00324141	0.0524696	0.0117476	0.0480399	0.00193208	0.0513868	0.000524921	0.0439223	0.00907305	0.0496465	0.0106456	0.0547988	0.0274524	0.0445383	0.00544501	0.0461656	0.00530618	0.0590747	0.00923306
cg10244047	0.0505204	0.007721	0.0596971	0.00409861	0.0570574	0.00891696	0.0708276	0.0119349	0.0613116	0.00678176	0.0583719	0.0176413	0.0553277	0.0103315	0.0949581	0.0067327	0.0625068	0.00704859	0.0565054	0.0128449	0.0499929	0.0125822	0.0485387	0.0142387	0.0615458	0.0222323	0.0603434	0.0124543	0.0621102	0.0168519	0.0682246	0.0103885
cg00893987	0.0497649	0.00387302	0.0621577	0.00407104	0.065535	0.0139589	0.0529675	0.0100148	0.0659494	0.00390666	0.0422506	0.0106993	0.043422	0.0110491	0.0447153	0.00157792	0.0522125	0.00154172	0.0551598	3.8806e-05	0.0409452	0.00840292	0.040616	0.00896405	0.0474427	0.0136108	0.0473735	0.0116461	0.0378108	0.0100267	0.0582856	0.0147122
cg13629753	0.161976	0.015859	0.172179	0.0506327	0.10641	0.0193705	0.183377	0.0312788	0.154252	0.0281087	0.141885	0.026192	0.120937	0.0142903	0.119183	0.0334808	0.135	0.0122092	0.132314	0.00222548	0.140767	0.0330365	0.155204	0.0292545	0.176705	0.03917	0.13117	0.0249433	0.128592	0.0282098	0.173736	0.045844
cg15659828	0.101068	0.0079282	0.115392	0.0325424	0.102977	0.0193498	0.0986864	0.00573298	0.108659	0.0154035	0.0312924	0.00904043	0.0255312	0.00484385	0.0315145	0.000147198	0.0661091	0.0121424	0.0757464	0.00800938	0.0188082	0.00526933	0.0219056	0.0075788	0.0180923	0.0113814	0.0506995	0.0199779	0.0262416	0.00734243	0.0286423	0.00351424
cg03568064	0.0485331	0.00758894	0.0517787	0.0044651	0.0527071	0.00809428	0.0705345	0.00379943	0.0628098	0.00519683	0.0580449	0.0187263	0.0581544	0.0174502	0.0798104	0.0110272	0.0566137	0.00838851	0.0738699	0.0156689	0.0387769	0.0112544	0.0427066	0.00899618	0.0488068	0.0153782	0.0576073	0.0185563	0.068189	0.0191966	0.07679	0.00809215
cg14522549	0.0668036	0.00739234	0.0778939	0.0107636	0.0676415	0.00524069	0.0763817	0.0116807	0.0675367	0.00127801	0.0449593	0.0136982	0.0654276	0.0123503	0.0808846	0.0295635	0.0580032	0.00756838	0.0640237	0.0126235	0.0467554	0.0160622	0.0534224	0.018402	0.0532918	0.0247647	0.0465834	0.00647336	0.0481307	0.0116774	0.0610973	0.0131713
cg25870420	0.0387723	0.00771408	0.0325685	0.00201771	0.0366031	0.00946775	0.0352	0.0120283	0.0346798	0.00539443	0.0458639	0.0136986	0.0464805	0.0119707	0.0397692	0.00102617	0.0533084	0.00692837	0.0524692	0.00560644	0.0369543	0.0163491	0.0402947	0.0123226	0.0495834	0.0227046	0.0420729	0.0103947	0.0381869	0.0143468	0.0448984	0.013447
cg13904493	0.0166728	0.00383446	0.0201174	0.00362918	0.0178311	0.00382761	0.0109363	0.0036333	0.019654	0.00538683	0.0217193	0.00345602	0.0245349	0.0021645	0.0267378	0.00248079	0.023896	0.000520367	0.0251747	0.00041708	0.0200875	0.0057604	0.020667	0.00563843	0.025059	0.0115681	0.0218856	0.00386381	0.0210651	0.00982992	0.0256671	0.00642825
cg20346726	0.0622649	0.00105989	0.0735819	0.00360913	0.0626866	0.00556381	0.0679914	0.00480748	0.0672292	0.0144585	0.145778	0.0262619	0.0831494	0.00662126	0.120216	0.0181012	0.0845794	0.00386494	0.0892852	0.0133225	0.0732044	0.0175793	0.0830909	0.00885891	0.0743749	0.0235817	0.0897678	0.0266802	0.100432	0.0201994	0.0911946	0.00579066
cg03166779	0.0387272	0.00760811	0.0424155	0.00438691	0.0389941	0.000985312	0.0377259	0.00624729	0.0465255	0.00482842	0.0735071	0.0153713	0.0618497	0.011052	0.0774791	0.00819221	0.0659059	0.00336731	0.0675854	0.00749477	0.0476946	0.0151769	0.0578827	0.0107634	0.0629406	0.0281563	0.0615301	0.0157784	0.0601822	0.0326838	0.0734688	0.0221544
cg09053680	0.0471822	0.00965979	0.0465208	0.00845547	0.0469335	0.00470783	0.0329501	0.00867149	0.0312733	0.0080609	0.123766	0.079888	0.0401642	0.00863926	0.138996	0.0225759	0.036796	0.0107663	0.0346818	0.00474286	0.027198	0.0105498	0.0342512	0.0150666	0.0412344	0.0279443	0.0598067	0.0540388	0.0416531	0.0127009	0.0502058	0.0118803
cg01255349	0.0684343	0.0168436	0.0817928	0.0137654	0.0696839	0.0106233	0.0842288	0.0170151	0.0928143	0.0218988	0.0711573	0.0119991	0.0903994	0.00361651	0.0865941	0.00237649	0.0947914	0.00787025	0.0761038	0.000336491	0.0641823	0.00482091	0.0748215	0.0207317	0.0705993	0.0258468	0.0736645	0.00831413	0.0748277	0.0192737	0.0759346	0.00814963
cg23525180	0.0430308	0.014907	0.0620063	0.016812	0.0496362	0.0060841	0.057916	0.0151326	0.0613732	0.0120146	0.0648679	0.0082153	0.0741384	0.00700418	0.0797175	0.0011472	0.0841636	0.011581	0.071565	0.00217501	0.0722167	0.0172318	0.063677	0.0125054	0.078979	0.0274011	0.0732033	0.013378	0.0609912	0.0208261	0.0825829	0.0246383
cg03522403	0.0561255	0.00393005	0.0621338	0.00493779	0.0553453	0.00731798	0.0580584	0.0123754	0.0670318	0.000610106	0.041673	0.00753747	0.0495168	0.00553624	0.0555871	0.00493218	0.0512451	0.00443803	0.0510128	0.00124144	0.0444084	0.0236489	0.0443259	0.0121917	0.0541436	0.0335559	0.0430367	0.0132932	0.0430245	0.0203207	0.058071	0.0159951
cg19639622	0.0836483	0.00968615	0.0958794	0.0250377	0.0804802	0.0130243	0.108214	0.00715271	0.0830668	0.0124752	0.024868	0.00716549	0.0257402	0.000735511	0.0276449	0.00635969	0.0340722	0.00112376	0.0339693	0.00242967	0.0255906	0.00868569	0.0250625	0.00744957	0.0290192	0.0163435	0.0283739	0.00944479	0.0252875	0.0064027	0.0318089	0.00672946
cg04088650	0.068444	0.00305151	0.0702564	0.0065915	0.0712564	0.00692929	0.0822454	0.00691615	0.0761552	0.00380749	0.0432303	0.0116858	0.0400818	0.00456123	0.0467375	0.0152181	0.0452067	0.00733478	0.0457984	0.00214509	0.0354324	0.00721334	0.0392247	0.00380713	0.0377113	0.0141183	0.041916	0.00624391	0.0375195	0.00976139	0.0448752	0.010455
cg12315302	0.0625957	0.0223615	0.0662241	0.00633329	0.070452	0.0165376	0.114974	0.0123241	0.100004	0.0335552	0.0423999	0.0078715	0.0353894	0.00116547	0.0463422	0.0267785	0.0625533	0.00194569	0.061646	0.000271861	0.0519058	0.0117741	0.0434148	0.00664424	0.0646817	0.0338973	0.0535807	0.0199098	0.0398724	0.0191807	0.072378	0.0343574
cg10786880	0.0209594	0.00564389	0.0245476	0.00180939	0.026287	0.00198915	0.0235332	0.00168874	0.0261873	0.00499554	0.0224426	0.00375518	0.0211793	0.00155525	0.0271635	0.00293628	0.0242824	0.00207648	0.0257639	0.000938147	0.0217223	0.00804146	0.0215791	0.00686251	0.0228538	0.00934123	0.0186639	0.00430419	0.021919	0.0113843	0.0325945	0.0143589
cg20935106	0.115861	0.0593125	0.0813553	0.00572493	0.0827118	0.0206651	0.0897419	0.00268435	0.0825016	0.00857731	0.056692	0.00504849	0.0639596	0.00488583	0.0699331	0.000439891	0.0778544	0.0102695	0.0660671	0.0040187	0.0579465	0.00623239	0.0593164	0.0101308	0.0610165	0.0199752	0.0586506	0.00621472	0.059782	0.0147458	0.0682815	0.00596377
cg26754448	0.0753526	0.00589018	0.0752333	0.0124565	0.0610837	0.00596857	0.0821043	0.00805366	0.0746071	0.0111737	0.0853926	0.0403861	0.0728256	0.00740588	0.074572	0.00997294	0.198083	0.0188987	0.176245	0.0160441	0.0739962	0.00668172	0.0818225	0.010197	0.0990113	0.0441875	0.143276	0.0673843	0.0657512	0.00797259	0.0772169	0.0146964
cg10583382	0.04546	0.00454457	0.0526375	0.0102755	0.0464498	0.0107217	0.0514577	0.000404168	0.0630667	0.00993817	0.0422227	0.0110841	0.0335337	0.00640741	0.0439071	0.0035863	0.0500396	0.00166427	0.0580106	0.0028011	0.0363441	0.0107425	0.0422063	0.0164497	0.0508916	0.0184332	0.0423026	0.00868294	0.0433001	0.0231139	0.0449288	0.0113665
cg11208880	0.0484518	0.00428501	0.0453715	0.00448007	0.0368815	0.00430699	0.0523384	0.0109892	0.0515068	0.00308293	0.0162715	0.00529737	0.0163533	0.00124758	0.0169515	0.000893415	0.0244503	0.00327446	0.0230754	0.00107726	0.0206267	0.0107416	0.0170729	0.00597218	0.0215357	0.0118195	0.0187353	0.00415885	0.0154785	0.00554181	0.0206513	0.00539231
cg12970724	0.0565593	0.00866474	0.0694737	0.00841788	0.0589982	0.00362334	0.0753048	0.0150856	0.0646225	0.00539654	0.0730967	0.0179121	0.0849625	0.00790299	0.0732043	0.0533229	0.121608	0.0118154	0.123718	0.0122988	0.0710917	0.0292571	0.0755482	0.0423029	0.0853334	0.0438878	0.094439	0.0359666	0.0935419	0.0381165	0.12141	0.0313479
cg04322978	0.036746	0.00301251	0.0368715	0.00750074	0.0328863	0.00706972	0.0381386	0.00304886	0.0409318	0.00139532	0.0321405	0.00614745	0.0213844	0.00439176	0.0225584	0.00106681	0.0410558	0.000134569	0.0379094	0.00113173	0.0321743	0.0132219	0.029596	0.00825445	0.0396323	0.0242792	0.0352962	0.0109913	0.0279931	0.0117459	0.032411	0.00809179
cg06602857	0.0532229	0.00848987	0.0699532	0.0205445	0.0522618	0.00919797	0.0589214	0.00172734	0.0503922	0.00850385	0.0503083	0.00427004	0.0521524	0.00014623	0.0824537	0.0115828	0.057901	0.00820694	0.0555508	0.00103064	0.0473923	0.0149773	0.0444617	0.00900631	0.0479282	0.0108405	0.049135	0.00883901	0.0511963	0.0129506	0.0574871	0.0122203
cg22320000	0.0896622	0.0058078	0.0971691	0.00197527	0.0924716	0.00741293	0.0897704	0.00114101	0.0888445	0.00529496	0.0341529	0.00683798	0.0403367	0.00487922	0.0547357	0.0012012	0.0428508	0.00552303	0.0453828	0.01091	0.0334535	0.00970001	0.035944	0.013929	0.0366245	0.0149653	0.0420152	0.0133947	0.0403842	0.0169511	0.0492731	0.0150047
cg04572898	0.0911366	0.00948174	0.0928175	0.0210755	0.0762692	0.0159438	0.0791556	0.00840038	0.0896098	0.0051094	0.0379058	0.00871762	0.0441152	0.00571272	0.0433119	0.00464866	0.0417404	0.00883856	0.0435886	0.00799569	0.0370565	0.00905439	0.0425928	0.0147588	0.0434014	0.00539737	0.039895	0.00808287	0.0331772	0.00452144	0.0472863	0.0146976
cg17022914	0.0602598	0.00561451	0.0632331	0.00558048	0.0533719	0.00378801	0.0678204	0.000575384	0.0627328	0.00854133	0.0307437	0.00903989	0.0606866	0.00567045	0.0542632	0.0125463	0.0534488	0.00196347	0.0534987	0.0103871	0.0248418	0.00592202	0.0219346	0.0023771	0.029296	0.012353	0.0395974	0.0154027	0.0585247	0.0115375	0.0754785	0.00904911
cg21796234	0.053675	0.00272749	0.0524092	0.00400499	0.0494241	0.00750253	0.058451	0.000265698	0.0595678	0.0051532	0.0382345	0.00841956	0.0406748	0.00705425	0.039979	0.00539684	0.0514133	0.00307084	0.0465966	0.00318639	0.0389727	0.0110068	0.0416918	0.0134719	0.0537067	0.0325682	0.0421696	0.00697371	0.0475467	0.0247101	0.0528231	0.0157299
cg15873301	0.0989807	0.0327613	0.125512	0.0467955	0.0648868	0.00936581	0.0956887	0.0250547	0.101384	0.031701	0.114335	0.0734329	0.0750053	0.0401257	0.11696	0.00389283	0.0503136	0.0102459	0.0496955	0.00278804	0.050244	0.0277791	0.0610847	0.0417711	0.0470653	0.0253775	0.0626539	0.0602841	0.096099	0.0548502	0.0989442	0.0493936
cg03001647	0.0956879	0.0115939	0.08797	0.0145602	0.0764964	0.0246036	0.0825828	0.0211289	0.0791277	0.0127888	0.0733601	0.0156661	0.0761721	0.0173211	0.0735139	0.0190107	0.078511	0.00260407	0.0722539	0.00465046	0.0890879	0.0123255	0.0829796	0.0200648	0.108567	0.0439707	0.072464	0.0117809	0.062017	0.0115413	0.101426	0.0223681
cg04922810	0.0668378	0.00414328	0.0862424	0.00151584	0.0738498	0.0118931	0.0787829	0.00729558	0.0808329	0.00707842	0.093213	0.027662	0.0583321	0.00380839	0.0982064	0.00123681	0.06181	0.0040113	0.0629528	0.00111837	0.046013	0.00823766	0.0466673	0.00525497	0.0486499	0.0152116	0.0636341	0.0174844	0.0687191	0.00890001	0.0759183	0.0051601
cg15392792	0.0275463	0.0193157	0.0328426	0.00869744	0.0319341	0.0108625	0.0322492	0.0172706	0.029608	0.00126073	0.034057	0.00452553	0.0352387	0.00227058	0.0697221	0.0299629	0.0371993	0.000685498	0.0373788	0.00399552	0.0376142	0.0118248	0.0287231	0.00942544	0.0353603	0.0100647	0.0402041	0.00761945	0.0289925	0.00855223	0.0429943	0.0124538
cg07281640	0.0308956	0.000632018	0.0358985	0.00730962	0.0372373	0.000635903	0.0322206	0.00546041	0.0346486	0.00854425	0.0260894	0.00471314	0.0243309	0.0071698	0.0216384	0.00694949	0.0366101	0.00517469	0.0384019	0.00017066	0.0241302	0.00337347	0.0246752	0.01576	0.0306301	0.012622	0.0262214	0.00957386	0.0305886	0.0128004	0.0305267	0.0108312
cg24473385	0.0445694	0.00220072	0.0535803	0.0114224	0.0410116	0.00396747	0.0547954	0.00886515	0.0475007	0.00628983	0.0333637	0.00886315	0.0285205	0.00523444	0.0332377	0.00348131	0.0389989	0.000495201	0.0392279	0.00347207	0.0274686	0.0101766	0.0328854	0.0114594	0.0352778	0.0147477	0.0341072	0.00544421	0.0317029	0.00792434	0.0374058	0.0115606
cg12189880	0.0796177	0.00489143	0.077651	0.00385195	0.0702053	0.00615925	0.0861998	0.000600577	0.0817618	0.0137305	0.0365395	0.00774982	0.0357093	0.0106594	0.0373293	0.00136895	0.0455568	0.00400122	0.0487674	0.00109533	0.0328597	0.00938214	0.0372107	0.0101237	0.0404093	0.0150352	0.0414421	0.0113329	0.0359062	0.0140751	0.0477298	0.00907012
cg00743372	0.0324594	0.00131174	0.0332559	0.00142161	0.0341066	0.00220342	0.033491	0.00673263	0.0424562	0.006129	0.0297966	0.00732444	0.031598	0.0142617	0.0325516	0.0119662	0.0486906	0.00680421	0.0420916	0.00180029	0.0324294	0.0159956	0.0284121	0.00956332	0.0382629	0.0155004	0.0367729	0.0116856	0.0247179	0.00635282	0.0354118	0.0125234
cg12825252	0.0486901	0.0128486	0.0478704	0.00325432	0.0549783	0.00260678	0.0603584	0.00445856	0.062702	0.0147731	0.0229522	0.00436857	0.0261788	0.00406567	0.0271469	0.00409962	0.0286476	0.00277631	0.0332137	0.0012413	0.0214369	0.0080299	0.0257994	0.00998292	0.0251347	0.00954677	0.0251584	0.00788389	0.0245039	0.00588481	0.0300785	0.00531967
cg16391151	0.0344103	0.00478824	0.036545	0.00344042	0.0372144	0.00678647	0.0357106	0.00103556	0.0371317	0.000840238	0.0323002	0.00719095	0.0334419	0.00709444	0.0362539	0.00468757	0.036018	0.00312127	0.0396639	0.00453447	0.0326372	0.00612662	0.0311759	0.00888771	0.0373218	0.014556	0.0362563	0.00724432	0.0339161	0.0130897	0.0413312	0.00851041
cg10524983	0.0711883	0.0253836	0.0671796	0.0144745	0.0613139	0.0123273	0.0723846	0.0214556	0.0898416	0.0161609	0.0835142	0.00762229	0.10418	0.00319952	0.101383	0.01942	0.0930006	0.00912646	0.0785954	0.00139924	0.0956308	0.0136882	0.0822238	0.0234196	0.0952999	0.0247951	0.0894012	0.0220332	0.0746585	0.011117	0.087145	0.0271231
cg16802646	0.0897733	0.0210487	0.0871219	0.0173561	0.0737744	0.0135977	0.0843059	0.00232301	0.101276	0.021107	0.0841306	0.0153157	0.0720988	0.0134277	0.0898856	0.0195736	0.106967	0.0220637	0.0957674	7.41896e-05	0.0896403	0.0347006	0.0828609	0.0117123	0.0948905	0.0421691	0.0815679	0.0182124	0.0751044	0.0171691	0.0934531	0.0242256
cg07964539	0.141852	0.0169362	0.118837	0.0347683	0.119888	0.0135832	0.144384	0.0103752	0.163797	0.0195506	0.119714	0.0135799	0.109715	0.0164374	0.129679	0.00682903	0.128511	0.0113631	0.127494	0.0131696	0.118197	0.0156244	0.14012	0.0701814	0.142886	0.0577376	0.127494	0.0232837	0.116841	0.0430626	0.152249	0.0328004
cg20684399	0.0724294	0.0019533	0.0826455	0.00665105	0.0767086	0.00901233	0.0828647	0.0175638	0.0812168	0.00551981	0.0256998	0.0081881	0.0243636	0.00131163	0.0301315	0.0119011	0.0310584	0.0018826	0.0286514		0.0200042	0.00873541	0.0209365	0.00674164	0.024506	0.0112617	0.0231511	0.0091535	0.0197435	0.00543364	0.0266314	0.0076293
cg20757526	0.0824872	0.00564841	0.0853917	0.00485786	0.0756698	0.00400142	0.0894136	0.00518069	0.0760678	0.00471378	0.0251861	0.00551599	0.0254462	0.001757	0.033048	0.00698759	0.029781	0.00041563	0.0290908	0.000762466	0.0235254	0.00674336	0.0227723	0.00386922	0.0280916	0.0133796	0.0233459	0.0027394	0.0214493	0.00709104	0.0316681	0.00846468
cg26856388	0.0503844	0.0156515	0.0603712	0.0198553	0.0461756	0.00958797	0.0698347	0.00268649	0.0502888	0.000625309	0.0782524	0.0313385	0.0560951	0.00179114	0.0592353	0.0109131	0.119261	0.00665126	0.126525	0.00211064	0.0671157	0.00576231	0.0701869	0.00880097	0.0810963	0.0326073	0.0965793	0.0363784	0.0713824	0.00204423	0.0672824	0.00856471
cg15019617	0.0618814	0.00371512	0.0544226	0.00166356	0.0767275	0.0129905	0.0556626	0.0106762	0.0651353	0.0122819	0.0908721	0.00413607	0.0711579	0.00569944	0.135588	0.0607077	0.126646	0.0212474	0.102798	0.000610375	0.105197	0.0487287	0.106548	0.0353038	0.106558	0.0276836	0.0956163	0.0128586	0.0922221	0.0142052	0.125325	0.0359515
cg06383088	0.151996	0.00433895	0.14187	0.00588478	0.147491	0.0203648	0.145052	0.0032398	0.140825	0.0100893	0.044031	0.0153723	0.0331959	0.00816071	0.0383821	0.0118774	0.0810105	0.00133981	0.0770115	0.00243651	0.0389079	0.00536643	0.0397487	0.0086659	0.055019	0.0217887	0.0599353	0.020381	0.0392365	0.00853062	0.0340546	0.00481048
cg19138960	0.122126	0.0311945	0.0901589	0.00217015	0.179332	0.0471259	0.0812779	0.000683261	0.194361	0.083088	0.0890507	0.0201673	0.065701	0.00534544	0.130993	0.0403032	0.0493137	0.0105859	0.0408938	0.000534354	0.0315646	0.00732382	0.0311965	0.00722335	0.0380776	0.01902	0.0494529	0.0332799	0.0727916	0.00778624	0.0792665	0.00825499
cg20269976	0.104322	0.0163019	0.0821333	0.0112813	0.0887161	0.02694	0.0949243	0.00490801	0.114117	0.00763294	0.0603914	0.00695328	0.0773634	0.00189614	0.0728328	0.00477164	0.0747281	0.00846647	0.0707808	0.00434794	0.0631738	0.0187307	0.0615054	0.0177359	0.0721798	0.029118	0.070905	0.0134683	0.0738904	0.0255326	0.0829567	0.0166379
cg07570142	0.0514325	0.00704005	0.0561264	0.0211977	0.0467769	0.00327279	0.0583123	0.0073916	0.047387	0.00978339	0.0484347	0.0104845	0.0646781	0.00305587	0.127958	0.0134852	0.0607847	0.000945593	0.0590514	0.00359205	0.0432871	0.0104035	0.052397	0.0202517	0.0507911	0.0172294	0.0532018	0.0124903	0.0876252	0.0334667	0.0888724	0.00845641
cg21927975	0.0753669	0.0173692	0.0754013	0.011385	0.077335	0.00872525	0.0854847	0.0137373	0.0843425	0.00786548	0.0905404	0.0174399	0.0917841	0.00577385	0.073294	0.00562204	0.0951754	0.00528859	0.0886872	0.00412893	0.073707	0.0201919	0.081539	0.0181766	0.0958053	0.0419893	0.094335	0.0157053	0.0865113	0.0139644	0.104698	0.0363902
cg07854244	0.062152	0.0141979	0.0634152	0.0141521	0.0640259	0.00311864	0.0665736	0.00824374	0.0593743	0.00393973	0.0270623	0.00840954	0.0274167	0.000225051	0.0288717	0.0132578	0.0407708	0.00247651	0.0462144	0.00507145	0.0303721	0.0111489	0.0277417	0.00348339	0.0356825	0.0181349	0.0339694	0.0110668	0.0276565	0.00664293	0.0352449	0.00909991
cg27431247	0.0497062	0.00421725	0.0466265	0.00311125	0.0523217	0.00516911	0.051769	0.00280886	0.051611	0.00516106	0.0316589	0.00554581	0.0464203	0.0013957	0.0509506	0.00250591	0.0375711	0.00234428	0.0339689	0.00295392	0.0275929	0.00574285	0.032208	0.008215	0.0277091	0.00355909	0.0308585	0.00567151	0.0293755	0.00869175	0.0454002	0.00630862
cg23943360	0.0455512	0.00684772	0.0562479	0.00495717	0.0527001	0.00586312	0.0545324	0.0178785	0.063139	0.00266369	0.0661794	0.015224	0.0568141	6.9056e-05	0.053431	0.0149261	0.0620085	0.00711692	0.0678747	0.00941976	0.0465549	0.0175421	0.0600057	0.0289523	0.0571201	0.0161375	0.0651415	0.0201509	0.0432731	0.0101045	0.0673663	0.0187327
cg15786837	0.0635424	0.00228998	0.0756127	0.0158498	0.0609096	0.0144731	0.0498586	0.00576534	0.0581144	0.00871674	0.0645517	0.013735	0.0633723	0.00767458	0.127781	0.0225032	0.0481845	0.00245562	0.0498727	0.00343121	0.0320091	0.00293808	0.0356342	0.00773017	0.036923	0.0144184	0.0472423	0.0107064	0.0704441	0.0148989	0.0989329	0.0155059
cg01491225	0.0219643	0.00290881	0.030818	0.00521259	0.0245712	0.00340281	0.02773	0.00144916	0.0318053	0.00826464	0.022817	0.00671388	0.0184338	0.00135901	0.0150291	0.00399228	0.0338635	0.00574257	0.0329484	0.000926897	0.0224979	0.00824939	0.0225795	0.005565	0.0294861	0.0147506	0.0266735	0.00837069	0.0213978	0.00778391	0.0236731	0.00793715
cg12265829	0.0717763	0.00758236	0.0780548	0.0162221	0.0668893	0.00550604	0.070404	0.000594167	0.0716812	0.0137731	0.0605715	0.0186306	0.074881	0.00995988	0.126163	0.016169	0.0494727	0.00111447	0.0471704	0.00329456	0.035196	0.0102928	0.0417317	0.0121846	0.0392232	0.0149203	0.0492097	0.0123716	0.0696126	0.0251041	0.0820992	0.00846189
cg11172299	0.0635019	0.00517202	0.0633418	0.0173329	0.0676637	0.00269722	0.0655534	0.00384618	0.0600691	0.0154247	0.0245961	0.00480364	0.0182952	0.00219876	0.0269832	0.00288974	0.0261027	0.000250054	0.0276683	0.00600481	0.0206884	0.00956905	0.0203867	0.0050207	0.0256138	0.0149468	0.0247925	0.00478831	0.0209341	0.0103131	0.0274071	0.00679644
cg13936125	0.0433894	0.00333135	0.0614335	0.00759872	0.0476862	0.00529222	0.0521078	0.00179552	0.044499	0.0158002	0.0327658	0.00687027	0.042541	0.00883779	0.0405976	0.0207444	0.0446221	0.00122172	0.0381626	0.00335925	0.0342684	0.0118222	0.0309677	0.00537489	0.04592	0.017126	0.0312392	0.00612647	0.0262045	0.00996623	0.0339405	0.00747413
cg01911082	0.0544828	0.00400078	0.0612671	0.00339781	0.0516059	0.010439	0.0619515	0.00119424	0.0568043	0.000541849	0.047108	0.0203057	0.0386319	0.0134378	0.0407184	0.00825783	0.0528186	0.00129958	0.0453201	0.000919493	0.0298678	0.00766547	0.0355671	0.0102369	0.0397943	0.0219898	0.0491922	0.0178006	0.044677	0.01639	0.0614997	0.0295348
cg09759260	0.0518785	0.00732144	0.046515	0.00403354	0.0544244	0.00360303	0.0480864	0.00665989	0.0523032	0.00196043	0.038717	0.0140096	0.0444444	0.0101959	0.0468075	0.0141339	0.0537278	0.000573435	0.0515709	0.00351484	0.0374955	0.0145594	0.0326976	0.0134217	0.0385688	0.0133553	0.0417054	0.0116984	0.0311571	0.0139565	0.04186	0.0151034
cg14785479	0.0881164	0.0101227	0.0991465	0.00206971	0.0877199	0.00210769	0.113791	0.00868795	0.107029	0.0122103	0.0758026	0.0496087	0.0321296	0.0011083	0.0770032	0.0138114	0.0364923	0.0134764	0.0313921	0.000470594	0.026325	0.00957154	0.0242943	0.00330065	0.0312122	0.0154608	0.0383748	0.015601	0.0428144	0.00932641	0.0551792	0.0126559
cg16438432	0.0582079	0.0212619	0.0397261	0.00716064	0.0441896	0.0185441	0.0336374	0.00360262	0.0508712	0.00271329	0.059962	0.0173756	0.0590804	0.0148369	0.106742	0.0149091	0.0574777	0.00752033	0.0564817	0.00976495	0.055995	0.0180285	0.061888	0.0222532	0.0837547	0.0389258	0.0538884	0.0135725	0.06792	0.0385789	0.0673512	0.0184927
cg01045423	0.0940003	0.0241916	0.0847525	0.0167177	0.0861284	0.00159452	0.0673483	0.030447	0.0914495	0.0302502	0.109811	0.0140386	0.121926	0.00790397	0.132889	0.0216057	0.113662	0.0140586	0.125708	0.010381	0.142609	0.0114324	0.131774	0.0332972	0.133378	0.014044	0.118896	0.0236345	0.108899	0.0111635	0.129758	0.028443
cg07581365	0.0768173	0.0136197	0.092237	0.0152938	0.0787303	0.00447207	0.0870734	0.0106309	0.0801613	0.0139353	0.0393347	0.010361	0.0395877	0.000123758	0.0435569	0.00316766	0.0476478	0.00198085	0.0519691	0.00904512	0.0396434	0.0144768	0.0431167	0.0147574	0.0486248	0.0238791	0.042012	0.00847627	0.0332904	0.00712893	0.0520305	0.0151097
cg02292024	0.0781666	0.00712062	0.0743026	0.0123949	0.0745678	0.00890937	0.0767962	0.00254829	0.0843732	0.0118077	0.0509611	0.0122825	0.0549106	0.00087689	0.0657332	0.0104049	0.055549	2.85459e-05	0.0591839	0.00279579	0.0531724	0.013295	0.0533045	0.0158268	0.05136	0.0167132	0.0473612	0.00757065	0.0527392	0.021856	0.0639499	0.0139288
cg27193335	0.0293842	0.00812808	0.0435701	0.00586645	0.0473746	0.00404627	0.0394438	0.00747354	0.0443894	0.0015137	0.0508694	0.0132098	0.0496007	0.0029999	0.0524363	0.0113375	0.0594112	0.000927378	0.0643293	0.00316244	0.0560405	0.0163725	0.0585049	0.0115044	0.0645465	0.0271929	0.0582739	0.0146015	0.0520669	0.0202907	0.0675627	0.0111708
cg08623947	0.0757266	0.00459546	0.0988113	0.0144133	0.0832268	0.0115064	0.0896218	0.000842204	0.0724028	0.0127059	0.0279451	0.00604276	0.0247852	0.00376687	0.0323949	2.57811e-05	0.0345449	0.00388007	0.0367627	0.00292193	0.0210925	0.00950299	0.0226954	0.00365903	0.0270136	0.0151927	0.0266498	0.0105444	0.0291156	0.00713813	0.0328419	0.00384307
cg22153873	0.0927809	0.0128286	0.0925876	0.00882796	0.0867072	0.0284577	0.0730896	0.00743921	0.0900926	0.00385999	0.0650054	0.0134929	0.0916621	0.0110994	0.107475	0.0134856	0.087541	0.0058139	0.0793597	0.0150112	0.0643746	0.0243755	0.068993	0.0139466	0.0690411	0.0186708	0.0659068	0.0134254	0.0726714	0.0358907	0.0761693	0.0154675
cg27214652	0.0776449	0.00901048	0.0808488	0.0100157	0.0734324	0.00360596	0.0925646	0.011176	0.0701052	0.004013	0.0356181	0.0143671	0.0352866	0.0127664	0.0333748	0.00833676	0.0357067	0.00407635	0.0363066	0.00141541	0.02764	0.0123937	0.0281462	0.0105736	0.0285332	0.00779044	0.028304	0.00603498	0.026617	0.00564349	0.0344397	0.00833467
cg09080746	0.06205	0.000410743	0.052738	0.0025535	0.0341798	0.0116989	0.0583826	0.00956981	0.0449807	0.0166839	0.0377824	0.00975579	0.0271889	0.000609533	0.0242508	0.0103647	0.0525353	0.0153883	0.0478597	0.00350067	0.0395917	0.016666	0.0399165	0.0108285	0.0548155	0.0198105	0.0373129	0.0100417	0.0434136	0.0235921	0.0485098	0.0122025
cg06087537	0.0592149	0.0182625	0.0451387	0.00436484	0.0454424	0.0129251	0.0730973	0.0251503	0.0694292	0.0194731	0.0429597	0.00502351	0.0314537	0.00531944	0.0432076	0.0101642	0.0406682	0.00126522	0.0406663	0.00286769	0.0414513	0.0141877	0.0457473	0.0242244	0.0355815	0.0069109	0.0357865	0.00780266	0.0438089	0.0243424	0.0524734	0.012749
cg07764959	0.0761469	0.00857618	0.0681805	0.0142297	0.0604532	0.0134884	0.0880325	0.000395514	0.0772124	0.0182304	0.0610887	0.0100954	0.0630144	0.00963449	0.0695095	0.0156646	0.0774501	0.00373909	0.0778613	0.00921328	0.058804	0.0146545	0.0617902	0.0200237	0.0818729	0.0361234	0.0624023	0.015899	0.0580527	0.0175732	0.0693228	0.0136621
cg08722720	0.0562423	0.00562456	0.0653978	0.00425314	0.0605358	0.00314912	0.0609667	0.0139648	0.0634048	0.00550312	0.0338932	0.0120524	0.0351921	0.0100836	0.0477935	0.0016285	0.0471271	0.00954089	0.0497011	0.00637127	0.0386495	0.0218253	0.0290398	0.00820153	0.0427343	0.0272715	0.0361827	0.00844026	0.0373121	0.014446	0.0409409	0.0089608
cg10069638	0.0472668	0.00338337	0.0450034	0.0071766	0.0362518	0.00754542	0.0467021	0.00334124	0.0565051	0.00787339	0.0359029	0.00830178	0.0463452	0.00157254	0.0486008	0.0100133	0.0406831	0.00205352	0.0417458	0.00246133	0.0335599	0.0110226	0.0400453	0.0161405	0.0518673	0.0328954	0.0358063	0.00761966	0.0424061	0.0257187	0.041847	0.00891015
cg19364957	0.0617043	0.00923985	0.0620768	0.00392478	0.0533482	0.00808632	0.0533111	0.0065372	0.0641488	0.00428393	0.032641	0.00531256	0.0330484	0.00114957	0.0383836	0.00866503	0.0438463	0.00477735	0.0445071	0.00116157	0.0333544	0.00981956	0.0325179	0.0118461	0.0420192	0.0177255	0.0343377	0.00692332	0.0398821	0.0282471	0.048309	0.0126949
cg00465284	0.0532108	0.00238201	0.0645848	0.0115159	0.046673	0.00770741	0.0543862	0.012385	0.0584616	0.00286506	0.0764341	0.0279936	0.0433459	0.0149767	0.0629029	0.0133871	0.0481182	0.0060303	0.0459349	0.00707452	0.0386197	0.00697024	0.0367637	0.00991889	0.0429835	0.0138548	0.0571939	0.0184669	0.0471294	0.0100982	0.0525647	0.00979287
cg23850377	0.045204	0.00413573	0.0444314	0.0049451	0.0432174	0.00363443	0.0531048	0.000311531	0.050931	0.00850687	0.0406995	0.00405513	0.0512384	0.0149087	0.0505932	0.00424871	0.0502214	0.00446548	0.052564	0.00148345	0.0459101	0.0105607	0.0465907	0.0148344	0.0403902	0.0108581	0.0469683	0.0111823	0.0406152	0.0030799	0.0481707	0.00757653
cg13962355	0.106494	0.00330313	0.107125	0.0127488	0.10182	0.0175252	0.117466	0.0129026	0.114834	0.0252693	0.0930068	0.00936506	0.110526	0.0275457	0.104546	0.0198143	0.103752	0.00553147	0.087602	0.00759702	0.123525	0.0187165	0.112427	0.0368463	0.149837	0.0463647	0.0972015	0.0191511	0.0893623	0.00927328	0.125771	0.0170514
cg18997990	0.13218	0.0134594	0.104572	0.0249479	0.0999361	0.0231768	0.138147	0.000629322	0.146806	0.0152017	0.0967882	0.0191607	0.0764805	0.00261231	0.0908093	0.00145795	0.122158	0.00646621	0.12204	0.00331195	0.0863499	0.0169191	0.0975635	0.0237576	0.124262	0.0460421	0.102341	0.0225048	0.0961407	0.0306946	0.118054	0.0362359
cg11819429	0.0692617	0.00450751	0.0682481	0.00426296	0.0695471	0.0108965	0.0808382	0.00626943	0.0695567	0.00662902	0.124738	0.11391	0.0652004	0.0101594	0.0659653	0.0104611	0.0867598	0.00888447	0.0865883	0.00633243	0.0577945	0.0062488	0.0633758	0.00765692	0.067578	0.018805	0.0757326	0.0153799	0.0593241	0.0147617	0.0569789	0.0078683
cg15929201	0.0457894	0.00300925	0.0492289	0.00640605	0.0382443	0.00927298	0.0455356	0.00464364	0.0561983	0.0054452	0.0180869	0.0054619	0.0212056	0.00783948	0.0216869	0.000877838	0.0285342	0.002541	0.0360648	0.00231391	0.0214465	0.00644119	0.0222688	0.00380971	0.0214789	0.0112781	0.0219982	0.00911107	0.0183335	0.00568677	0.0226461	0.0054363
cg12227762	0.0597921	0.0151148	0.0567708	0.0106674	0.0536412	0.00722632	0.0514674	0.00824538	0.0654078	0.0103571	0.0470671	0.00697543	0.0506948	0.00349945	0.0553771	0.00209244	0.0566269	0.0019451	0.0601069	0.00145671	0.0456274	0.0161172	0.0438419	0.00857464	0.0508425	0.0238337	0.046069	0.0123457	0.046242	0.0130361	0.0530572	0.0161472
cg14367344	0.083773	0.00829331	0.0927543	0.0132421	0.0924599	0.00703499	0.0805918	0.00532842	0.0876385	0.0141438	0.0276853	0.00454231	0.0286718	0.00575769	0.0323571	0.00458458	0.0357578	0.000369279	0.0328421	0.000980269	0.0275487	0.0101956	0.0288572	0.00544124	0.0331495	0.0188755	0.02891	0.00434273	0.0313476	0.0189574	0.0322198	0.00645459
cg15779381	0.0927402	0.01139	0.0806699	0.0114416	0.063526	0.0124708	0.115498	0.0254382	0.10352	0.0175955	0.0714394	0.0109119	0.0565732	0.0130712	0.0721812	0.0233201	0.0842808	0.00510082	0.0895345	0.015424	0.0750591	0.0178587	0.071847	0.0173858	0.0856771	0.0317129	0.0739116	0.0146606	0.0679679	0.0230055	0.0934863	0.0324066
cg13438944	0.0553213	0.0123214	0.0604366	0.00908379	0.0464162	0.013543	0.0548746	0.00111955	0.0771564	0.0152167	0.0273818	0.0083482	0.0226299	0.000144844	0.0219646	0.00394637	0.0363571	0.00914023	0.0304394	0.00264541	0.0285698	0.0143978	0.0263946	0.00866271	0.0373549	0.0266328	0.0284294	0.00855516	0.0229768	0.0031439	0.0384163	0.0124476
cg23069305	0.0743347	0.0252052	0.0697548	0.0063229	0.0625871	0.0016376	0.0717155	0.00293512	0.0792365	0.0249915	0.0846857	0.0238206	0.0805646	0.0260501	0.0728594	0.0055699	0.111242	0.0180308	0.111906	0.0365596	0.107219	0.031458	0.116657	0.0457068	0.124948	0.0496676	0.093348	0.0189653	0.0918854	0.0358387	0.107909	0.0263035
cg25680829	0.105017	0.0210692	0.126314	0.0404842	0.0817285	0.0211756	0.0793964	0.00940651	0.0643588	0.0237759	0.0778056	0.011948	0.0825842	0.0135876	0.135026	0.000175009	0.0800012	0.00342308	0.0735601	0.00258991	0.0544142	0.0182248	0.0611846	0.0114239	0.064795	0.0301184	0.0672436	0.0103204	0.0849976	0.0156063	0.0969779	0.00863601
cg11905617	0.0822869	0.0159406	0.0763983	0.00676234	0.073334	0.0105341	0.0836326	0.002331	0.0704059	0.0113023	0.0599294	0.00955955	0.057126	0.00500541	0.0684829	0.00267914	0.0731446	0.00581967	0.0693816	0.00398651	0.0484326	0.0107334	0.0617062	0.0121112	0.0667701	0.0208898	0.06267	0.0098111	0.0577826	0.0159782	0.066919	0.0124229
cg26787505	0.026352	0.00700229	0.0231586	0.00726097	0.0256074	0.00224909	0.0191739	0.00269807	0.0234776	0.00253396	0.0302768	0.00704572	0.0315968	0.000325842	0.0354944	0.0090875	0.0448468	0.00297835	0.0385999	0.00243687	0.0313104	0.0100907	0.0313606	0.0105117	0.0398039	0.0190699	0.0353057	0.00899604	0.0363327	0.0196107	0.0339499	0.00681467
cg25974870	0.0898771	0.00593363	0.0856795	0.0163475	0.0885373	0.00475055	0.0828597	0.00295371	0.0871478	0.00325507	0.0275153	0.00693668	0.0529195	0.00761559	0.0814165	0.00741471	0.0319318	5.60311e-05	0.0330279	0.00048936	0.0316514	0.00636457	0.0344405	0.010879	0.0310935	0.0107757	0.0306871	0.0040946	0.0333887	0.0157863	0.039538	0.00567077
cg20326867	0.0441046	0.0172292	0.041827	0.0106479	0.045859	0.00132788	0.0457135	0.00258696	0.0480339	0.00948804	0.0282115	0.00274861	0.033006	0.00673168	0.0441962	0.00544103	0.0296885	0.00342426	0.0340895	0.000361699	0.0267499	0.00984959	0.0304547	0.0129983	0.0385025	0.0223275	0.0285633	0.00459887	0.029967	0.0182108	0.0389503	0.0120858
cg15749322	0.0324216	0.00699966	0.0282176	0.00615249	0.0254698	0.00270382	0.0301345	0.00112017	0.0315121	0.00326597	0.0434469	0.0142129	0.0827062	0.0250635	0.0934656	0.00918334	0.0600131	0.00550598	0.0680024	0.000452294	0.0474003	0.00823048	0.0401048	0.0155882	0.0440238	0.0166094	0.046142	0.0154836	0.0428397	0.00972092	0.0464061	0.00843831
cg18282619	0.073467	0.0185606	0.101247	0.0183944	0.0992134	0.00474785	0.117679	0.0102945	0.109323	0.0219237	0.0717601	0.0311484	0.0583847	0.00283022	0.0513886	0.0272919	0.0537935	0.0127718	0.0551398	0.00229441	0.0490027	0.015106	0.0573376	0.0262353	0.0622148	0.0169158	0.0567988	0.0140066	0.0493582	0.0143896	0.069981	0.0220136
cg10962407	0.0340573	0.00350664	0.0379181	0.00858296	0.0372881	0.00313686	0.0392868	0.010013	0.0396608	0.00261379	0.0185277	0.00313553	0.0187556	0.00887483	0.0158169	0.00442515	0.0241272	0.00298393	0.0206105	0.000171077	0.0166104	0.0102634	0.0158374	0.00638472	0.0156174	0.00734835	0.018778	0.00615059	0.0182402	0.00650858	0.0242464	0.00852367
cg13272327	0.0481198	0.000560746	0.0505015	0.00815925	0.0513418	0.0117175	0.04625	0.000267124	0.0564415	0.0135223	0.0332855	0.00493584	0.0361023	0.000282348	0.0357438	0.00193117	0.0439072	0.00557632	0.041985	0.00281719	0.0330269	0.00370846	0.0327612	0.00640783	0.0425073	0.0192185	0.0350524	0.00538133	0.0316157	0.00559704	0.0450358	0.0159992
cg02502132	0.0366223	0.00303553	0.0364252	0.0115974	0.0305566	0.00827957	0.0415146	0.00763134	0.0423529	0.0105977	0.0290146	0.00577899	0.0262099	0.00106308	0.0325864	0.00953483	0.032391	0.0041959	0.0332439	0.00283441	0.0260237	0.00593448	0.0279912	0.00688135	0.0310443	0.0127095	0.0313396	0.00542297	0.0303153	0.0149053	0.0356756	0.00915275
cg14708847	0.0453883	0.0140531	0.0566274	0.0128209	0.0477087	0.00467385	0.0449916	0.0127929	0.0590707	0.00370655	0.105878	0.0289572	0.0760397	0.0223135	0.0927923	0.00676249	0.0976652	0.00127385	0.106189	0.0136484	0.0819894	0.024826	0.0835128	0.0164889	0.0976326	0.0279021	0.109033	0.0343473	0.0818825	0.0238503	0.10377	0.0305269
cg09772827	0.114661	0.0150925	0.109009	0.0229194	0.0952667	0.0243562	0.125235	0.000639288	0.112089	0.0177436	0.0891515	0.0106348	0.103386	0.0158671	0.0803525	0.0027359	0.10419	0.0111944	0.106849	0.00634784	0.102799	0.0319753	0.105158	0.0502194	0.108047	0.0151638	0.0943758	0.0208779	0.10984	0.0452655	0.112645	0.035479
cg06279414	0.0346782	0.00346923	0.0326311	0.00416408	0.02693	0.00549913	0.031982	0.00932403	0.0483997	0.0187134	0.0238052	0.00658194	0.0198383	0.00153212	0.0197046	0.00148398	0.0381447	0.00757094	0.0346817	0.00706545	0.0207174	0.00808002	0.0232625	0.00977924	0.0271577	0.00844946	0.0289285	0.00817815	0.0212466	0.00563041	0.0263764	0.00723486
cg13121699	0.0448912	0.00727021	0.0570784	0.0321186	0.0377463	0.00372573	0.0499601	0.00269576	0.053493	0.00461248	0.0398642	0.00680506	0.0406169	0.00134029	0.0748341	0.00819658	0.0324426	0.00692454	0.0350545	0.000548319	0.0261721	0.0092645	0.0276609	0.00913391	0.0329065	0.0194214	0.0327004	0.00676154	0.0428328	0.0189024	0.0470157	0.0089989
cg17429424	0.0636347	0.0134025	0.072631	0.0144647	0.062536	0.00701973	0.0649102	0.00417537	0.0640608	0.00190935	0.0273048	0.00783282	0.0294342	0.00125632	0.0315725	0.00486371	0.0361623	0.000368516	0.0374725	7.40341e-05	0.0270431	0.0118391	0.0293541	0.00323122	0.0395539	0.0250715	0.0301027	0.00585875	0.0242679	0.00753938	0.0339403	0.00962613
cg16114640	0.10366	0.00747631	0.103557	0.015183	0.07955	0.0107612	0.0914477	0.0136971	0.113877	0.0243478	0.128966	0.0153851	0.109476	0.0104116	0.110293	0.0377553	0.10078	0.00133065	0.115067	0.0285681	0.131454	0.0178092	0.12337	0.0305045	0.156787	0.0516927	0.112618	0.0255274	0.117502	0.0157324	0.163349	0.0309828
cg16998207	0.122425	0.00909792	0.122049	0.00345329	0.120034	0.0117374	0.133571	0.0134939	0.131009	0.00778742	0.0404622	0.00536805	0.0442049	0.00852726	0.0488637	0.00303135	0.0438373	0.00408865	0.0440814	0.00149736	0.0398735	0.00505138	0.0389481	0.00595941	0.0453883	0.0150551	0.0421314	0.00310941	0.0444515	0.0143433	0.0506398	0.00852599
cg14984920	0.0579175	0.00541077	0.0544409	0.00766967	0.0512174	0.014604	0.0765739	0.00467146	0.0810593	0.00781377	0.0581703	0.0170949	0.0402988	0.00603336	0.0446394	0.00033985	0.0642403	0.00430338	0.0619262	0.00501343	0.0519908	0.024239	0.0585311	0.0239559	0.0703788	0.0340933	0.0569552	0.0115374	0.0570786	0.0279034	0.0760227	0.0325759
cg05556210	0.086769	0.0161683	0.0879552	0.00605349	0.0676331	0.00520413	0.0888162	0.00133511	0.0816061	0.00940389	0.0365943	0.00558494	0.0678086	0.00619508	0.100528	0.0145852	0.0431408	0.00210574	0.0498131	0.000903187	0.0328812	0.00794431	0.0355388	0.00799324	0.0346734	0.0129826	0.0423198	0.00592233	0.0572126	0.0073601	0.0727386	0.00853106
cg17982504	0.0259833	0.00384862	0.0286805	0.00402445	0.0306521	0.00805441	0.0211025	0.000859277	0.0208955	0.00551981	0.0154985	0.00515531	0.0194045	0.00581364	0.0150562	0.000476944	0.0192811	0.00181701	0.0219249	0.00468132	0.0168397	0.00741045	0.0162559	0.00663453	0.0182114	0.00975899	0.0172518	0.0054873	0.01534	0.00484084	0.0203534	0.00598936
cg08614528	0.147219	0.0264647	0.1325	0.0284603	0.167089	0.0512907	0.118492	0.031698	0.138953	0.0452127	0.0497266	0.00751345	0.0556016	0.00253243	0.0678106	0.00544418	0.0548293	0.00677572	0.0562325	0.00249807	0.0427889	0.00794791	0.0453848	0.00769347	0.0436261	0.0129094	0.0465719	0.00594803	0.0626005	0.0177706	0.0637536	0.00808206
cg15060177	0.055225	0.00931943	0.0549176	0.00105728	0.0469421	0.0042905	0.0524986	0.00418917	0.0535762	0.0039137	0.0353103	0.00779857	0.0245212	0.00234228	0.0343788	0.00114111	0.0477333	0.000305018	0.0411754	0.0023958	0.0295668	0.00810553	0.0357285	0.00909382	0.0448553	0.024403	0.038232	0.00865835	0.030374	0.0078128	0.0432833	0.0080428
cg13494498	0.0666902	0.0146089	0.0615199	0.00408207	0.0525041	0.00911692	0.069664	0.0106934	0.0651076	0.00787548	0.0755982	0.0156285	0.0881933	0.0328204	0.101804	0.00501598	0.122861	0.0200798	0.134519	0.0320961	0.0967224	0.0142188	0.105885	0.00839757	0.0984478	0.031916	0.0971796	0.0179296	0.0904191	0.00853519	0.097368	0.0153922
cg13623690	0.083125	0.0151136	0.0795544	0.00322761	0.0859908	0.00319089	0.0895325	0.00382321	0.0850896	0.0240886	0.0658302	0.00748746	0.0593867	0.00835373	0.0557784	0.0257658	0.0786466	0.00753699	0.0743801	0.00314247	0.0588032	0.0141445	0.0574104	0.0147814	0.0739762	0.0323518	0.0649333	0.0124003	0.0632656	0.02372	0.072343	0.0184119
cg22845362	0.0605039	0.0249371	0.0528752	0.00872735	0.0464824	0.00192159	0.0602772	0.00805253	0.0552308	0.00409665	0.0312096	0.00755312	0.030166	0.00626217	0.0360761	0.0028378	0.0351528	0.000175617	0.0354881	0.00405978	0.0280576	0.0092649	0.0265503	0.00618877	0.034418	0.0128369	0.0319666	0.00732275	0.0280708	0.00567668	0.0358566	0.00729481
cg15769409	0.0513222	0.00710171	0.0568636	0.0108961	0.0443203	0.00323236	0.0494338	0.00182271	0.0600607	0.00851324	0.0410497	0.00641413	0.033105	0.00284683	0.0333563	0.00145933	0.0496772	7.81989e-05	0.0450894	0.00292937	0.0378242	0.0157902	0.0369792	0.0116259	0.0464882	0.0253469	0.039129	0.00767677	0.0339734	0.011058	0.0478814	0.0121241
cg09059181	0.0527376	0.00313621	0.0561829	0.00296507	0.0505199	0.00714318	0.05894	0.010034	0.0524557	0.00445531	0.0275912	0.00400529	0.0388223	0.0051683	0.039217	0.000795891	0.0353316	0.00667671	0.0353963	0.00462626	0.027821	0.00563289	0.0290141	0.00983753	0.0322301	0.0125794	0.0290452	0.00600497	0.0297514	0.0123591	0.0378836	0.00762338
cg06218044	0.0479358	0.00242691	0.0476355	0.00450989	0.0395703	0.0071159	0.0424506	0.00124385	0.0516081	0.0121328	0.0270273	0.00646938	0.0183488	0.000272936	0.0388477	0.0155523	0.0355084	0.00422724	0.0374111	0.00135617	0.0245269	0.00416929	0.0259078	0.00696002	0.0255111	0.00655626	0.0279859	0.00755661	0.0245205	0.00562533	0.0284805	0.00684196
cg13073894	0.0755818	0.00214705	0.0865661	0.00519496	0.068938	0.00836568	0.084949	0.000446687	0.0775382	0.00906134	0.0335418	0.00229156	0.0398576	0.00337283	0.0451517	0.00197513	0.0423603	0.00279487	0.0352988	0.00340579	0.0318555	0.000574413	0.0356481	0.0108074	0.0362038	0.0121052	0.035328	0.00743481	0.0397272	0.0107125	0.0441866	0.00487006
cg24120841	0.0974748	0.00959743	0.0977163	0.0265569	0.10184	0.0190396	0.101272	0.00377865	0.102329	0.0112553	0.0464388	0.0119301	0.044677	0.00385997	0.141749	0.0218968	0.0519111	0.00911013	0.051744	0.00962362	0.0474777	0.0178777	0.0433144	0.0164966	0.0647913	0.0193549	0.0447459	0.0064725	0.0678644	0.0296614	0.0667715	0.0194149
cg27005181	0.0644367	0.0241712	0.0611194	0.00223372	0.0817405	0.0159477	0.0687196	0.0110574	0.0737716	0.0187687	0.0428253	0.00777492	0.0810254	0.0173357	0.10251	0.00738729	0.0599683	0.00681709	0.0529446	0.00984712	0.0483947	0.0136241	0.0511942	0.0257677	0.0511963	0.0153354	0.0483885	0.0121999	0.0555313	0.0331334	0.0542513	0.00826231
cg00502442	0.0180045	0.00221131	0.0245	0.0129686	0.0259659	0.0112654	0.0214377	0.00172957	0.0259177	0.00530172	0.033669	0.00537949	0.0418385	0.011773	0.0335186	0.00597362	0.0339011	0.00101362	0.0378834	0.00670093	0.0375395	0.0169985	0.0339193	0.00974905	0.0403928	0.00720275	0.0361022	0.00827635	0.0345292	0.00377765	0.0348879	0.00985089
cg23150609	0.056239	0.0028016	0.0662424	0.00155716	0.0590494	0.00603023	0.0678799	0.0137769	0.0665245	0.0106876	0.028678	0.0065589	0.029847	0.00253389	0.0321225	0.00670916	0.0370889	0.00216165	0.0428515	0.00448922	0.0309606	0.0103432	0.0311236	0.0134706	0.0364732	0.0241173	0.0301446	0.00842775	0.0281903	0.00739717	0.039013	0.0116546
cg12251804	0.0569402	0.00372072	0.0712889	0.00520192	0.0553184	0.0137593	0.0639897	0.00154498	0.0722811	0.001137	0.0345028	0.00430948	0.0403917	0.0044095	0.0731202	0.0197225	0.0517999	0.00621489	0.0395071	0.000463523	0.0345158	0.0137645	0.0338494	0.012901	0.0390615	0.0198231	0.0374676	0.00642397	0.0397768	0.018424	0.0428493	0.0118532
cg00350702	0.0745472	0.00824723	0.0605121	0.00413312	0.0658159	0.00695181	0.0617391	0.00453202	0.065439	0.00442425	0.0408728	0.0127144	0.0369773	0.000606584	0.0457132	0.0125316	0.0483841	0.00128039	0.0527376	0.00577484	0.040769	0.00440743	0.0405916	0.00803766	0.0553187	0.0329149	0.0453425	0.00897749	0.0396771	0.0113873	0.0507248	0.0114131
cg21257635	0.10209	0.036177	0.0990204	0.0148527	0.0811354	0.0211792	0.123559	0.0046965	0.108871	0.0228064	0.0494529	0.00927481	0.0536434	0.0245016	0.038596	0.00597414	0.0694025	0.0119205	0.058199	0.00721077	0.0465663	0.00755068	0.0480558	0.00781507	0.0535379	0.0146433	0.0587417	0.016204	0.046646	0.0197877	0.0547721	0.0166433
cg08770869	0.0559727	0.00457525	0.0529519	0.00377254	0.0496757	0.00329311	0.053473	0.00830399	0.0555064	0.00692477	0.0325223	0.00421299	0.0386554	0.00571144	0.0509211	0.00984641	0.043355	0.00248777	0.0440691	0.000742186	0.0288911	0.0103346	0.0285137	0.00812336	0.0377707	0.0218843	0.0337339	0.00999595	0.031698	0.0108871	0.038567	0.00660386
cg15342384	0.0571715	0.00868159	0.0656738	0.00414622	0.0512683	0.00652862	0.0582383	0.0101208	0.0642942	0.00442026	0.0179677	0.00479399	0.0219037	0.00016716	0.024511	0.00264942	0.0201849	0.00163882	0.0228806	0.00266153	0.0192208	0.0062208	0.0169905	0.00593598	0.0196569	0.00908264	0.0185569	0.00346639	0.0177958	0.00680026	0.0256944	0.00612333
cg01515426	0.0592258	0.0155974	0.057191	0.00403903	0.05803	0.0125577	0.0518434	0.00514156	0.0590907	0.00761037	0.0356186	0.00633611	0.0331478	0.000695326	0.0402725	0.000291045	0.0462137	0.00221423	0.0380117	0.00665929	0.029257	0.00768457	0.0323976	0.010432	0.0368132	0.0171459	0.0356258	0.00693583	0.0296193	0.00571307	0.036119	0.00525765
cg16761581	0.0323422	0.0076067	0.0304329	0.0080677	0.0262133	0.00217248	0.0288347	0.000798683	0.031762	0.00908922	0.030726	0.0134689	0.0208681	0.00387644	0.0385714	0.00288447	0.0342192	0.00570456	0.0355285	0.000193351	0.0157511	0.00423649	0.0180962	0.00415214	0.0213246	0.0101428	0.0263231	0.0103793	0.0249285	0.00583321	0.0309002	0.00410983
cg20655010	0.0534729	0.00595005	0.0453999	0.00221207	0.0402704	0.00823281	0.0401726	0.00616801	0.0463795	0.00283086	0.0322224	0.00660933	0.0420103	0.0135262	0.0440365	0.000562659	0.0421844	0.00583665	0.0438313	0.00543924	0.0323715	0.00291416	0.0382346	0.00933058	0.0379795	0.0128774	0.0350614	0.00523558	0.0323419	0.0100038	0.0452127	0.0174872
cg09819495	0.060958	0.0136824	0.0535242	0.00818631	0.0571909	0.00822875	0.0594866	0.00141863	0.052837	0.00786094	0.043575	0.00795277	0.0376271	0.00396823	0.0441754	0.0120834	0.0549364	0.00140294	0.0480756	0.000933572	0.0354135	0.00480633	0.0401664	0.010573	0.0396232	0.0109665	0.0422539	0.0101978	0.0363112	0.00772662	0.038004	0.00810433
cg03746685	0.169008	0.0144721	0.150169	0.0178393	0.143614	0.0182192	0.175922	0.0235582	0.149335	0.0128451	0.080006	0.0100621	0.119127	0.0199085	0.140905	0.0176063	0.0994205	0.0140569	0.0979874	0.0132352	0.0765487	0.0078168	0.0954774	0.0184492	0.078771	0.0217647	0.0854894	0.0161435	0.0913606	0.0506834	0.0981875	0.0218644
cg12880200	0.0554988	0.00367887	0.0568904	0.00510184	0.0630968	0.0120079	0.0674298	0.0106881	0.0658812	0.00722208	0.0828649	0.00678313	0.115179	0.0176231	0.0949317	0.0128263	0.115474	0.00632472	0.148771	0.0198354	0.0784806	0.0136449	0.086243	0.009919	0.0848825	0.0250815	0.120996	0.0313997	0.0932745	0.0151224	0.0920192	0.0112436
cg16574065	0.10784	0.00563826	0.101356	0.00887339	0.113227	0.00731196	0.127811	0.0245411	0.10026	0.0114126	0.0399721	0.00875376	0.046596	0.0085189	0.0452561	0.00422377	0.0498138	0.00863722	0.0468385	0.000666901	0.0408024	0.00626867	0.0381598	0.00448677	0.0422233	0.0141884	0.0413856	0.00809816	0.0507691	0.0284197	0.051125	0.0127223
cg25853020	0.0776665	0.00323545	0.117268	0.027679	0.0850844	0.0164338	0.0989315	0.0121912	0.0861165	0.0160418	0.0456747	0.00694485	0.0382565	0.00277206	0.0549338	0.00237538	0.0574184	0.00790284	0.0554144	0.00924855	0.0463134	0.0127125	0.0475723	0.00929605	0.0482236	0.0254713	0.0482952	0.0116047	0.0402209	0.00817805	0.044109	0.00561763
cg03939688	0.0514502	0.00722121	0.0458257	0.00369988	0.0548753	0.00857655	0.0546056	0.00600891	0.0591523	0.0151357	0.0698642	0.0267723	0.0607283	0.00559207	0.0949612	0.0109752	0.0602123	0.00262754	0.0580979	0.000862098	0.0430446	0.00316769	0.0427743	0.0132998	0.0508957	0.0145853	0.0506408	0.00734596	0.0588545	0.0287347	0.0649027	0.0152472
cg15918284	0.0804678	0.0223	0.102938	0.0440157	0.0741925	0.0196173	0.0737772	0.00339986	0.081748	0.00845166	0.101481	0.0309975	0.0649142	0.0132811	0.113496	0.0352882	0.0937057	0.0211733	0.0741979	0.002875	0.0643855	0.0251144	0.0736713	0.0244584	0.070175	0.0164677	0.0793116	0.028753	0.0841014	0.0317554	0.0961011	0.0238196
cg05501721	0.0259232	0.00668755	0.0274331	0.00820771	0.0272103	0.00624019	0.0179515	0.000555231	0.0247257	0.00466149	0.0282318	0.00846089	0.0392902	0.00206665	0.0360217	0.0112743	0.0297795	0.00254855	0.0362449	0.00479954	0.0259348	0.00665257	0.0274806	0.00768688	0.035	0.0237678	0.0300001	0.00503434	0.0269503	0.00866404	0.0343138	0.00773589
cg21852292	0.110208	0.0160632	0.104735	0.0142297	0.106557	0.0168608	0.11534	0.0260363	0.0937094	0.015535	0.174965	0.197154	0.078834	0.00337135	0.150846	0.0417942	0.0947121	0.0159533	0.098549	0.00233398	0.0539097	0.0171076	0.0548975	0.0166949	0.0625305	0.0235073	0.0834811	0.0345145	0.0940148	0.0242933	0.121783	0.0344973
cg11832727	0.0445327	0.00351776	0.0497999	0.0071139	0.045489	0.00424326	0.0471035	0.00277899	0.053506	0.00510567	0.0537555	0.0106551	0.0537439	0.00422867	0.0627828	0.00150776	0.0545874	0.00225547	0.0580689	0.00643013	0.0493981	0.015466	0.0554736	0.0226828	0.0578338	0.0204797	0.0546088	0.0108352	0.0499626	0.0177631	0.0686716	0.0175938
cg10098888	0.0835147	0.047843	0.0499123	0.00398622	0.0537746	0.0116197	0.0444228	0.00142632	0.0542084	0.0120551	0.0262519	0.00663329	0.0252848	0.00485022	0.0230322	0.00375054	0.0381906	0.000951349	0.0338327	0.000305703	0.02244	0.00404653	0.0268759	0.0101036	0.0260396	0.0143094	0.0259495	0.00923415	0.0226248	0.00979535	0.027644	0.0045248
cg08721347	0.0262905	0.00181933	0.0266359	0.00356222	0.0271067	0.00325952	0.0234831	0.00428518	0.0317126	0.00252593	0.0327615	0.00937565	0.0386618	0.014708	0.0437025	2.66226e-05	0.0542507	0.00106452	0.0549712	0.00149185	0.033448	0.0122754	0.0320672	0.00534224	0.0444555	0.014361	0.0441791	0.0127664	0.0329267	0.00509744	0.0418654	0.0148732
cg03329165	0.0902463	0.0385426	0.0737307	0.00917867	0.0567906	0.0140384	0.0600918	0.0176286	0.0715771	0.0120057	0.0464403	0.00958363	0.0524628	0.00685693	0.0717131	0.00683315	0.0619833	0.00792884	0.0587443	0.00274707	0.0462376	0.010398	0.0500201	0.0125504	0.0639202	0.0280003	0.0547988	0.0120517	0.044358	0.014117	0.0597043	0.0143573
cg22339278	0.0491781	0.00366272	0.0612666	0.00806586	0.0455263	0.00161409	0.056162	0.00299564	0.0618787	0.00557523	0.0524461	0.0163219	0.0447969	0.00649089	0.0839161	0.0272749	0.0612077	0.00750051	0.0714407	0.0105608	0.0345249	0.00551494	0.0402912	0.00809754	0.0401731	0.0179743	0.0518685	0.0173458	0.0523597	0.0117407	0.05699	0.00729862
cg22190291	0.0227187	0.00931026	0.0277049	0.0106862	0.0211789	0.0100656	0.0184064	0.00227742	0.0249672	0.00310922	0.0377482	0.00731091	0.0346565	0.000428358	0.0346054	0.00814476	0.0471853	0.00502708	0.0463906	0.000435924	0.0340933	0.015853	0.0386578	0.0133515	0.0475932	0.0204416	0.0390335	0.00839024	0.034045	0.00665384	0.045593	0.0100902
cg24414089	0.0772715	0.00520821	0.0813854	0.00494368	0.0727402	0.00615184	0.0701488	0.00300628	0.0719963	0.014826	0.0372102	0.00930336	0.0599831	0.00377074	0.0684978	0.00200587	0.0516925	0.00421158	0.0541191	0.0029584	0.0430145	0.0133112	0.0377833	0.0127353	0.0458377	0.0220402	0.0425648	0.00480735	0.0474746	0.0205388	0.0503298	0.0102244
cg01173291	0.0619602	0.00679156	0.0578659	0.00438882	0.0531713	0.00344159	0.0647101	0.00539204	0.0568617	0.00681102	0.0284464	0.00271098	0.02799	0.0085973	0.0302827	0.00583554	0.0353671	0.00368684	0.0335912	0.00268117	0.0280418	0.00570362	0.0312693	0.00591638	0.0357308	0.012436	0.0312468	0.00383735	0.0301495	0.0101529	0.0364529	0.0103531
cg16732880	0.0209748	0.00306907	0.0178698	0.00375698	0.0227004	0.00657699	0.0192534	0.00846471	0.0175522	0.00211237	0.026066	0.00457549	0.0304968	0.00801865	0.02899	0.00386458	0.027355	0.0010832	0.0305687	0.0023382	0.0230973	0.00399073	0.022865	0.00349927	0.0291326	0.0146541	0.0264286	0.00491019	0.0212494	0.00185809	0.0279607	0.00559457
cg11476211	0.038026	0.00399973	0.051645	0.00670872	0.0419808	0.00608856	0.0534253	0.00571045	0.0395146	0.00374031	0.0230158	0.00582447	0.0211317	0.00626029	0.0179222	0.00393109	0.0294157	0.00316403	0.028173	0.00170872	0.0182831	0.00690215	0.0180935	0.0033894	0.0227714	0.0101352	0.0208059	0.00972127	0.0194866	0.00451759	0.0244644	0.00468968
cg03055492	0.038978	0.0122063	0.0487718	0.0139895	0.055416	0.0152383	0.0451262	0.0174793	0.0693931	0.0147169	0.0379597	0.0073688	0.0351991	0.00690339	0.0359984	0.0111788	0.0410326	0.00183829	0.0439485	0.00216728	0.0305546	0.00929357	0.0343658	0.0091567	0.0427081	0.0208931	0.0358919	0.0074555	0.03395	0.0115448	0.0358995	0.00566309
cg15994781	0.0602596	0.0106413	0.0617477	0.00537731	0.0554697	0.00632737	0.0710533	0.000838642	0.0648407	0.00590726	0.0360301	0.00761927	0.0365241	0.00234526	0.040971	0.0148802	0.0460178	0.00109888	0.0443903	0.000870767	0.0344156	0.00893964	0.0377062	0.0109631	0.0443146	0.0185236	0.0389673	0.0060598	0.0372581	0.0109035	0.0459221	0.0193411
cg24494556	0.101157	0.0932367	0.0586718	0.00316428	0.0435831	0.000397312	0.0579337	0.00230893	0.0487903	0.00647163	0.0327539	0.00719223	0.0461852	0.00485683	0.044309	0.00600101	0.0389134	0.00914793	0.0429043	0.00468774	0.0328127	0.0115578	0.0370548	0.0106801	0.0461951	0.0257135	0.0391043	0.00742747	0.0358982	0.0139795	0.0398242	0.00944872
cg19713196	0.143368	0.0303061	0.146226	0.0439933	0.109708	0.013362	0.0859563	0.00879201	0.132555	0.00963783	0.172397	0.0277311	0.102086	0.00692581	0.185835	0.00377312	0.116681	0.00344276	0.101987	0.00694699	0.0960581	0.0207564	0.11408	0.0277477	0.0943965	0.0165977	0.114565	0.026144	0.123868	0.0196436	0.134032	0.0170974
cg07671603	0.0269474	0.00313105	0.0247505	0.00198223	0.0354848	0.00226795	0.0212917	0.0017527	0.030163	0.00706378	0.0394309	0.00758226	0.043766	0.00623381	0.0399058	0.00393149	0.0542372	0.00260592	0.0579885	0.0131371	0.0367099	0.0103156	0.0422399	0.00863951	0.0468015	0.0106895	0.0446811	0.00800204	0.039285	0.0120874	0.0484972	0.0123862
cg24173049	0.0665805	0.00767183	0.0779295	0.0253629	0.0542674	0.0100147	0.083467	0.00655453	0.0683464	0.0141051	0.0313064	0.00681202	0.0397772	0.00141134	0.047355	0.000726255	0.0299753	0.00363468	0.0334883	0.00117575	0.0253099	0.00565804	0.0311088	0.00778351	0.0299232	0.0133168	0.028768	0.0044141	0.0306481	0.0162029	0.0373801	0.0112021
cg12592463	0.0634078	0.0127273	0.0650671	0.00606625	0.0651777	0.00929946	0.0628622	0.0042389	0.0643709	0.0101348	0.0425003	0.00760319	0.0475378	0.00426812	0.0726886	0.0028624	0.040167	0.00562209	0.0434967	0.00131954	0.038924	0.0159704	0.0394008	0.00920939	0.0451133	0.0162655	0.0427001	0.00625014	0.0390376	0.0143579	0.046972	0.0149022
cg24727182	0.0662273	0.00351615	0.0711243	0.00638355	0.0676876	0.00889917	0.0715499	0.0129198	0.0723637	0.0128105	0.0347949	0.013501	0.0129024	0.00176008	0.0223442	0.009247	0.0264377	0.00413999	0.0298042	0.00540323	0.0131041	0.00288195	0.0140286	0.00305783	0.017949	0.00906183	0.0223245	0.00931585	0.0177412	0.00348516	0.0232416	0.00355439
cg10274502	0.0569596	0.00797644	0.0471142	0.00722775	0.0474971	0.00535538	0.0562784	0.0042051	0.0646805	0.00478353	0.055191	0.0101604	0.10215	0.012871	0.103196	0.0125311	0.0855583	0.00711691	0.0752856	0.0111601	0.0487746	0.00800864	0.0640717	0.0234882	0.0787454	0.0407228	0.0636294	0.012025	0.0511386	0.0208084	0.0691332	0.0236288
cg02715115	0.0665004	0.00943703	0.0654065	0.0141103	0.0596434	0.0019863	0.0719072	0.000833336	0.0635273	0.0118706	0.0509679	0.00805293	0.0424837	0.0107257	0.0445615	0.0248916	0.0623281	0.00549643	0.0634936	0.00255979	0.0578488	0.0160423	0.0616942	0.0248577	0.0601256	0.0173749	0.0565517	0.0122503	0.0527098	0.0285752	0.0677801	0.0222085
cg03958344	0.010964	0.00678526	0.0209788	0.00504839	0.0214115	0.00740567	0.0163717	0.00224952	0.0291115	0.00396174	0.0227198	0.00610351	0.0191083	0.00343739	0.0229093	0.00466726	0.0274868	0.00504577	0.0255798	0.000976147	0.0243471	0.0144865	0.0219854	0.00570625	0.0224809	0.00558836	0.0243094	0.00672946	0.0184476	0.00846431	0.0265681	0.00927955
cg22529861	0.0688396	0.00166564	0.066765	0.0113079	0.0720353	0.00656077	0.0714047	0.000282595	0.0635203	0.00871609	0.0587232	0.0122819	0.0568811	0.000646882	0.0545078	0.00418281	0.061841	0.000468317	0.0701255	0.000131289	0.0551468	0.0134052	0.0589773	0.0106125	0.0630656	0.0279943	0.0540979	0.00940084	0.0557343	0.0100717	0.0612672	0.0115913
cg00476580	0.110374	0.014339	0.0893738	0.0323543	0.0776013	0.0118861	0.0879325	0.0257117	0.0890209	0.0329779	0.0280225	0.00586151	0.0340756	0.00128511	0.0381712	0.000645143	0.0278869	0.00413686	0.0309916	0.00151802	0.027147	0.00759065	0.030371	0.00708033	0.0355118	0.0167878	0.0295678	0.00443904	0.0336518	0.0197182	0.0318877	0.00992257
cg05717160	0.0715513	0.000972316	0.0676478	0.00302657	0.0574843	0.013027	0.0777935	8.74557e-05	0.0577185	0.0146373	0.0431972	0.0102121	0.035653	0.00506742	0.0437322	0.000257571	0.0447354	0.00886976	0.044859	0.00302043	0.0392101	0.0109252	0.0397943	0.00774925	0.0415889	0.0168345	0.0388339	0.00924477	0.0413901	0.0214516	0.0470692	0.0123942
cg18495298	0.0391572	0.00384793	0.0389512	0.00461262	0.0319102	0.00120543	0.0371161	0.0016776	0.0401247	0.00988164	0.040291	0.00987299	0.0314113	0.00299084	0.0387079	0.00676466	0.048726	0.00884501	0.0509182	0.000800954	0.0362674	0.0182802	0.0299045	0.00602215	0.0334319	0.0157526	0.0378966	0.0105368	0.0328683	0.00679162	0.0401639	0.00972338
cg17416146	0.0665365	0.00781495	0.0655952	0.0157377	0.0606715	0.00251292	0.0720835	0.00436536	0.0715201	0.010149	0.0333616	0.00463536	0.0285551	0.0100037	0.046509	0.0326064	0.0472539	0.00217206	0.0399825	0.000819777	0.0326833	0.00989553	0.043367	0.0269373	0.0324833	0.00982512	0.0365599	0.00511065	0.0373101	0.0193091	0.0448094	0.0183089
cg19459675	0.0525827	0.00227093	0.060471	0.00559221	0.0468244	0.00395188	0.0577243	0.00289516	0.0595789	0.00240994	0.0510664	0.00643716	0.0623696	0.0090839	0.0821005	0.00335987	0.061933	0.00126335	0.0656972	0.00353993	0.0517331	0.0131893	0.0513192	0.0124819	0.0588543	0.0299741	0.0511829	0.00895865	0.0526503	0.0103021	0.067252	0.0144772
cg05728656	0.0483456	0.00429668	0.045567	0.00601116	0.0441825	0.00794979	0.0463155	0.0075838	0.05079	0.00873748	0.132098	0.225872	0.0405778	0.00530158	0.0502584	0.00788645	0.0390762	0.00236827	0.0356512	0.00242468	0.0300198	0.00863833	0.0273859	0.00352672	0.0338381	0.0171286	0.0324588	0.00847432	0.028529	0.00824629	0.0412132	0.0113119
cg25741794	0.0924037	0.0157349	0.0693715	0.00982545	0.0671402	0.00486901	0.0748732	0.000145771	0.10281	0.00380702	0.0675127	0.0156134	0.0863116	0.000904029	0.100173	0.0152359	0.0960348	0.0278707	0.0895546	0.00481546	0.0623947	0.0210139	0.0599034	0.0160517	0.069488	0.0206865	0.0713053	0.0184789	0.0606754	0.0172398	0.0999031	0.0566923
cg08552121	0.0624432	0.010364	0.0639261	0.00862046	0.0583079	0.00312569	0.0559449	0.0180006	0.0566159	0.00373879	0.0252009	0.00807098	0.0236513	0.000993337	0.0501696	0.00756365	0.0417158	0.00342163	0.0703733	0.00298094	0.0300217	0.0107492	0.0272556	0.00916244	0.0384031	0.0104469	0.0449967	0.0159385	0.0366742	0.0151906	0.0428206	0.0117247
cg03322129	0.0367869	0.00257242	0.0351701	0.00602182	0.0385416	0.00497223	0.0403269	0.000182354	0.0373498	0.00566093	0.0192881	0.00742499	0.0189237	0.000573068	0.0158216	0.00200539	0.0280175	0.000119932	0.0286605	0.000692498	0.0164969	0.0053538	0.0160234	0.00466432	0.0188299	0.0086731	0.0221412	0.00871454	0.0156512	0.00470926	0.0210987	0.00423204
cg15271594	0.0738772	0.0108443	0.0819929	0.00606419	0.0688318	0.00743668	0.0874762	0.00201724	0.0725102	0.00276129	0.0403993	0.0333861	0.0301705	0.00837755	0.0253838	0.00558969	0.0364934	0.00219671	0.039766	0.00119419	0.0229487	0.00567749	0.026718	0.00854918	0.0329034	0.0176684	0.0298293	0.0109581	0.0249107	0.00666379	0.0306901	0.0101866
cg01866162	0.0202529	0.00904744	0.0270462	0.00707362	0.0191237	0.00791359	0.0236463	0.00653683	0.0231996	0.00509743	0.0186713	0.00562397	0.0229751	0.0114609	0.0237445	4.63367e-05	0.0228942	0.0003328	0.0215995	0.00195826	0.0199783	0.00762575	0.018646	0.00269518	0.0212213	0.00614642	0.0187392	0.00476761	0.0199025	0.00707409	0.0317171	0.0193162
cg03969997	0.0745138	0.00854277	0.0721867	0.00392203	0.0752967	0.00751454	0.0665061	0.00550146	0.0833651	0.0121143	0.0318351	0.00712211	0.0383463	0.00151119	0.0371187	0.0108596	0.0409276	0.0033698	0.0396819	0.0026858	0.0297023	0.00260888	0.0341755	0.0117815	0.0422725	0.0160876	0.0376764	0.00760108	0.0331103	0.0139603	0.0396501	0.0116255
cg07775501	0.0673227	0.0058832	0.0695115	0.0163374	0.0558916	0.00374069	0.078363	0.0142561	0.0726277	0.00896937	0.0266208	0.00676111	0.0403755	0.00117303	0.0375415	0.00392264	0.0325101	0.00142827	0.0307611	0.000289065	0.0232185	0.00395178	0.0257148	0.00641191	0.0285227	0.0163045	0.0283579	0.00436784	0.0257442	0.0063304	0.0321089	0.0100346
cg13277179	0.0751647	0.0285942	0.114593	0.037928	0.0872898	0.023007	0.117565	0.0102046	0.0911803	0.014019	0.133805	0.0072807	0.124178	0.00484488	0.139428	0.0130926	0.167166	0.0276689	0.164337	0.00100777	0.105732	0.0135651	0.107401	0.0234931	0.113101	0.0276673	0.133335	0.0153085	0.137315	0.0315051	0.134608	0.0149307
cg26416466	0.0468028	0.00973502	0.0814844	0.0322885	0.0453366	0.00411256	0.041031	0.0113636	0.0394821	0.00572063	0.0258308	0.0105483	0.0251277	0.00227366	0.038386	0.0189105	0.0307319	0.000315957	0.026927	0.00201314	0.0188496	0.00746189	0.0184001	0.00594213	0.0211707	0.00723635	0.0240279	0.00697228	0.0269822	0.00984795	0.0302802	0.0108717
cg22392666	0.0683836	0.0086518	0.0525798	0.0213277	0.063525	0.00834392	0.0378188	0.011271	0.073902	0.0277219	0.0450289	0.0178667	0.0426054	0.00143814	0.0643298	0.00732768	0.0306522	0.00265676	0.0374405	0.0055142	0.0328958	0.0124384	0.0326923	0.0150258	0.0376262	0.0174307	0.0366488	0.00775918	0.050598	0.0313135	0.0651923	0.0192444
cg26358059	0.033611	0.00236352	0.0276036	0.0134339	0.0333438	0.00691572	0.0266407	0.00978653	0.0393245	0.000291301	0.0180608	0.00619419	0.0211252	0.0040761	0.0184854	0.00165691	0.0208105	0.00207702	0.0204005	0.00325763	0.0150817	0.00783994	0.0171079	0.005606	0.0162997	0.00407669	0.018555	0.00581035	0.0143453	0.00451121	0.0175951	0.00453126
cg07093046	0.0645331	0.00946669	0.066841	0.00206172	0.0604399	0.00783544	0.0591143	0.00195903	0.0650865	0.005282	0.0233312	0.0145054	0.0195353	0.00377268	0.0175136	0.00188445	0.0232449	0.00421759	0.0218927	0.00189256	0.0202196	0.00798295	0.018626	0.00540614	0.0220413	0.00599083	0.0182107	0.00526661	0.0177112	0.00707114	0.0214507	0.0066689
cg16739396	0.196841	0.0196255	0.129381	0.0256033	0.139225	0.0264408	0.187741	0.00155811	0.174872	0.04318	0.104929	0.0165633	0.0937575	0.000217435	0.0910046	0.0162454	0.143269	0.0137436	0.118725	0.00306983	0.123153	0.0416949	0.135616	0.034074	0.162307	0.0498004	0.126077	0.0286459	0.13713	0.0655252	0.150372	0.0523334
cg22582569	0.102355	0.0095845	0.102397	0.00327565	0.0864106	0.00920055	0.113616	0.0050771	0.0807742	0.0188117	0.0562709	0.0128092	0.0455772	0.021366	0.0561684	0.01226	0.0720059	0.00325243	0.0640753	0.00493046	0.0586632	0.00873692	0.0505871	0.00742397	0.0600768	0.0158491	0.0634927	0.0144646	0.057124	0.0112802	0.0708954	0.00925131
cg22881914	0.0580554	0.0119022	0.064324	0.0198142	0.0570423	0.0070481	0.0668915	0.00320112	0.056317	0.0132571	0.097627	0.0522167	0.0497432	0.00525448	0.0715507	0.00917799	0.035222	0.00443197	0.0327422	0.000680223	0.02644	0.00913241	0.0319732	0.00696355	0.0347039	0.0161035	0.0413903	0.0225681	0.0329756	0.00910854	0.0487183	0.0146195
cg14269514	0.0390829	0.00681206	0.0401733	0.00192623	0.0378459	0.0042109	0.0431758	0.00123292	0.0456861	0.00448411	0.0259729	0.00706895	0.0241245	0.00345062	0.0202777	0.00845014	0.0455692	0.00627237	0.0367282	0.00114174	0.022235	0.00984123	0.0232354	0.00707523	0.0264472	0.0092306	0.028957	0.0104818	0.0216494	0.00423953	0.0292705	0.00619565
cg26710722	0.0756751	0.0124803	0.0790542	0.0104661	0.0682962	0.00651157	0.0785713	0.00227253	0.0745385	0.0145896	0.0281377	0.00541417	0.0307663	0.0065419	0.0520056	0.00981319	0.0411359	0.0012951	0.0388484	0.00497469	0.0300219	0.0167677	0.0320387	0.018222	0.0308268	0.015582	0.031328	0.00854771	0.0357885	0.0214604	0.0427905	0.0138541
cg15381769	0.0581794	0.00526891	0.0597075	0.00730421	0.0662997	0.00237672	0.0802003	0.0125841	0.0842156	0.00463478	0.0492957	0.0159366	0.028797	0.00103585	0.0379686	0.00553119	0.0400877	0.000442783	0.0374867	0.00158021	0.0261018	0.00385496	0.0270803	0.0027385	0.035566	0.0158534	0.0323872	0.00763716	0.0338182	0.0146619	0.0400736	0.00848883
cg14399447	0.0527713	0.00749347	0.0567744	0.00244936	0.0465532	0.00439692	0.0560584	0.000890057	0.0634768	0.0117518	0.0427578	0.0119807	0.0351232	0.0085964	0.0444201	0.000352309	0.0456247	0.00514402	0.0491135	0.00581641	0.0328376	0.0119123	0.0351681	0.0115347	0.0425229	0.0226763	0.0406662	0.00892231	0.0302167	0.00379219	0.0392015	0.0100044
cg11756837	0.0415051	0.00671347	0.040081	0.0121401	0.0353425	0.00608206	0.0449466	0.000531581	0.045855	0.00652395	0.0392728	0.00858201	0.0538259	0.0194035	0.0355517	0.00749616	0.0509578	0.00248255	0.0584348	0.00215557	0.0442497	0.0129039	0.0460038	0.0121618	0.0560578	0.0171115	0.0476411	0.00804179	0.0394436	0.0185098	0.0472134	0.0130359
cg08463061	0.075741	0.00405692	0.0618276	0.0182667	0.0570013	0.00744221	0.0895347	0.00720363	0.0721422	0.0190342	0.0855221	0.0142742	0.0858539	0.0124156	0.0690443	0.0118518	0.119375	0.00460807	0.103885	0.0119025	0.0798765	0.0199169	0.0945208	0.0192664	0.104377	0.036259	0.0862897	0.0206529	0.0815113	0.0340401	0.0911064	0.0260143
cg03476370	0.0583026	0.0209718	0.0500688	0.0147025	0.0335307	0.0106204	0.0458522	0.00396302	0.0563135	0.0136622	0.0817342	0.0137676	0.072487	0.0307165	0.0665137	0.00082706	0.137473	0.0133221	0.119853	0.0133413	0.065233	0.0201597	0.0707253	0.0246023	0.098145	0.0365286	0.0899791	0.0137594	0.0613031	0.00982433	0.0633404	0.0180775
cg21368354	0.0467837	0.00692835	0.0554214	0.00506111	0.0546943	0.00642611	0.0545119	0.00500287	0.0589207	0.00744028	0.0705152	0.0296327	0.0471464	0.00403553	0.0457597	0.00240305	0.0598429	0.000894327	0.0657785	0.0101272	0.0441967	0.00913999	0.0535795	0.0168562	0.0616616	0.0261523	0.0545455	0.0110495	0.0507181	0.0130233	0.0629707	0.0155277
cg21890738	0.0707842	0.00865039	0.0669113	0.0129031	0.0555585	0.0100049	0.0591976	0.00164123	0.0779875	0.00797172	0.0502306	0.0086986	0.070205	0.00773003	0.079974	0.0183668	0.0496962	0.00477797	0.0445071	7.87151e-05	0.0369366	0.00285069	0.0358695	0.00505022	0.0384782	0.0124507	0.0417894	0.00791038	0.0683692	0.0120052	0.0653614	0.00343546
cg27554769	0.100957	0.019153	0.11125	0.00605508	0.0957864	0.00904325	0.099938	0.00202948	0.100969	0.00430154	0.0231685	0.00898998	0.0216316	0.00550482	0.0171214	0.00280427	0.0311015	5.23613e-05	0.0338816	0.00449571	0.0198158	0.00780422	0.0195565	0.00697162	0.0205501	0.00880034	0.0246792	0.00855863	0.0186043	0.00586703	0.0224771	0.00439071
cg21869055	0.0731813	0.0151152	0.0648462	0.00754579	0.0631521	0.0123641	0.0674684	0.0159669	0.0811961	0.00914511	0.0757298	0.0161922	0.0506088	0.00897642	0.0474811	0.00691188	0.0664998	0.00853148	0.075804	0.00949722	0.0613828	0.017025	0.0664437	0.0085214	0.0706149	0.026631	0.0795917	0.0190773	0.0630439	0.0115942	0.0746175	0.0136064
cg07602026	0.0461941	0.00359019	0.0448929	0.00288059	0.0496149	0.00818017	0.0484538	0.00347037	0.0429634	0.00345945	0.0231143	0.00436007	0.024524	0.00424622	0.0207102	0.00817237	0.0280971	0.00179326	0.0289968	0.00263116	0.021695	0.00567809	0.0209515	0.00702738	0.0223701	0.0117612	0.0219711	0.00756228	0.0175251	0.00270603	0.0241743	0.00513779
cg09922115	0.0704538	0.00441656	0.0648675	0.00629154	0.0611988	0.00809867	0.0663594	0.00286134	0.0651473	0.00614397	0.032487	0.00388779	0.0480576	0.00340937	0.0532793	0.00212144	0.0405623	0.000582423	0.044174	0.00060406	0.032233	0.00743721	0.0370035	0.0130697	0.0422107	0.0245312	0.0356816	0.007766	0.0365107	0.014857	0.0460714	0.0126192
cg05801648	0.0940608	0.0153186	0.0762506	0.0231069	0.0893608	0.0115813	0.0765531	0.0112137	0.0760817	0.00482922	0.0846585	0.0179427	0.106423	0.00284017	0.1551	0.00991243	0.120729	0.0219914	0.109412	0.0075135	0.0825081	0.0137064	0.0942338	0.0118921	0.116562	0.0487634	0.103084	0.0259856	0.100562	0.022498	0.123124	0.0160526
cg15703512	0.0677823	0.00463856	0.0768319	0.00843188	0.0649214	0.00833977	0.0716997	0.0033222	0.0747912	0.00703803	0.065597	0.00739489	0.0703036	0.00227802	0.0718034	0.00813456	0.0783179	0.00151801	0.0725856	0.002069	0.0486797	0.00305042	0.0619828	0.0135102	0.0611351	0.0187931	0.0669321	0.00960393	0.0658597	0.024204	0.071566	0.0123284
cg18593668	0.0827528	0.00711231	0.0873242	0.00716568	0.0727792	0.00787995	0.0831163	0.00330086	0.0782452	0.0178211	0.0361345	0.00550429	0.0502406	0.0110109	0.0488008	0.0129062	0.0736978	0.0111461	0.0498444	0.00972794	0.027025	0.00332571	0.0309599	0.00706842	0.032241	0.0120573	0.039653	0.0125939	0.0447168	0.0148844	0.0544762	0.00992323
cg22375192	0.0580271	0.0083121	0.0540932	0.0125217	0.0565263	0.0130053	0.0516783	0.0065199	0.0557386	0.00435307	0.0969922	0.0642925	0.0305969	0.00508939	0.0412402	0.0147201	0.0342184	0.00397447	0.0404328	0.0063723	0.0223691	0.00516225	0.024716	0.00412224	0.0279804	0.0107549	0.0487165	0.0439958	0.030199	0.0110318	0.031763	0.00386981
cg17659886	0.122857	0.0300704	0.114508	0.0349344	0.115732	0.0112692	0.112997	0.0244101	0.116902	0.0142553	0.0768628	0.025566	0.0850924	0.00151551	0.0646351	0.0133261	0.0783418	0.0023314	0.0836587	0.00289667	0.0808866	0.0289443	0.0878561	0.0226291	0.0888418	0.0484044	0.0553122	0.0119743	0.0770684	0.0347498	0.0807358	0.0339075
cg12297221	0.0673722	0.00407745	0.0720111	0.0127087	0.0598518	0.00285652	0.0670229	0.00337636	0.0694886	0.00229447	0.0568743	0.0139495	0.0377566	0.0018134	0.111936	0.00244532	0.0335375	0.0036416	0.0361021	0.00579076	0.0284567	0.0073728	0.0308075	0.0115638	0.0317759	0.0117276	0.037125	0.0107279	0.0382797	0.00439171	0.0460721	0.0125325
cg22395019	0.0879361	0.0174871	0.0950843	0.00657641	0.0895258	0.00311166	0.118146	0.016554	0.0973085	0.00916477	0.0608706	0.0245422	0.0689051	0.00122581	0.134387	0.0100806	0.0654295	0.0105944	0.0759126	0.00205441	0.0484609	0.00879259	0.059915	0.0136252	0.0674865	0.0325895	0.0601059	0.0123386	0.0734473	0.01083	0.0855894	0.0131115
cg09486567	0.045829	0.00227003	0.0525371	0.0156667	0.0489813	0.00726898	0.0470045	0.000316985	0.0468389	0.00273527	0.0367076	0.0115204	0.0436662	0.00527442	0.0398592	0.0148877	0.039772	0.00178389	0.0346751	0.000716363	0.0281659	0.0130303	0.0356772	0.0121902	0.0371999	0.011268	0.0313136	0.00549538	0.0360588	0.0179818	0.0369131	0.0139009
cg23654545	0.0439379	0.00484493	0.0443777	0.0021124	0.0463862	0.00219948	0.0501106	0.00168153	0.0489186	0.00656596	0.0245538	0.00656076	0.0184848	0.00604127	0.0188742	0.00211455	0.0362985	0.00456395	0.029694	0.00430073	0.020601	0.00636277	0.0210837	0.00793862	0.0223198	0.0122103	0.0243338	0.00710933	0.0179073	0.00459994	0.0229189	0.00785729
cg25432997	0.0656387	0.00751234	0.0728891	0.00148195	0.0668279	0.00535354	0.0833979	0.0111937	0.0759463	0.00936359	0.03143	0.0190627	0.0371912	0.00171975	0.0324394	0.000264218	0.048381	0.0022054	0.0613005	0.00574733	0.0267313	0.00698078	0.0253156	0.00636568	0.0331278	0.019345	0.0386125	0.01998	0.0220666	0.00348576	0.0267382	0.00615101
cg22175811	0.0640627	0.00460863	0.0564363	0.00575124	0.0615159	0.00387778	0.0652583	0.00592189	0.064401	0.0119748	0.113633	0.172918	0.0423331	0.00765767	0.0442546	0.00377365	0.0431948	0.00942726	0.0439059	9.55796e-05	0.0344151	0.00786024	0.0440095	0.0243359	0.0432137	0.0249307	0.0381514	0.00913079	0.0308086	0.010265	0.0402519	0.00972059
cg25969212	0.05223	0.00493046	0.0423314	0.00868215	0.0531555	0.0044669	0.044303	0.00519273	0.0491527	0.00206626	0.0506798	0.0111572	0.0598824	0.00249794	0.0643914	0.00324713	0.070601	0.00185476	0.0659532	0.00151234	0.0490279	0.0171985	0.0488447	0.0138848	0.0507885	0.00962759	0.0564035	0.0133175	0.0520112	0.0241297	0.0614608	0.0131121
cg26226968	0.0345339	0.00526339	0.0418533	0.00394874	0.0338051	0.00634965	0.0374441	0.00390219	0.0390606	0.00621787	0.0398063	0.00729499	0.0331347	0.00474553	0.038015	0.00633952	0.0509708	0.00273526	0.0422453	0.00285853	0.0385721	0.00942823	0.0379276	0.0102051	0.0437661	0.0147652	0.0384361	0.00820455	0.0423112	0.0110981	0.0481918	0.0168991
cg26750139	0.0807273	0.00399706	0.094667	0.0107744	0.0822993	0.00930925	0.0741462	0.00889363	0.0940465	0.0125897	0.031201	0.00445436	0.0406789	0.00548321	0.0389308	0.00311454	0.0380653	0.00450573	0.0370141	0.000417045	0.0315484	0.00981672	0.0331704	0.0114172	0.0435001	0.0239251	0.0335787	0.00309536	0.0286404	0.0090337	0.0397474	0.00966026
cg03506684	0.0661419	0.00871959	0.0633724	0.00669226	0.0510529	0.00680673	0.0515393	0.00202443	0.0582111	0.0149412	0.0687779	0.0308826	0.0511062	0.00381493	0.0557185	0.0283762	0.0525815	0.000275821	0.0481438	0.000312874	0.0390931	0.0081106	0.0407151	0.0114869	0.0494868	0.0270847	0.0426972	0.00605809	0.0425634	0.0174876	0.0465515	0.0154794
cg06240849	0.0581808	0.00978691	0.0418544	0.00666438	0.0489609	0.0110685	0.0493082	0.00421885	0.0517344	0.00553147	0.0439176	0.00712654	0.0535675	0.0118737	0.0502491	0.00540212	0.0562597	0.00660455	0.0515112	0.00138635	0.0456172	0.0133618	0.045504	0.0113191	0.0547801	0.0254967	0.0490716	0.0115658	0.0431816	0.0142593	0.055303	0.0144462
cg19781133	0.0320661	0.000260035	0.0273456	0.004104	0.035195	0.00356703	0.0286061	0.00474285	0.021889	0.00812954	0.0603781	0.0360733	0.0216487	0.00063646	0.0427535	0.0101697	0.0307278	0.00130372	0.02965	0.00160194	0.0282702	0.0113043	0.0229277	0.00628941	0.024861	0.00905252	0.0379193	0.0214875	0.0303462	0.007659	0.029896	0.00639725
cg25399367	0.0922808	0.0174264	0.0992296	0.00815008	0.0890564	0.00965635	0.0938878	0.00136246	0.080487	0.0195962	0.0609684	0.0127659	0.0481266	0.00619747	0.0564239	0.00882845	0.0752591	0.00789966	0.0750391	0.00108055	0.0567235	0.00905435	0.0613839	0.013564	0.0664987	0.0251029	0.0672278	0.0135815	0.0616129	0.00972659	0.068805	0.00975588
cg11657808	0.0804219	0.00856664	0.0820212	0.0114422	0.0809603	0.00413921	0.0937266	0.00376831	0.0964656	0.00728633	0.0858044	0.0338639	0.0784249	0.0315579	0.0948155	0.00389873	0.0500182	0.0023266	0.0571784	0.010008	0.0481351	0.0208935	0.0472423	0.0219895	0.0520207	0.00820477	0.0549718	0.021633	0.0498545	0.0162653	0.0672076	0.0206494
cg09378940	0.0639216	0.00527976	0.0726607	0.00399293	0.0684822	0.0105085	0.0652618	0.00537082	0.0723208	0.00599737	0.0439109	0.0060362	0.0673684	0.0182935	0.0585469	0.00525468	0.0582041	0.015219	0.0555856	0.00309255	0.0404089	0.00533794	0.0435121	0.00595473	0.0506957	0.022345	0.0487299	0.0098875	0.045289	0.00770156	0.0495676	0.00560942
cg21984310	0.0563551	0.00231186	0.0674808	0.00866598	0.0638685	0.00588298	0.0591116	0.00151929	0.0638571	0.000583906	0.0267947	0.00438717	0.025497	0.00221541	0.0307143	0.00192305	0.0307736	0.0053056	0.0420475	0.014636	0.0248084	0.00667236	0.0271894	0.00914972	0.0295188	0.0144586	0.02676	0.00565149	0.0240341	0.00457119	0.0328411	0.00881158
cg02823866	0.0592292	0.00422003	0.0473578	0.00425047	0.0522681	0.00474118	0.0507968	0.00376959	0.0504436	0.00661619	0.051009	0.0153987	0.0413634	0.000598446	0.048858	0.00100616	0.0668788	0.00594073	0.072979	0.00870388	0.0589252	0.0185435	0.055166	0.0144386	0.0621947	0.0243533	0.0591368	0.0124033	0.0538506	0.0241485	0.0614277	0.015538
cg18329036	0.0877207	0.0133409	0.0705964	0.00869944	0.0785053	0.0115081	0.100403	0.001767	0.0958057	0.0093045	0.0819905	0.0135643	0.0569786	0.000437536	0.0763695	0.00489168	0.125952	0.000523542	0.107173	0.00548248	0.080286	0.00246419	0.0823769	0.00845441	0.102971	0.0371775	0.0927734	0.0120034	0.0730917	0.0227731	0.0789889	0.0161288
cg17547537	0.0646057	0.0105292	0.0670185	0.00480883	0.0628767	0.0080121	0.0698975	0.00900279	0.058954	0.007131	0.140857	0.0645786	0.0760375	0.00314361	0.082382	0.0237811	0.102741	0.00487317	0.0779356	0.0168926	0.127702	0.0827412	0.159901	0.049888	0.138174	0.0785502	0.107707	0.024557	0.163627	0.0569271	0.194529	0.0644999
cg09234474	0.0628742	0.00212162	0.070572	0.00609081	0.079472	0.00982064	0.0736329	0.00269885	0.0691479	0.0118388	0.0672502	0.01001	0.107857	0.0121976	0.16133	0.0377726	0.0814876	0.00508396	0.0806303	0.0106018	0.0599338	0.00908938	0.0674679	0.014133	0.0700869	0.0283199	0.0733084	0.0131351	0.108314	0.019895	0.164232	0.0174489
cg13557178	0.0574889	0.0139921	0.0659303	0.00226787	0.071108	0.00442754	0.060174	0.000652426	0.0728264	0.0152023	0.0268723	0.00370574	0.0274961	0.00186101	0.0325787	0.00736241	0.0316093	0.000491156	0.0307412	0.00280964	0.0274332	0.00848378	0.026079	0.00433671	0.0288292	0.0104201	0.0263741	0.00566105	0.0241729	0.00309875	0.0307585	0.00548226
cg14298780	0.044259	0.00159565	0.053631	0.0107383	0.0489456	0.00707169	0.0507586	0.00602805	0.054877	0.00217542	0.0321081	0.00716818	0.0285039	0.00108629	0.0478115	0.0107277	0.0376919	0.003376	0.0385743	0.000881833	0.0289743	0.00206666	0.0308838	0.00768126	0.0322581	0.0115414	0.0324913	0.00725592	0.0283506	0.00921855	0.0349795	0.00766437
cg12082129	0.0985887	0.0185031	0.109588	0.00943783	0.107177	0.00405488	0.110479	0.0228767	0.103516	0.0137839	0.0964684	0.022841	0.0929599	0.00733326	0.078192	0.01059	0.141468	0.00436313	0.112079	0.00262832	0.112439	0.0214099	0.112556	0.0146309	0.111827	0.0225146	0.0970619	0.0157988	0.0925958	0.0212621	0.0886639	0.011413
cg00728602	0.100235	0.0123687	0.109501	0.016766	0.120222	0.0072912	0.105894	0.0149907	0.140686	0.0295041	0.0383755	0.00713355	0.0277272	0.00458885	0.0234108	0.00867001	0.0398039	0.00300636	0.0431113	0.00730258	0.0299967	0.0129484	0.0333422	0.00933849	0.0369578	0.0158973	0.0342517	0.00799042	0.0292203	0.00547192	0.0382949	0.0120629
cg03486540	0.0449717	0.00175132	0.0417192	0.00621862	0.0382005	0.00315564	0.0489628	0.00307694	0.0589999	0.00212268	0.0832829	0.0169006	0.0594046	0.00716514	0.0564184	0.00993112	0.0917534	0.0109814	0.0878822	0.00386222	0.0682592	0.022336	0.0729249	0.0099729	0.0797003	0.0216888	0.0813716	0.0226211	0.058978	0.0182834	0.0890677	0.0260535
cg12403575	0.0369121	0.00640443	0.0401738	0.00435943	0.0379542	0.00959956	0.036875	0.00389397	0.0426346	0.00376563	0.0370819	0.00526488	0.0465175	0.00742669	0.0364185	0.0180064	0.0448328	0.000448985	0.0494058	0.00118104	0.0323746	0.0112496	0.0354615	0.0166222	0.0378662	0.0113804	0.0368585	0.0121865	0.0387414	0.020942	0.043184	0.0145606
cg13652556	0.0860705	0.0128398	0.0816338	0.0123541	0.0929649	0.00953567	0.089572	0.0193478	0.0916672	0.012951	0.105333	0.055182	0.0807848	0.000333408	0.0802841	0.00404935	0.0711779	0.000406671	0.0672708	0.0026134	0.0789012	0.0214645	0.0896507	0.016334	0.0899882	0.0286069	0.0890218	0.0253698	0.0699403	0.0178246	0.0886468	0.0180811
cg16580737	0.0683885	0.00891431	0.0761337	0.00822462	0.0656698	0.0106052	0.0745234	0.00919409	0.0796	0.0113166	0.0525192	0.0176089	0.0605506	0.00949251	0.0591043	0.0156934	0.0550314	0.0062817	0.0580339	0.00400778	0.0523968	0.0254026	0.0446249	0.0124982	0.0709348	0.0374004	0.0509672	0.0113343	0.0409766	0.00621558	0.0614657	0.0136938
cg20123891	0.097041	0.0102877	0.0769756	0.0249539	0.0797998	0.011231	0.106467	0.0263627	0.0858618	0.0145349	0.12359	0.0223268	0.128548	0.0162545	0.158798	0.0178493	0.114151	0.00847715	0.120993	0.00701379	0.114009	0.0306266	0.1134	0.0423443	0.153169	0.0552826	0.115514	0.0288676	0.105924	0.0314755	0.145251	0.0285479
cg07071881	0.0966887	0.00245442	0.091162	0.00753001	0.0906586	0.00658999	0.0917544	0.00740043	0.0891062	0.00780767	0.0356712	0.0103076	0.043592	0.00917294	0.0532005	0.00524227	0.0410711	0.00528141	0.0464362	0.0077914	0.0381075	0.0133212	0.036894	0.0109773	0.0455746	0.0215159	0.0386716	0.00561055	0.0340371	0.00632692	0.0392185	0.00577696
cg06161738	0.0507406	0.0128386	0.0502052	0.012647	0.0554436	0.00514113	0.0393311	0.00343878	0.048952	0.00605776	0.0330838	0.00927207	0.0439274	0.0216507	0.0509353	0.0142636	0.0348155	0.00481441	0.0326384	0.00196355	0.0267586	0.00816917	0.032194	0.00905522	0.0307351	0.0118086	0.0330901	0.00742356	0.0262829	0.00795272	0.0357628	0.0131021
cg01920232	0.0702686	0.0196635	0.0914674	0.0344438	0.0731086	0.00357785	0.0757319	2.45076e-05	0.089466	0.0148305	0.0919846	0.0225192	0.105664	0.015581	0.15041	0.0118533	0.0897623	0.00602934	0.0846402	0.00637187	0.0724015	0.0215176	0.0788112	0.0064591	0.0787236	0.0220042	0.0864944	0.0179964	0.109035	0.0184137	0.123419	0.0191093
cg19729279	0.117957	0.00137682	0.123994	0.00471409	0.109894	0.00560452	0.124687	0.00659772	0.115166	0.012366	0.0563916	0.00884631	0.0646013	0.00116095	0.0643894	0.00789341	0.0707292	0.00156376	0.0725011	0.00664902	0.0556951	0.00725347	0.058066	0.00284244	0.0563611	0.0152941	0.0593388	0.00847516	0.056958	0.00954994	0.06856	0.00752603
cg09044743	0.0971155	0.0327025	0.172806	0.0192392	0.139378	0.0320256	0.160635	0.0196265	0.0803005	0.00880454	0.0693348	0.0143208	0.0689386	0.000149723	0.0718926	0.00715659	0.0689689	0.00995315	0.0620562	0.00185449	0.0558522	0.0128874	0.0579868	0.0130878	0.0666857	0.0286096	0.0679784	0.0124105	0.0598152	0.0256252	0.0634576	0.0099327
cg19864851	0.0487318	0.00742038	0.0508906	0.00162137	0.0473573	0.00145724	0.0498376	0.00151692	0.0551972	0.0112637	0.0487364	0.0155918	0.0422273	0.00377749	0.0446616	0.0120714	0.0610746	0.00592399	0.078939	0.00700381	0.0387073	0.00915375	0.0444146	0.0240636	0.0473541	0.0255297	0.04643	0.0127564	0.0413624	0.0102597	0.0489335	0.0132917
cg20330296	0.0545683	0.00701385	0.0515261	0.00764965	0.0515372	0.00895348	0.0466304	0.00500246	0.0607623	0.00476703	0.0698283	0.0248425	0.0613177	0.00437053	0.0561466	0.0101929	0.0874381	0.00325293	0.0744671	0.00162834	0.0594508	0.0214561	0.0606807	0.0088203	0.0744479	0.0309232	0.073398	0.0177374	0.0531123	0.0132804	0.074306	0.0208718
cg24012034	0.0495549	0.00520554	0.0399215	0.00715558	0.0461421	0.00381911	0.0392086	0.0026498	0.043601	0.00903748	0.0378499	0.0117669	0.0338378	0.0144228	0.0364557	0.00185323	0.0390942	0.00313202	0.0359764	0.00342146	0.0314142	0.00796467	0.0370809	0.0141148	0.0394406	0.0158228	0.034597	0.00783479	0.0352208	0.0160258	0.044006	0.0138425
cg26232005	0.0620208	0.00613108	0.0697046	0.00576067	0.0696312	0.0111422	0.0597886	0.0132386	0.0641504	0.00626949	0.0836307	0.0182803	0.0715786	0.0128567	0.0588708	0.0125217	0.109015	0.00659561	0.104427	0.00495576	0.0783652	0.0225991	0.0783899	0.0155347	0.0870923	0.022207	0.0830778	0.0164817	0.093406	0.0298534	0.0937985	0.0212195
cg07285838	0.070555	0.00538101	0.0759722	0.006763	0.0697216	0.00231553	0.0773202	0.00785882	0.0788642	0.00822136	0.0316881	0.00977068	0.0317329	0.00354159	0.0270146	0.00929146	0.0457802	0.00341081	0.0460315	0.00316789	0.0289891	0.00882803	0.02908	0.00431573	0.0315033	0.0123551	0.0377623	0.0126761	0.027526	0.00642343	0.0359504	0.00854273
cg14121103	0.084753	0.0173777	0.10011	0.0202509	0.0668565	0.0140963	0.0787284	9.08067e-06	0.0808555	0.0122184	0.0566251	0.00365798	0.0558732	0.00371995	0.102177	0.0221078	0.0497378	0.00709292	0.0495371	0.00427259	0.0335978	0.00657587	0.0376112	0.00768862	0.0368507	0.0159035	0.0470386	0.00494265	0.062431	0.00751487	0.0691869	0.0149596
cg00156216	0.029459	0.00703092	0.0226871	0.00175745	0.028287	0.00113686	0.026558	0.00114886	0.0342937	0.0103424	0.0522573	0.0135202	0.0439553	0.000376223	0.0542987	0.000342572	0.0568182	0.00103756	0.0606613	0.0100069	0.0802854	0.0452137	0.090157	0.069321	0.0605742	0.0320217	0.0583896	0.0137229	0.0421132	0.0108274	0.0612029	0.0139268
cg16535180	0.0785859	0.00380448	0.075639	0.00295409	0.0760614	0.00433178	0.0736554	0.000342394	0.0808279	0.00449282	0.0431565	0.0151142	0.0440709	0.0142306	0.0477598	0.00421962	0.0642531	0.00327349	0.0607845	0.0075092	0.0551281	0.0278037	0.0478954	0.01008	0.0534948	0.0195098	0.0517901	0.0119578	0.0435889	0.0199844	0.0631563	0.0172294
cg01940867	0.0340943	0.006008	0.0377229	0.00155019	0.0355563	0.00514699	0.0301423	0.00483706	0.040388	0.0086165	0.0387988	0.00754214	0.037827	0.00533863	0.0375711	0.00659682	0.0569132	0.00483921	0.0591177	0.00402488	0.0402272	0.0105827	0.0393407	0.00814124	0.0451614	0.0235887	0.0489204	0.0116186	0.0379502	0.00904182	0.0471457	0.0109104
cg02841933	0.0865047	0.00287567	0.0890122	0.00427481	0.0862677	0.0127097	0.087321	0.00231074	0.103136	0.0158153	0.0316015	0.0080341	0.0327434	0.00574315	0.0360471	0.0052511	0.0348739	0.00161755	0.0369004	0.000960562	0.0224953	0.00272192	0.0296746	0.0101924	0.0366347	0.0238001	0.0317383	0.00681861	0.0300323	0.00933222	0.0342328	0.00692362
cg07973390	0.0657294	0.0103981	0.0807016	0.0117575	0.0806242	0.011531	0.0855863	0.00499037	0.0865024	0.0154035	0.0553121	0.00843567	0.0638331	0.0109068	0.0769737	0.0183476	0.06256	0.00376078	0.0618671	0.00238499	0.0456662	0.0144542	0.0486554	0.0126837	0.0556181	0.0242081	0.0535355	0.0134881	0.059592	0.0361581	0.0604351	0.00950102
cg07510080	0.0896335	0.00173522	0.0732057	0.00953097	0.0596929	0.0133234	0.0907861	0.0200044	0.10756	0.00636247	0.0979986	0.0263888	0.0976192	0.00124952	0.0868157	0.00658521	0.146105	0.00909834	0.147435	0.007085	0.11961	0.035728	0.119947	0.0378393	0.140851	0.0711121	0.116599	0.0253908	0.11182	0.0349931	0.132922	0.0406673
cg25741319	0.0592236	0.0150968	0.0710517	0.0151379	0.0593772	0.0213511	0.0792388	0.00918196	0.0883733	0.00779095	0.0573232	0.00727253	0.0619249	0.00820003	0.0677883	0.00799766	0.0804098	0.00447411	0.0816895	0.00702954	0.0614939	0.00914138	0.0675018	0.0202791	0.0792486	0.0325385	0.068251	0.0118078	0.0591296	0.0254524	0.0757962	0.0266802
cg25632203	0.0491798	0.00195106	0.052483	0.00636774	0.0526201	0.00192532	0.0505927	0.00618161	0.0566349	0.0058773	0.0958279	0.131701	0.035192	0.00292718	0.0314884	0.0127667	0.0436846	0.00497909	0.0448271	0.00468281	0.0350049	0.0103055	0.0363026	0.00678655	0.0426011	0.00952311	0.0443259	0.00956717	0.0325427	0.00888227	0.0378117	0.0101661
cg03799530	0.0517619	0.0086363	0.0511522	0.0102645	0.0417978	0.00852728	0.0405004	0.00703164	0.0555806	0.0140459	0.0582502	0.0197392	0.0567393	0.0068579	0.0441544	0.0127937	0.0539456	0.0140832	0.0686864	0.00127165	0.0556207	0.0326839	0.0555479	0.0200006	0.059428	0.0211109	0.0501228	0.00564109	0.0496193	0.0174396	0.0568579	0.0126469
cg11585425	0.0492206	0.0138644	0.0423292	0.00368373	0.0379161	0.00541577	0.0397848	0.00388244	0.0449029	0.00436404	0.0387515	0.0106311	0.0421173	0.001589	0.0428018	0.00965647	0.0434121	0.00215856	0.0442217	0.000845099	0.0342469	0.0112295	0.0393384	0.0170781	0.0417137	0.0213255	0.0388066	0.00769475	0.0349438	0.0159917	0.0460183	0.0152677
cg26872475	0.0470126	0.00677674	0.0542706	0.0116563	0.0439648	0.0063992	0.0548752	0.00211342	0.0545261	0.00593678	0.0391858	0.00927528	0.0343553	0.0105084	0.0425249	0.00613609	0.0501976	0.00274432	0.0481663	0.00474502	0.0475979	0.0245378	0.0399267	0.0125025	0.0442725	0.0171834	0.046317	0.00808226	0.042714	0.0126216	0.0583336	0.0209658
cg18573383	0.042299	0.0102286	0.0471478	0.0109636	0.0369092	0.00275103	0.0529864	0.00155655	0.0440328	0.00320846	0.104978	0.0201967	0.0776578	0.00198296	0.106674	0.0120668	0.0845968	0.00102581	0.0708786	0.0044167	0.0621341	0.0115876	0.0627018	0.0121799	0.0664914	0.0200127	0.0758864	0.0203712	0.0875135	0.0241874	0.0895294	0.0138589
cg19891733	0.0379738	0.00766723	0.0422448	0.00621279	0.0360283	0.00700477	0.0534984	0.00737182	0.0471712	0.00876895	0.0683028	0.0199959	0.0496768	0.0127181	0.0433089	0.00398684	0.0675416	0.00942088	0.0655604	0.00770899	0.0713757	0.026477	0.0517635	0.0108907	0.0780512	0.0390066	0.0643984	0.0155709	0.0534442	0.011126	0.0542504	0.0161459
cg19574488	0.0863014	0.0025684	0.146287	0.0604001	0.0964429	0.0392859	0.104861	0.00287507	0.0988019	0.0201146	0.0670187	0.016261	0.0669249	0.00789835	0.128782	0.0258896	0.0925599	0.016318	0.0965794	0.00884235	0.0621588	0.021265	0.0617238	0.0116035	0.0735833	0.0160889	0.086903	0.0296836	0.0887253	0.0144534	0.0946174	0.0215938
cg19324027	0.0619225	0.00653201	0.0610254	0.00178292	0.0578285	0.00407409	0.0542544	0.0027423	0.0562104	0.00491461	0.0235844	0.00811457	0.0212117	0.00476668	0.0222042	0.00483081	0.035828	0.00480444	0.0381455	0.00446907	0.0203939	0.00502484	0.0254343	0.00613493	0.0276438	0.0157431	0.0267058	0.011363	0.022334	0.00359045	0.0264006	0.00478172
cg02873524	0.0663342	0.00670725	0.0546844	0.00711677	0.0566505	0.00682072	0.0530672	0.00890869	0.0573187	0.00303063	0.195855	0.270007	0.0529786	0.00226498	0.132232	0.0300569	0.0384965	9.94899e-05	0.048071	0.00217559	0.0368459	0.012753	0.0420544	0.0116968	0.0421491	0.0149833	0.0504506	0.019101	0.061548	0.0168665	0.0648031	0.00958289
cg06752594	0.0757136	0.00661286	0.0734572	0.0035363	0.0749327	0.00283842	0.0813814	0.00248357	0.0897334	0.0111824	0.0245976	0.00495386	0.0248928	0.000165237	0.0343937	0.00130539	0.0294811	0.00190198	0.0327174	0.000172067	0.0268478	0.00535712	0.0253495	0.00330173	0.0306819	0.0135941	0.0287684	0.00401928	0.0269916	0.00971306	0.0307769	0.00682194
cg02915837	0.0408999	0.00329124	0.0447818	0.00923981	0.0397344	0.0104395	0.0575331	0.0113726	0.0466641	0.00719283	0.0565418	0.0279846	0.0481155	0.0139662	0.0705406	0.0356	0.0445024	0.00519684	0.0468898	0.000450583	0.0363292	0.0226183	0.0317237	0.0151468	0.0389065	0.0125451	0.0389251	0.00858412	0.0411001	0.0274802	0.0455825	0.0120615
cg14947494	0.0876793	0.0054315	0.0692615	0.0107156	0.0724839	0.00501923	0.0820783	0.00794876	0.0842049	0.0111742	0.0441651	0.00675156	0.0474453	0.00629214	0.0527407	0.00560878	0.0504518	0.00120913	0.058227	0.00660348	0.0428359	0.0104133	0.0431071	0.00999517	0.0503831	0.0213825	0.0458744	0.0073103	0.0452143	0.0188706	0.0538967	0.00848291
cg27133864	0.114883	0.0107834	0.123257	0.0118893	0.122787	0.00736366	0.12046	0.00277519	0.114299	0.00674371	0.0708399	0.00779828	0.07153	0.0194633	0.0784576	0.00412317	0.105308	0.00365397	0.101921	0.00859191	0.0701328	0.0129973	0.0807221	0.0227664	0.0886018	0.0193033	0.0838202	0.0159738	0.0667435	0.00928501	0.0975305	0.0283707
cg17354708	0.0580405	0.0159759	0.0429107	0.00705002	0.055097	0.0072595	0.0475663	0.0268457	0.0618366	0.00698183	0.122069	0.0331647	0.137935	0.0299183	0.106988	0.0329235	0.119451	0.0167613	0.115045	0.00476823	0.138	0.026357	0.124833	0.0546591	0.130562	0.0267069	0.119833	0.0214713	0.116832	0.0323605	0.140735	0.0410642
cg02602864	0.0323263	0.00154211	0.0348157	0.0042184	0.0303423	0.00701097	0.0408351	0.00411248	0.0434127	0.00586435	0.0471572	0.0205543	0.0378185	0.00559487	0.0417385	0.00437066	0.0700376	0.00782614	0.04899	0.00607852	0.0442903	0.00617291	0.0579039	0.0355108	0.0648957	0.0217732	0.0459105	0.0112562	0.0413311	0.0195073	0.0583278	0.0252549
cg12419067	0.0959338	0.0152029	0.106504	0.0139095	0.09882	0.0132853	0.0950336	0.00194203	0.104818	0.00922816	0.0420482	0.00404223	0.0394769	0.000380395	0.0457199	0.0127297	0.0419585	0.00111644	0.0432749	0.00370605	0.0355505	0.00499693	0.037028	0.00216414	0.0421047	0.0174464	0.0375549	0.00520741	0.0372297	0.00968104	0.0520606	0.00911109
cg02246665	0.0368305	0.000204948	0.0377736	0.00495723	0.0362802	0.00132331	0.0331365	0.00494383	0.0394007	0.00488928	0.0192643	0.0068082	0.0178727	0.00548754	0.0151848	0.000439234	0.0270123	0.00649485	0.0297953	0.00176777	0.018696	0.00507766	0.0169149	0.00509522	0.0194391	0.00902308	0.0195541	0.00607454	0.0155603	0.00308367	0.0227173	0.00431659
cg03328750	0.0370733	0.00530481	0.0386762	0.00103707	0.0395791	0.00281445	0.0434236	0.00217712	0.0488104	0.0112583	0.0266508	0.0106536	0.0189853	0.00222266	0.0212823	0.00931011	0.0484937	0.00541142	0.0422997	0.00680257	0.0196915	0.00370952	0.0205678	0.00172616	0.0252526	0.0129361	0.0340527	0.0118305	0.0238606	0.0116318	0.0276883	0.00291941
cg01407797	0.0933605	0.00302537	0.0856628	0.00322256	0.0849125	0.0170229	0.0952247	0.00603314	0.0849328	0.00985065	0.0754786	0.0157582	0.0827456	0.0022525	0.0776759	0.00157841	0.0945095	0.00702878	0.0970417	0.00108874	0.0721133	0.0108363	0.0800858	0.0146604	0.0960892	0.0283714	0.0915526	0.02102	0.0801487	0.028138	0.0780439	0.00966937
cg10959933	0.106174	0.0139117	0.109158	0.0116508	0.1062	0.00994441	0.119672	0.000855454	0.108249	0.0158554	0.0829619	0.0174195	0.0940725	0.00195384	0.133877	0.002469	0.0900521	0.0110077	0.101484	0.0110379	0.0886046	0.00567838	0.0902706	0.0090661	0.0887768	0.0190775	0.0966752	0.0152064	0.0900706	0.00446621	0.0974108	0.0103431
cg18403396	0.0628772	0.0161978	0.0635625	0.00520162	0.0742598	0.0114752	0.0747246	0.000979036	0.0690572	0.00714684	0.0460189	0.011319	0.0434868	0.00471999	0.0531592	0.00384267	0.0590104	0.00230621	0.0549861	0.000538808	0.0348449	0.00397382	0.0429138	0.0156319	0.0483583	0.0212297	0.0456071	0.0121509	0.037798	0.00904394	0.0458625	0.00618452
cg13885201	0.0839999	0.0197097	0.0976321	0.0258448	0.078158	0.0110363	0.0896875	0.000876118	0.0969024	0.00353906	0.181785	0.22223	0.0807233	0.0008189	0.125058	0.0193503	0.0731373	0.00590668	0.0741177	0.00280948	0.0484821	0.0112977	0.0593448	0.0136726	0.0655225	0.0284565	0.0645997	0.00899756	0.0865652	0.0176	0.121447	0.0409286
cg25371038	0.101944	0.0147679	0.105386	0.00751427	0.110983	0.00180424	0.109204	0.00555404	0.101159	0.00786131	0.0471325	0.0079276	0.0712206	0.00730904	0.0905303	0.00270849	0.0500766	0.00302034	0.0521292	0.0022573	0.0406841	0.0116109	0.0452367	0.0112936	0.0512675	0.0221345	0.0464515	0.00568301	0.0480084	0.0253912	0.0492312	0.0104374
cg07596494	0.0811621	0.00537727	0.0729227	0.00814722	0.0702414	0.00896246	0.093821	0.00334233	0.086562	0.0167187	0.0329204	0.00558365	0.0300836	0.0032949	0.0381173	0.00232161	0.0321307	0.00280904	0.0326944	0.00521137	0.026719	0.00867694	0.0293869	0.00904224	0.0300658	0.0125868	0.0307048	0.00403697	0.0300854	0.00850955	0.0369702	0.00451011
cg07314337	0.017472	0.00317769	0.0273739	0.00564165	0.0217908	0.0180411	0.0129171	0.000604739	0.0218478	0.00330183	0.0330984	0.0109344	0.0427616	0.0137109	0.041271	0.00167187	0.0384659	0.00292888	0.0416823	0.00308182	0.0331335	0.00760916	0.0340138	0.00640683	0.0473612	0.0222689	0.0361886	0.00784921	0.0293617	0.00494805	0.0385337	0.00856511
cg16326979	0.0457249	0.00572354	0.0455741	0.00706271	0.0520041	0.00339218	0.0418345	0.00563367	0.054058	0.00809106	0.0386757	0.00893632	0.0381286	0.00196497	0.041926	0.000285381	0.043127	0.00296398	0.0421839	0.00316404	0.0363701	0.0133598	0.0347961	0.00888564	0.0405812	0.0150664	0.0361186	0.00965483	0.0360524	0.0189048	0.0398463	0.0108581
cg15893253	0.0724816	0.0124228	0.0668232	0.00538196	0.0695971	0.00558218	0.0674085	0.0064574	0.0600324	0.00622268	0.0372581	0.006834	0.029532	0.00412604	0.0313867	0.00586318	0.0431471	0.00848276	0.0437076	0.0100277	0.036606	0.0115539	0.0343798	0.0105692	0.0499057	0.0379638	0.0384061	0.00679112	0.0317789	0.00876393	0.0434941	0.016711
cg10007692	0.0571004	0.00337889	0.0570224	0.00700944	0.0544445	0.00369527	0.0557914	0.00130134	0.0589988	0.00888268	0.0523056	0.0173272	0.0456625	0.00729004	0.0504074	0.0239199	0.0620129	4.36285e-05	0.0631945	0.00354208	0.046317	0.0166173	0.0541198	0.0193666	0.0565154	0.0114436	0.0582918	0.00599739	0.0421033	0.012565	0.0514652	0.0116524
cg21787291	0.0748445	0.00784865	0.0907719	0.0124929	0.0717795	0.014265	0.0867543	0.00898146	0.077312	0.0198224	0.0461143	0.0286146	0.0238587	0.00868184	0.0353907	0.00567815	0.0257983	0.000900345	0.024434	0.000168334	0.0200536	0.00653317	0.0182825	0.00586518	0.0303389	0.016391	0.023891	0.00758269	0.0229816	0.00652263	0.0295147	0.00916257
cg20755353	0.0925439	0.00756923	0.0966065	0.0146169	0.0958426	0.00712866	0.0859497	0.0105127	0.096003	0.016032	0.0497331	0.0123188	0.0553581	0.0111363	0.075145	0.0104655	0.0700608	0.00442451	0.0746246	0.00244514	0.0402411	0.0123483	0.0362481	0.00833562	0.0446143	0.0179051	0.0515598	0.0160074	0.0461197	0.00868696	0.0563858	0.0128056
cg07209631	0.0617499	0.00921491	0.0376785	0.00910814	0.0550138	0.00600308	0.050614	0.00814891	0.0674683	0.0189197	0.0673975	0.00917487	0.143996	0.0192315	0.16939	0.00715741	0.0847361	0.00387101	0.0879375	0.00302054	0.0835907	0.0137305	0.0741687	0.00866787	0.0703377	0.0231374	0.0787619	0.0097596	0.079899	0.0120772	0.0915784	0.016255
cg13451483	0.0525154	0.0113481	0.0688248	0.00622955	0.0673487	0.0142379	0.0671755	0.00919217	0.0570605	0.0109524	0.0311453	0.0106198	0.0317696	0.00153475	0.0299306	0.00343744	0.0404629	0.00270261	0.0376192	0.00110239	0.0333611	0.0102666	0.0321902	0.00866006	0.02991	0.00750903	0.034552	0.00898036	0.0306091	0.00944733	0.0362029	0.00943689
cg17935677	0.0646512	0.00386197	0.0676384	0.0131147	0.0525523	0.00655737	0.0556973	0.0124514	0.0577961	0.00186352	0.0286138	0.00641008	0.0302599	0.0026317	0.040898	0.00305637	0.0309284	0.00382647	0.0331148	0.000834174	0.0268776	0.0110848	0.029137	0.01206	0.0313579	0.0123812	0.0282308	0.0061672	0.0233971	0.0089177	0.0337406	0.00893736
cg07125991	0.0199654	0.00554024	0.0230223	0.00807197	0.0160521	0.00451075	0.014197	0.000231888	0.0161599	0.00525916	0.0157424	0.00542318	0.0156495	0.00114473	0.0233086	0.0113867	0.0194332	0.00182221	0.0244766	0.00308508	0.0159303	0.00558205	0.0140263	0.00418803	0.0198143	0.00818822	0.0165492	0.00416417	0.0181322	0.0127903	0.0184461	0.00471324
cg15725808	0.0515125	0.0051088	0.0495347	0.0074026	0.0522708	0.00576237	0.0517359	0.00486552	0.0522465	0.0104546	0.0488236	0.0199361	0.0527282	0.0189163	0.0392201	0.00571413	0.0695911	0.00135259	0.0663573	0.00042297	0.0444266	0.0116276	0.0447926	0.00437019	0.0549802	0.0133923	0.0659152	0.0109074	0.0408065	0.011959	0.0548284	0.0179175
cg09675889	0.0828638	0.00621291	0.0838103	0.00318638	0.0761694	0.00247273	0.0858453	0.000642073	0.0911449	0.00975012	0.0229395	0.00565949	0.0252336	0.00987745	0.0277347	0.00836751	0.0334446	0.00293196	0.0334054	9.05097e-06	0.0196781	0.00574821	0.0179827	0.00710765	0.0180448	0.00538189	0.0211305	0.00540311	0.0189842	0.00731738	0.0317394	0.0176799
cg05327750	0.0433111	0.0036495	0.0436499	0.00275797	0.0447458	0.0020119	0.0458949	0.00691418	0.0490419	0.0111764	0.10428	0.0888036	0.0323912	0.0106762	0.0881044	0.0598486	0.050651	0.00631748	0.050225	0.00258167	0.048707	0.0216189	0.0416627	0.0129106	0.0631662	0.0229632	0.117045	0.0679732	0.0822555	0.0485243	0.0971595	0.0598612
cg01295203	0.0608932	0.00356514	0.10911	0.0410779	0.0660689	0.017643	0.0621057	0.00760956	0.0629309	0.00861502	0.0871303	0.0426859	0.0383202	0.00383377	0.0793864	0.0358385	0.0609979	0.00356857	0.0609145	0.0115281	0.0436167	0.00939866	0.0404283	0.013819	0.0521945	0.0243722	0.0588105	0.0202875	0.0630296	0.0201551	0.0601797	0.00968988
cg11290225	0.100989	0.0173751	0.150666	0.0244255	0.107222	0.00717054	0.17486	0.00612355	0.078044	0.0156142	0.0927972	0.0115926	0.11009	0.00552173	0.120568	0.00524921	0.0982879	0.0175986	0.105465	0.0091986	0.0756131	0.0123818	0.0886634	0.00741964	0.0788079	0.0145504	0.0970335	0.0152988	0.115733	0.0107205	0.115625	0.00794188
cg17497271	0.0681835	0.00820969	0.0660975	0.00900079	0.0671547	0.0105495	0.073688	0.00437913	0.0653565	0.00415165	0.0697757	0.0242037	0.0648751	0.0150995	0.101021	0.0369416	0.0567627	6.63125e-05	0.0497013	0.00357458	0.0400697	0.011145	0.0556481	0.0222446	0.0542941	0.0312743	0.0541043	0.00842634	0.0564043	0.0114702	0.0605658	0.0107216
cg21753834	0.0411285	0.00105157	0.0450816	0.00326104	0.0371526	0.00121848	0.0435199	0.00207053	0.0422242	0.00905101	0.0277065	0.0071696	0.0207349	0.0055665	0.0245642	0.0130913	0.0363401	0.00185481	0.0311566	0.00394109	0.0278976	0.0116728	0.0267041	0.00485692	0.0218894	0.0070099	0.027578	0.00730008	0.0235193	0.00530743	0.0279029	0.00622913
cg06476606	0.0380625	0.00374455	0.0373459	0.00627164	0.0352463	0.00478981	0.0362659	0.000411839	0.0394816	0.00518632	0.035861	0.0135357	0.0379246	0.00345125	0.0447639	0.0135939	0.0578723	0.00525054	0.06198	0.0113221	0.0341524	0.0105941	0.0340311	0.0144461	0.0481266	0.0173904	0.0419937	0.0190377	0.0340946	0.0114591	0.0386327	0.00725027
cg21539243	0.0502697	0.00470624	0.0463565	0.00346391	0.0543575	0.00337711	0.0527564	0.00150562	0.0511414	0.0062391	0.0557496	0.00801959	0.0622938	0.0166245	0.0687659	0.0104694	0.069416	0.0101728	0.065696	0.0072337	0.0542387	0.0185455	0.0622551	0.0171631	0.0690382	0.0341511	0.0547135	0.00904598	0.06766	0.036577	0.0745459	0.0199825
cg25750259	0.0845059	0.0221035	0.0901756	0.019245	0.102278	0.0110318	0.172838	0.0116963	0.141651	0.00734558	0.0401716	0.00642196	0.0476446	0.00751841	0.0446316	0.00236649	0.0619258	0.000722182	0.0614663	0.00218714	0.0455359	0.00247218	0.0450291	0.00853528	0.0490917	0.0188586	0.0525008	0.0140448	0.0457743	0.00941468	0.0487638	0.0137257
cg16385933	0.0300278	0.00150842	0.024705	0.0052548	0.025567	0.00524011	0.0242742	0.0061305	0.0314086	0.00642246	0.0258448	0.00362311	0.0304446	0.00243153	0.042086	0.00955903	0.0328154	0.000434114	0.0318434	0.00578801	0.0279274	0.0105182	0.0269632	0.00917532	0.0321421	0.017889	0.027739	0.00567729	0.026797	0.00819251	0.031936	0.00657602
cg16515820	0.095372	0.0122486	0.112827	0.00672263	0.0984265	0.00417887	0.097241	0.00254088	0.0986897	0.00453568	0.0632627	0.0189161	0.0576872	0.00428463	0.0627967	0.00805083	0.0682031	0.0046605	0.0587418	7.27754e-05	0.0526369	0.00744803	0.0499635	0.0102809	0.0642998	0.0331245	0.0535367	0.00893994	0.0621234	0.0312637	0.0615104	0.0187599
cg27190537	0.0258704	0.00605234	0.0249311	0.007451	0.0256309	0.00660443	0.0282433	0.004878	0.0332147	0.00655249	0.0374179	0.00675838	0.0394893	0.000977625	0.0426596	0.0115079	0.0422139	0.00493065	0.0465513	0.0018972	0.0343878	0.00894796	0.040958	0.0169559	0.052725	0.0386895	0.0419722	0.0115008	0.0365096	0.011269	0.0461901	0.0132869
cg00109274	0.0582829	0.00249264	0.0626939	0.00598944	0.0589377	0.00385507	0.064638	0.000867252	0.0620802	0.00843853	0.0266941	0.00363272	0.0324044	0.00245807	0.0270416	0.00276109	0.0230998	0.000328854	0.0296647	0.00529534	0.0308664	0.00749912	0.0227553	0.00510433	0.0263171	0.0120218	0.0262343	0.00481613	0.0293431	0.00820676	0.0481183	0.0386665
cg11310692	0.0324983	0.00250357	0.0312714	0.00291516	0.0314876	0.00186136	0.0291835	0.0025255	0.0343306	0.00465211	0.0359588	0.00619667	0.0321082	0.000952593	0.0281496	0.0116573	0.0460931	0.000327143	0.0443526	0.000253469	0.0312841	0.0132552	0.0339713	0.0208648	0.0452162	0.0183381	0.0327139	0.00677558	0.0289403	0.00696832	0.0375114	0.0130205
cg02008544	0.158578	0.0191716	0.153374	0.0233316	0.159202	0.0211478	0.160589	0.00466977	0.176111	0.0108412	0.0504764	0.00987508	0.0458251	0.00389748	0.0477742	0.000356983	0.0615789	0.00582297	0.0582143	0.000385585	0.0481629	0.0127301	0.0483345	0.00860435	0.0529773	0.0156603	0.0429746	0.00541617	0.0483513	0.0178452	0.0562981	0.00903283
cg13132204	0.0481717	0.00551297	0.048209	0.00472376	0.0517368	0.00298113	0.0479614	0.00134917	0.0497636	0.00404575	0.0280357	0.00373832	0.0287386	0.00282644	0.0360904	0.000948782	0.033682	0.00202281	0.0371356	0.00591281	0.0258695	0.003574	0.0289805	0.00543913	0.0329179	0.0160548	0.029293	0.00423488	0.0294647	0.0108891	0.0412587	0.00941516
cg00116838	0.139142	0.0269741	0.161933	0.0563061	0.0804246	0.0172335	0.114234	0.00206546	0.0976281	0.0155006	0.078966	0.00956288	0.0855094	0.00614889	0.0858416	0.0149607	0.0826596	0.00138804	0.0896541	0.00148561	0.0592522	0.012021	0.0664542	0.0151407	0.0788839	0.0378189	0.0861033	0.0169385	0.090034	0.0278231	0.116071	0.0112345
cg27613076	0.0462974	0.00391703	0.0761008	0.008554	0.0568626	0.00903008	0.0550155	0.00123026	0.0446824	0.0025462	0.0484321	0.00669253	0.0264947	0.0103965	0.0439441	0.00772364	0.0804153	0.00283959	0.0753746	0.00922163	0.0321698	0.00969737	0.0347915	0.0097725	0.0353564	0.0148593	0.0524989	0.021903	0.0367497	0.0127591	0.041114	0.0135347
cg19313758	0.0746654	0.00794611	0.0779446	0.00867565	0.0736085	0.00495488	0.0833983	0.0242525	0.0805846	0.00876421	0.0297859	0.00505565	0.0299193	0.0023354	0.0319318	0.00601284	0.0365831	0.00164391	0.0343725	0.000308475	0.0275658	0.00252042	0.027673	0.00556272	0.0324	0.00590624	0.031781	0.00497453	0.0316449	0.0174286	0.0353774	0.00743695
cg25234963	0.0605246	0.00701575	0.066429	0.00763433	0.0521769	0.00166311	0.0693196	0.00298821	0.0640538	0.00984458	0.0318801	0.00800697	0.0301203	0.00772335	0.0357308	0.0111623	0.0394475	0.00283099	0.0358072	0.00138775	0.0242026	0.00448669	0.028546	0.00716609	0.0375759	0.0135343	0.0355477	0.00906674	0.0263223	0.00592697	0.0312289	0.00342388
cg23855566	0.0732027	0.0109865	0.0757199	0.00958283	0.0644989	0.00261963	0.0639869	9.0644e-05	0.0778091	0.011933	0.0477664	0.00923707	0.0579682	0.00536748	0.0615647	0.00235772	0.069087	0.00152847	0.0612187	0.00496278	0.0460424	0.00876218	0.0457897	0.00872977	0.059589	0.0212198	0.0578285	0.0148502	0.0501466	0.0152842	0.0531398	0.0088221
cg25033972	0.0795309	0.00698021	0.0892431	0.0172491	0.0718461	0.0151943	0.115049	0.00971552	0.066265	0.00381844	0.0566216	0.00679688	0.0490637	0.00516288	0.075523	0.0078327	0.0830364	0.0135473	0.0763267	0.00117815	0.0701263	0.00987834	0.0669079	0.0269888	0.0709558	0.020607	0.0732729	0.0131165	0.0764895	0.0389472	0.077564	0.027111
cg00828602	0.0647257	0.0251544	0.0697083	0.00546955	0.0644167	0.0118664	0.0862716	0.0044359	0.073088	0.00736621	0.0764102	0.0073424	0.117457	0.00586298	0.151189	0.00628314	0.100173	0.00331795	0.0981538	0.00696416	0.077933	0.012495	0.0785899	0.0193657	0.0813048	0.0164092	0.0816648	0.0139726	0.0896684	0.0150774	0.106645	0.0136901
cg12104707	0.0706545	0.00924239	0.06922	0.00579386	0.068236	0.00576761	0.0773845	0.00625227	0.0682918	0.0134132	0.0629209	0.00824377	0.0558641	0.0228931	0.0538124	0.00617219	0.0648362	0.00590803	0.0696212	0.00272188	0.055724	0.0227126	0.0590962	0.0194729	0.0680732	0.0169426	0.0650844	0.0122103	0.0557369	0.0198971	0.0702154	0.0163995
cg07584959	0.0798213	0.0127893	0.0770663	0.0133357	0.081113	0.0156272	0.0768085	0.00367309	0.0892405	0.0346914	0.091145	0.0198484	0.0743375	0.00560691	0.0948679	0.013756	0.0903799	0.0104601	0.120141		0.0863647	0.0190503	0.0882585	0.0252204	0.0884976	0.0393076	0.108244	0.0260627	0.0833197	0.0152053	0.0990809	0.0235777
cg19595170	0.124804	0.0141616	0.12324	0.0243805	0.112027	0.0254761	0.137027	0.00470766	0.14863	0.0249788	0.0631439	0.0146939	0.0704756	0.0171195	0.0827818	0.00838742	0.0435602	0.00736806	0.0605315	0.00228767	0.0692168	0.026166	0.0674412	0.0266301	0.0864468	0.039634	0.0599708	0.010125	0.0694097	0.0243486	0.0728693	0.0249269
cg10740670	0.041938	0.00658253	0.040631	0.00806281	0.0359465	0.00484768	0.0425486	0.00778423	0.0476306	0.00874616	0.0500865	0.0105255	0.0507167	0.00382979	0.0535201	0.00384616	0.0475926	0.0176467	0.0512246	0.00418045	0.0473401	0.00514963	0.0464897	0.00553235	0.0516986	0.0189827	0.0524887	0.00806958	0.0457757	0.0051582	0.052552	0.00502621
cg08222185	0.094944	0.0130156	0.0885597	0.00937903	0.113512	0.00503264	0.0901039	0.0109106	0.0728837	0.0210693	0.0335114	0.00888125	0.037481	0.00782782	0.0273383	0.00818961	0.0362118	0.00090545	0.035478	0.00101381	0.0298832	0.00921525	0.0315096	0.00828367	0.0420555	0.0228064	0.0334862	0.00866412	0.0288661	0.0036153	0.0398658	0.00973904
cg07940485	0.0258313	0.00389646	0.0238351	0.00555376	0.0328809	0.00464133	0.0260267	0.0109474	0.034456	0.00783656	0.0349068	0.00728173	0.0390167	0.00928406	0.04561	0.00228354	0.0449155	0.0119325	0.0421939	0.00839798	0.0295787	0.00854164	0.0369878	0.0154508	0.0465017	0.0273375	0.0384093	0.00761345	0.0327199	0.0148038	0.0443976	0.018622
cg15223781	0.0661777	0.00597945	0.0626949	0.00712108	0.0625265	0.00952206	0.0675062	0.00936511	0.0710282	0.0126933	0.0690074	0.014116	0.0892497	0.0131246	0.120654	0.00435634	0.0720097	0.00932642	0.0875512	0.0178644	0.0739641	0.025662	0.0690994	0.0264092	0.0703634	0.00659636	0.075407	0.0140088	0.0551288	0.00941048	0.0774862	0.0237297
cg07656362	0.0502105	0.00402173	0.0538066	0.00534462	0.0462202	0.00848285	0.0430557	0.00428574	0.053829	0.00776436	0.0326105	0.00558965	0.0335707	0.00835932	0.0269014	0.0112736	0.0482653	0.00300419	0.0495267	0.00847554	0.0303767	0.0113635	0.0355998	0.0105382	0.0356774	0.00943209	0.0381835	0.00806199	0.033582	0.0119121	0.0386617	0.012108
cg07748017	0.0552237	0.00757712	0.0526266	0.00777077	0.0552832	0.00570001	0.0631651	0.0122821	0.0578287	0.00844723	0.031252	0.00542488	0.0431732	0.00202218	0.056455	0.00258208	0.0483487	0.000663195	0.0556977	0.000234363	0.0344744	0.0116976	0.0305234	0.00820632	0.0374685	0.015926	0.0398214	0.0100509	0.0342084	0.00936436	0.04532	0.00634979
cg02801598	0.0313653	0.016838	0.0376785	0.00910257	0.0441567	0.0120943	0.0602841	0.00711875	0.063663	0.0118057	0.0419673	0.0101756	0.0332208	0.0044244	0.0276108	0.00852602	0.0474513	0.00201041	0.04038	0.0031283	0.0495926	0.0316965	0.0391343	0.0104292	0.062262	0.0214944	0.0401063	0.0101089	0.0425186	0.0188906	0.053422	0.0196014
cg06630737	0.141745	0.0192457	0.118124	0.0215524	0.147278	0.0247427	0.16157	0.0216704	0.158975	0.0108124	0.0808797	0.0155915	0.0722324	0.00698859	0.108403	0.00960887	0.0617799	0.00395891	0.0571204	0.00302961	0.0574989	0.0174294	0.0499127	0.0112913	0.0639602	0.0331696	0.0582961	0.0116171	0.0590272	0.023224	0.0761294	0.0244471
cg22920873	0.036274	0.00531378	0.0303528	0.00798329	0.0336636	0.00447113	0.0302151	0.00837217	0.0267999	0.00571634	0.021689	0.0049295	0.0299066	0.00523343	0.0390461	0.00987569	0.0276726	0.00141577	0.0265257	0.00266035	0.0242327	0.00326756	0.0271377	0.00749798	0.0292198	0.0140659	0.0250028	0.00371147	0.0218227	0.00338144	0.0289438	0.00651195
cg27016990	0.0182946	0.00219013	0.0156587	0.00595916	0.0162091	0.00177125	0.019606	0.00381533	0.0162178	0.00343911	0.016039	0.00980852	0.0139639	0.000775703	0.0115227	0.00192482	0.0173129	0.0039883	0.014991	0.00194642	0.0147419	0.0100053	0.0104183	0.00271744	0.0153943	0.00649735	0.0144222	0.00402027	0.0114239	0.00186571	0.0169779	0.00213675
cg17640322	0.0526111	0.0132837	0.036301	0.00440623	0.0455767	0.0078864	0.0601841	0.0271517	0.0364492	0.00757564	0.0322641	0.00236837	0.0370885	0.013711	0.0665282	0.0304543	0.0488919	0.00114273	0.0396897	0.000845233	0.0317078	0.0125297	0.037286	0.0131429	0.0417307	0.0157002	0.0353054	0.00878853	0.0309275	0.0118221	0.0419829	0.0152496
cg20451802	0.044361	0.00550469	0.0481777	0.00338976	0.0506066	0.00615256	0.0451527	0.00458044	0.0415834	0.00435942	0.0535892	0.00775458	0.0534962	0.002249	0.0655654	0.00136382	0.0760756	0.00486944	0.070601	0.00297452	0.054543	0.00483829	0.0655711	0.0127008	0.0666017	0.0276752	0.0585809	0.00864134	0.0535728	0.0113088	0.0673378	0.00972663
cg06233473	0.0706339	0.0103618	0.0684621	0.0041672	0.071016	0.00555795	0.0776297	0.0149086	0.0768183	0.0067489	0.0831237	0.0104654	0.0919117	0.00123429	0.104497	0.00432389	0.100552	0.0051753	0.10271	0.00661093	0.0896983	0.0217568	0.0879234	0.0188519	0.0894795	0.026235	0.0879886	0.0116269	0.0819991	0.0155982	0.107453	0.0223221
cg21736592	0.108592	0.0167047	0.0810287	0.012451	0.0720537	0.0102906	0.0597067	0.00023848	0.166875	0.0535293	0.095917	0.0268235	0.0543323	0.00250124	0.0609397	0.00279905	0.091398	0.0191136	0.0881048	0.0013075	0.0773399	0.02154	0.0779568	0.0251967	0.0811917	0.0131351	0.0801246	0.0113415	0.0667543	0.00674319	0.0775828	0.00989982
cg10533739	0.0629389	0.00356214	0.0594247	0.00250445	0.061467	0.00804391	0.0621896	0.00573194	0.068651	0.0108002	0.038142	0.00310269	0.0350533	0.00466475	0.0425929	0.00946854	0.0345166	0.000385684	0.0396458	0.00218492	0.0296196	0.00726855	0.0306128	0.00633985	0.035757	0.0127111	0.0323662	0.00539283	0.0277908	0.00383239	0.0399621	0.0111169
cg11468462	0.0477637	0.00643029	0.0524926	0.0124502	0.0548938	0.00225698	0.0481944	0.0022668	0.0479077	0.00363125	0.0342519	0.00483602	0.0437524	0.00165935	0.0527253	0.00641414	0.0407527	0.00675572	0.0378451	0.000875596	0.034042	0.0116264	0.032597	0.00393723	0.0382553	0.0153584	0.0386509	0.00780236	0.0410621	0.0293308	0.0436	0.0115434
cg03998173	0.0657896	0.00873903	0.0580161	0.00663626	0.0619491	0.00262229	0.0618136	0.00796474	0.0604888	0.00830138	0.0752758	0.0225272	0.0538478	0.0106448	0.0659813	0.00305448	0.0561799	0.000916149	0.0564376	0.00432382	0.0471722	0.0206104	0.0495409	0.0155942	0.0483519	0.0178051	0.0541063	0.00901758	0.0559966	0.018152	0.0681359	0.018434
cg05357320	0.0429238	0.000616645	0.0559516	0.00736079	0.0431941	0.00372723	0.0345561	0.00469354	0.0527304	0.0120653	0.0391888	0.0129294	0.0482692	0.0102068	0.0443553	0.0121845	0.0415826	0.00796371	0.0518039	0.00455028	0.0326362	0.00306167	0.0385445	0.00991144	0.0397757	0.0168567	0.0420759	0.0089514	0.0410694	0.022781	0.046332	0.0109792
cg09065135	0.0446093	0.00157066	0.0384482	0.00211492	0.0421822	0.00139375	0.0473377	0.00659083	0.0494052	0.00365552	0.0515154	0.00674125	0.0535606	0.00370982	0.0474758	0.00733934	0.0457814	0.00604929	0.0436203	0.00188373	0.0440626	0.0126501	0.0492497	0.00821759	0.04806	0.0140357	0.0385947	0.00486184	0.0386709	0.00976878	0.0458879	0.0133288
cg16728114	0.149353	0.0256091	0.130724	0.0256314	0.12043	0.00140186	0.144113	0.0268345	0.150891	0.00899157	0.0476844	0.0136341	0.0469379	0.00114787	0.0524564	0.00212392	0.0677348	0.000421874	0.0588038	0.00612265	0.044668	0.00805458	0.056122	0.0235083	0.0592212	0.0249179	0.0557637	0.0118474	0.047442	0.0117423	0.0550855	0.0156441
cg02913089	0.0712711	0.00733574	0.0799823	0.0152664	0.0639934	0.00507058	0.0876179	0.00559633	0.0774192	0.0109353	0.0432956	0.00557533	0.0468175	0.0010494	0.0868366	0.013841	0.0456931	0.00249987	0.045056	0.0021568	0.0299974	0.00980179	0.0293691	0.00408665	0.03332	0.016053	0.0383343	0.00727021	0.0443853	0.006844	0.0441006	0.0131623
cg13133148	0.0489962	0.00445451	0.0488139	0.00530423	0.0513901	0.00281689	0.0534319	0.00406402	0.0535921	0.00197962	0.0231226	0.00484004	0.0249764	0.00562438	0.0260535	0.00158456	0.0301958	0.00163152	0.0268259	0.00261281	0.0201557	0.00652678	0.0243665	0.00814159	0.0267903	0.0151318	0.0227202	0.0039565	0.0220071	0.00783217	0.0286932	0.0100974
cg24107581	0.0768855	0.0144744	0.0715608	0.00602823	0.0637642	0.0165662	0.0727681	0.000534252	0.0810131	0.012177	0.0768478	0.00951221	0.0819422	0.000596954	0.0880994	0.0160835	0.093088	0.000720478	0.0777824	0.00839496	0.071408	0.010566	0.0792205	0.0273807	0.0801731	0.019305	0.0799828	0.0166006	0.0768608	0.0274138	0.088039	0.0306841
cg05492270	0.0520847	0.0131705	0.0672665	0.00800047	0.0458902	0.00288926	0.0546593	0.0125356	0.0471301	0.00457794	0.0470698	0.00629839	0.0549215	0.0157011	0.061542	0.0109557	0.0598465	0.0102413	0.0560951	0.00616579	0.0625821	0.0265622	0.0722896	0.0336017	0.0610489	0.0167477	0.0560078	0.0116299	0.0477184	0.0065459	0.0614011	0.023376
cg14521746	0.0692354	0.0170328	0.0896894	0.00823169	0.0690116	0.0142031	0.0751787	0.0152329	0.0676065	0.0138228	0.0643783	0.0111429	0.0697415	0.000908689	0.0788274	0.00423507	0.0699553	0.0164236	0.0755628	0.0114292	0.0573464	0.00955098	0.0585075	0.00907708	0.0721273	0.0358986	0.0618741	0.0103368	0.0693427	0.025046	0.0853099	0.00959341
cg14872956	0.0570414	0.00246519	0.0630363	0.0072681	0.0544202	0.00838653	0.0686998	0.0110148	0.0716934	0.00533578	0.0402687	0.0103849	0.0447535	0.0034422	0.042076	0.000802064	0.0465133	0.00116393	0.0459434	0.0016008	0.0330021	0.00423808	0.0414467	0.020282	0.0436027	0.018091	0.0446446	0.00978199	0.0410091	0.0160791	0.0448937	0.0134133
cg18611847	0.0560662	0.00210462	0.0626647	0.00660973	0.0534864	0.00739169	0.0696618	0.011116	0.0656599	0.0106864	0.0259095	0.00731616	0.0204701	0.00229079	0.019863	0.00030972	0.0323199	0.00189639	0.0325913	0.00254077	0.0231387	0.0111227	0.0226532	0.00521412	0.0305817	0.0154603	0.0274978	0.00585584	0.0239288	0.00839109	0.0285591	0.0105921
cg21051423	0.0303644	0.000914981	0.0323135	0.00376807	0.0296999	0.00818842	0.0398484	0.00213951	0.0364867	0.00461459	0.0308541	0.00857376	0.0266715	0.00149625	0.0380165	0.0133811	0.0360044	0.00213809	0.0410885	0.00306666	0.0307953	0.0106193	0.0336812	0.0238307	0.0302969	0.00895529	0.0302068	0.0102997	0.029923	0.0156155	0.0361243	0.0161108
cg22211866	0.105536	0.00905458	0.0982076	0.0084283	0.0740238	0.0102372	0.119897	0.0134178	0.107823	0.00979449	0.0829514	0.0214838	0.0983313	0.0153584	0.0948732	0.0326464	0.113732	0.00989561	0.114692	0.0175397	0.0946736	0.029877	0.10179	0.0243255	0.122461	0.0449316	0.0883661	0.0170831	0.101746	0.0152179	0.130634	0.0414982
cg20808145	0.0525727	0.00801127	0.0448972	0.0049081	0.0540392	0.00750714	0.044493	0.0158532	0.051482	0.0138998	0.0383869	0.00787375	0.0437476	0.000755735	0.0473883	0.0050836	0.052399	0.00681179	0.0469674	0.00136197	0.0365899	0.0112802	0.040857	0.0119012	0.0503579	0.0274308	0.0416057	0.00658919	0.0379502	0.0131308	0.0491337	0.0148946
cg00178790	0.062166	0.003713	0.0629207	0.00598543	0.0598427	0.00315714	0.0692499	0.0142132	0.0669623	0.0119292	0.0449307	0.00700151	0.0428779	0.00407735	0.0539885	0.00421525	0.0506536	0.00669069	0.0470805	0.000455532	0.0443162	0.00318183	0.0453011	0.00759327	0.0398982	0.0124378	0.042353	0.00829055	0.039999	0.0102827	0.0522468	0.008499
cg03966541	0.0658672	0.00404385	0.0645951	0.00520531	0.065279	0.00383324	0.0759273	0.00537177	0.0744872	0.00648976	0.0236473	0.00610203	0.0281634	0.00211204	0.030529	0.0074685	0.0264313	6.71964e-05	0.0294883	0.000387601	0.0208256	0.00388371	0.0222105	0.00444945	0.0274959	0.0139282	0.0240762	0.0039044	0.0243261	0.0112046	0.0287063	0.00795383
cg13959523	0.0557145	0.00846257	0.0535431	0.00977214	0.048179	0.0091074	0.0449069	0.00577347	0.0651305	0.0118409	0.116663	0.038745	0.086331	0.0218229	0.124889	0.0326033	0.0744035	0.0121347	0.0798104	0.00535459	0.0550994	0.0101631	0.0564728	0.0156814	0.0608385	0.025539	0.0757652	0.017018	0.0860703	0.0155179	0.0982158	0.0121488
cg18700516	0.0528573	0.010812	0.0522974	0.0101207	0.0482956	0.0116974	0.0705863	0.0123906	0.0620319	0.00791025	0.0747222	0.0384413	0.0480956	0.000312499	0.048247	0.00185454	0.0900121	0.00741228	0.0660353	0.00435344	0.0685262	0.0212493	0.0694223	0.0203718	0.0652898	0.019291	0.0654968	0.0126974	0.0569386	0.020444	0.0765129	0.0294519
cg15842400	0.0676868	0.00203725	0.0660704	0.00949983	0.0628189	0.00427035	0.0645375	0.00345756	0.0586201	0.0150954	0.019035	0.00529714	0.0295925	0.0049996	0.0264348	0.00479952	0.0312264	0.00414251	0.0319632	0.00257521	0.0152335	0.0062805	0.0196512	0.00831614	0.019445	0.00895977	0.0223791	0.00839753	0.0162552	0.00551679	0.0225896	0.00502176
cg05843340	0.0316977	0.00337898	0.0235821	0.00428418	0.0258709	0.00708869	0.0293098	0.0102006	0.0280681	0.00383611	0.0296253	0.0124379	0.021599	0.00403876	0.0418541	0.0232962	0.0611152	0.0471568	0.064847	0.0489892	0.05874	0.0548494	0.0245704	0.0125187	0.0447337	0.0437081	0.0402751	0.0259982	0.0291314	0.0189849	0.0476987	0.0337805
cg17603184	0.0488133	0.00829623	0.0477331	0.00283027	0.0421375	0.00780905	0.038088	0.0093971	0.0476329	0.00288846	0.0536283	0.00746815	0.0662715	0.0148837	0.0879631	0.0221318	0.0589703	0.00642851	0.0637184	0.00279548	0.0503455	0.0148193	0.052511	0.00623235	0.0563598	0.018801	0.0558586	0.0113897	0.0501686	0.0108442	0.061438	0.0121626
cg08020051	0.056653	0.00315076	0.0483776	0.00889997	0.0457241	0.00599027	0.0505811	0.00122341	0.0564336	0.00277913	0.0688944	0.0156785	0.0588585	0.023829	0.0612747	0.0177677	0.0715686	0.00291899	0.0633357	0.0063668	0.0617419	0.0202702	0.0545559	0.0059339	0.0728761	0.00961895	0.0746935	0.0189838	0.0503371	0.0124918	0.0692561	0.0149874
cg25552492	0.0608447	0.00448319	0.0735032	0.0201938	0.0584873	0.00565	0.105297	0.0224739	0.0667008	0.00992782	0.089474	0.0169248	0.0763264	0.00513613	0.129967	0.0158153	0.0498757	0.000576914	0.0454973	0.000163702	0.0443654	0.00940171	0.0506917	0.0116053	0.0492032	0.0204131	0.0578972	0.0230997	0.0900554	0.0215271	0.106353	0.0196075
cg09929612	0.0455521	0.0054557	0.0528995	0.0158768	0.0432415	0.00631839	0.048704	0.00402323	0.0519336	0.00304458	0.0211959	0.0047328	0.0180047	0.00329889	0.0202194	0.00419855	0.0310907	0.000751075	0.0335245	0.00345112	0.02019	0.00554768	0.0200173	0.00494894	0.0217872	0.00806919	0.0271498	0.00654367	0.0191926	0.00432755	0.0221096	0.00665131
cg22492966	0.089492	0.00996033	0.0917627	0.0155494	0.0794787	0.0128684	0.104468	0.0150735	0.107663	0.015546	0.0737713	0.0135317	0.066094	6.69842e-05	0.0777189	0.0123792	0.08995	0.000105875	0.0889328	0.00417803	0.081318	0.0224235	0.0942379	0.0288899	0.100864	0.0559864	0.0774159	0.0110414	0.0807788	0.0341656	0.0872036	0.0265709
cg22994720	0.0860688	0.0019908	0.086691	0.00666437	0.0909953	0.00551307	0.0870052	0.00410386	0.0859022	0.0110067	0.0656947	0.0290277	0.0483237	0.0173028	0.0540214	0.00660874	0.0476151	0.00210542	0.0522123	0.00563754	0.0365626	0.00997115	0.0350532	0.0088864	0.0378253	0.0194962	0.0462536	0.0103439	0.0389402	0.00800861	0.0442088	0.00644686
cg00033516	0.0562973	0.00724637	0.0594808	0.00912617	0.0568814	0.00381961	0.051234	0.00385586	0.0545476	0.0154798	0.0426632	0.01583	0.0661512	0.0249833	0.0670391	0.0354878	0.0500175	0.00348089	0.0533318	0.00730836	0.0332775	0.016281	0.0368708	0.00975123	0.0347776	0.00750649	0.0438262	0.00933975	0.0494344	0.0127335	0.0686726	0.012336
cg02528468	0.0467927	0.012317	0.0474453	0.00346471	0.0447809	0.00515277	0.0534187	0.00239649	0.0593491	0.00716765	0.0332229	0.00801499	0.0341924	0.00260837	0.0436877	0.0111242	0.0423993	0.0014276	0.0422735	0.00156021	0.0383228	0.00688719	0.0367501	0.00468355	0.0400705	0.0162168	0.0393338	0.00850502	0.036919	0.00305214	0.0455744	0.00473516
cg11539173	0.0685806	0.00872373	0.0671213	0.00623085	0.0687403	0.00129344	0.0647567	0.000117434	0.0772383	0.0077544	0.0245314	0.00504225	0.0500269	0.00315703	0.0524383	0.00778004	0.0307106	0.000479157	0.0333624	0.0010535	0.0257762	0.00708455	0.0267303	0.0095098	0.0315905	0.0137546	0.0268122	0.0062166	0.0258958	0.00926692	0.0343091	0.00868029
cg10561472	0.113775	0.0198286	0.115751	0.00986263	0.094919	0.0116679	0.109576	0.0280173	0.11446	0.020622	0.0594387	0.0090942	0.0578023	0.00103287	0.0567255	0.0156569	0.0607122	0.000171516	0.0641056	0.00235089	0.0564954	0.0287682	0.0504606	0.0138679	0.0631608	0.0284503	0.0618323	0.00923472	0.0520382	0.00980654	0.0581065	0.0170873
cg15094912	0.0520941	0.00299373	0.0574329	0.00391995	0.058524	0.0039789	0.0559427	0.0104395	0.0635422	0.00534124	0.0413328	0.00794379	0.04952	0.000169868	0.0492782	0.00173496	0.0563364	0.00144154	0.0530281	0.00685942	0.0379932	0.00963778	0.0449115	0.00646953	0.0483775	0.0220542	0.0472988	0.00956073	0.0432697	0.0130506	0.0638099	0.0105382
cg12463550	0.0381272	0.00187574	0.0381125	0.00318073	0.0365178	0.00434821	0.0425249	0.000443875	0.0387385	0.00261204	0.0202547	0.00849074	0.0250959	0.00715189	0.0290073	0.00853445	0.0293242	0.00219524	0.0345153	0.00733969	0.0230072	0.00960969	0.0215812	0.00764161	0.0236067	0.00668797	0.0257739	0.00813703	0.0197989	0.00323208	0.0259811	0.0064699
cg24892074	0.0474225	0.00160907	0.0472816	0.00151994	0.0467825	0.0113525	0.0453983	0.00276583	0.04711	0.0112083	0.0278099	0.00478953	0.0268042	0.00336123	0.0331732	0.00206855	0.0349335	0.00424631	0.0358933	0.00283174	0.0275961	0.00682765	0.0261783	0.00445377	0.0313891	0.0103634	0.0318304	0.00533349	0.0312432	0.0150269	0.0348758	0.00736085
cg19337295	0.069314	0.0146885	0.0691103	0.010128	0.0614005	0.00954839	0.0748488	0.0037614	0.0701458	0.00566689	0.0379638	0.00448624	0.0246701	0.00404896	0.030677	0.00130724	0.0484641	0.00307643	0.0411289	0.00760428	0.0283929	0.0046078	0.0261485	0.00635619	0.040932	0.011266	0.0353898	0.00705798	0.0309454	0.0149129	0.0399724	0.00877648
cg09259332	0.0339786	0.00365116	0.0245884	0.00421051	0.0374007	0.00483763	0.0199027	0.00620577	0.0233761	0.00302189	0.0518165	0.0167449	0.0529144	0.00235012	0.0453163	0.0106745	0.059272	0.00789426	0.0680634	0.00251422	0.0473951	0.0055886	0.0509295	0.00847235	0.0553526	0.0162883	0.0570447	0.00473289	0.0460466	0.00448373	0.0567033	0.00990073
cg22374901	0.0404407	0.00841005	0.0494976	0.00875549	0.0328396	0.00417541	0.0419628	0.0089762	0.0381806	0.00501016	0.034016	0.0132529	0.0341277	0.00502538	0.0368904	0.00485683	0.0461035	0.00164597	0.0483372	0.00524436	0.0320302	0.0117575	0.0297739	0.00746839	0.0387688	0.0156394	0.0374761	0.00903999	0.0301994	0.00925771	0.0408506	0.0144633
cg25593040	0.0372291	0.00649506	0.0338753	0.00514171	0.0334639	0.00657343	0.0298706	0.00108111	0.0391298	0.00227045	0.056797	0.0112523	0.049828	0.00909563	0.0616727	0.00811428	0.0626136	0.00293038	0.0620058	0.0069409	0.0518924	0.0163398	0.055628	0.00921964	0.0635434	0.0269308	0.0542786	0.0110373	0.0525962	0.0147771	0.0562263	0.013504
cg07909265	0.0751044	0.00629159	0.0662822	0.0216225	0.0667972	0.0123896	0.0730459	0.00929077	0.0752464	0.0124753	0.0526871	0.00850979	0.0551274	0.00717653	0.0549238	0.00627702	0.0588307	0.000461316	0.0627298	0.00317854	0.0421211	0.0122152	0.0500221	0.0118544	0.0554101	0.020924	0.0492615	0.0104244	0.0576964	0.0405398	0.0585378	0.013071
cg24794734	0.0508607	0.00271472	0.0404083	0.00633426	0.0463523	0.00252748	0.0491345	0.00448782	0.0477992	0.00368492	0.0543433	0.00974901	0.0719102	0.00264923	0.0806361	0.00772993	0.0713037	0.0061685	0.0731212	0.00360508	0.0640432	0.0284117	0.0591958	0.0165442	0.068133	0.0300302	0.0592631	0.010182	0.0613592	0.0283138	0.0642019	0.0242951
cg11372696	0.0495092	0.00910051	0.0526221	0.00741739	0.0489195	0.00899638	0.0495986	0.00279946	0.0567356	0.00978881	0.0304551	0.00535312	0.0440454	0.000653904	0.0536273	0.00624189	0.0383922	0.00946324	0.0481545	0.00493475	0.03573	0.00852697	0.0341944	0.00640261	0.038785	0.0175829	0.0363137	0.00674894	0.0340083	0.0107876	0.043367	0.00828841
cg26918442	0.0510782	0.00671434	0.0478705	0.000786455	0.0403226	0.0059943	0.04657	0.00300919	0.0491617	0.00354969	0.106103	0.173469	0.0314307	0.00219753	0.0308136	0.00392393	0.0381306	0.00205388	0.0358256	0.00442604	0.0260346	0.00402007	0.0283106	0.00841701	0.0339967	0.0161699	0.0302658	0.00533179	0.0323124	0.019375	0.0330911	0.00800984
cg25258291	0.081911	0.00366393	0.0778661	0.0102934	0.0782988	0.000764707	0.077177	0.00198596	0.0723694	0.00469241	0.0304248	0.00847488	0.0325567	0.00427938	0.0514683	0.0184673	0.027357	0.000872471	0.0301465	0.000444558	0.0243364	0.0088245	0.0251696	0.010463	0.0281096	0.00913591	0.0262983	0.00734988	0.0287639	0.00562893	0.0352512	0.00671157
cg02729506	0.0507556	0.00716582	0.0564733	0.00826367	0.064418	0.0104846	0.0496354	0.00557421	0.0532222	0.00694049	0.0310302	0.00557917	0.0377284	0.00826269	0.0354368	0.00866788	0.0481597	0.000351878	0.0530455	0.0112591	0.0281735	0.00474374	0.0298904	0.00361377	0.0316552	0.013291	0.037947	0.0128756	0.0280945	0.0126851	0.035174	0.0103211
cg01013324	0.0603671	0.00498504	0.102372	0.0195024	0.0799116	0.00702914	0.086348	0.00363806	0.0629102	0.0164856	0.0550284	0.0200772	0.0521579	7.7209e-05	0.0724769	0.017425	0.0524313	0.00262383	0.0540723	0.0114225	0.0327627	0.0147627	0.0311552	0.00954347	0.0358021	0.0157305	0.0476715	0.0124946	0.0588839	0.0168009	0.0731709	0.0146423
cg17550582	0.0533043	0.00903597	0.0540276	0.00770738	0.0609798	0.00741565	0.0633501	0.00856524	0.0555293	0.0086247	0.0498243	0.0125993	0.0368967	0.00200923	0.0657296	0.022304	0.0381328	0.00504618	0.0382582	0.00134174	0.0287152	0.00818838	0.0319933	0.0113523	0.0411226	0.0264457	0.0363073	0.00797753	0.0442131	0.0150029	0.0534821	0.00883043
cg13846796	0.0450667	0.00426203	0.0407973	0.00565177	0.046903	0.00764087	0.0434636	0.00827438	0.0440644	0.0109346	0.0309572	0.00889391	0.028332	0.00262451	0.0267	0.00853511	0.0328527	0.00300151	0.0363925	0.000720174	0.0317095	0.0110331	0.0327796	0.013462	0.0424003	0.0225328	0.0316137	0.00647092	0.0279207	0.01118	0.0380807	0.0124338
cg13510262	0.0791962	0.00937829	0.0818806	0.0196701	0.0698772	0.00612359	0.0899508	0.00139737	0.0868589	0.0166728	0.0506285	0.0174162	0.03891	0.00178086	0.0350188	0.0224034	0.0684042	0.00447278	0.0625791	0.000408496	0.0469696	0.0126611	0.0442183	0.0120216	0.052948	0.0251924	0.0526002	0.016518	0.0460702	0.0112675	0.0555916	0.0111361
cg20476877	0.0669052	0.0131069	0.071732	0.0154291	0.0672838	0.0142213	0.0734988	0.00947541	0.0691571	0.0139807	0.0276945	0.00452278	0.0344904	0.00152054	0.0402351	0.00932569	0.0356041	0.00126673	0.035283	0.00143315	0.0269433	0.00839066	0.0282341	0.00969223	0.033658	0.0156583	0.0305186	0.00732354	0.0269039	0.00556831	0.0383135	0.0140849
cg07384961	0.0780304	0.00491401	0.0943923	0.0374724	0.0707581	0.0133548	0.110328	0.0400506	0.0766529	0.00978528	0.183251	0.248071	0.10887	0.0328117	0.164178	0.0727589	0.160955	0.00725852	0.12415	0.010711	0.0443825	0.0102185	0.0629181	0.0207165	0.047239	0.0221869	0.0983772	0.0363492	0.139383	0.0231124	0.115901	0.0781998
cg01557989	0.0457125	0.011303	0.0490887	0.00739498	0.0365518	0.0114585	0.0386785	0.00240146	0.0432986	0.00664108	0.0454306	0.0246118	0.0304487	0.00631405	0.0527864	0.0108433	0.0355843	0.00530258	0.0374377	0.00709739	0.0234071	0.0146519	0.025403	0.0115449	0.0202266	0.00720433	0.033089	0.0122268	0.0379132	0.0143924	0.0372766	0.00805863
cg04169469	0.119257	0.015708	0.121299	0.0115569	0.117325	0.0102313	0.125798	0.0137589	0.127808	0.0145511	0.0350569	0.00943664	0.0337213	0.000294086	0.0454145	0.00291262	0.0362972	0.00429133	0.0369213	0.00067931	0.0307029	0.00637469	0.0334222	0.0128707	0.0417369	0.0289825	0.0334361	0.0075346	0.0271414	0.00740399	0.0446085	0.0132557
cg06701500	0.0991579	0.0138341	0.0917509	0.0124242	0.0949212	0.0106439	0.0952693	0.0012664	0.0885602	0.00615113	0.0643906	0.0197452	0.0802508	0.00303515	0.0834262	0.00550239	0.106327	0.016301	0.0874202	0.00874282	0.0444828	0.0118171	0.0429663	0.0123578	0.0455512	0.0139389	0.0766979	0.0184873	0.116917	0.0123635	0.0837522	0.0253697
cg03734660	0.0590043	0.00561362	0.056861	0.0083102	0.0572003	0.0113685	0.0469343	0.00232173	0.0589594	0.00311441	0.0296228	0.0069	0.0304276	0.00139586	0.0466415	0.0146319	0.0323801	0.0026703	0.0299999	0.00221318	0.0207646	0.00605052	0.0248785	0.00815267	0.0276885	0.00902104	0.0246539	0.00693436	0.023211	0.00746906	0.0312853	0.00751778
cg13597949	0.065138	0.00935354	0.0719816	0.0078406	0.0612118	0.002425	0.0673954	0.00506869	0.0718284	0.0088399	0.0392602	0.00546747	0.0359883	0.00116562	0.0456982	0.00285392	0.0327446	0.00342683	0.0333917	0.00245654	0.0318405	0.00846461	0.0306395	0.00703628	0.0325958	0.0167025	0.0309808	0.00595304	0.0316164	0.00332833	0.0450379	0.0146177
cg17260449	0.0734369	0.0128237	0.0709725	0.00293156	0.0624776	0.00673645	0.0742568	0.00532646	0.0820307	0.00449819	0.0516147	0.011733	0.0553166	0.00805982	0.067703	0.00253776	0.0592324	0.00448813	0.0630374	0.00406376	0.0495496	0.0173284	0.0525	0.0123058	0.0639467	0.0257334	0.0544269	0.00895199	0.0524049	0.0231751	0.0541193	0.0105511
cg22975913	0.105786	0.012886	0.123846	0.0299556	0.104341	0.0107338	0.13961	0.0234959	0.134299	0.0311115	0.0883634	0.0344045	0.0856312	0.0149097	0.111874	0.0213976	0.087152	0.011039	0.0767289	0.00563638	0.0865205	0.0271333	0.0960806	0.0482748	0.112174	0.0340719	0.0766477	0.0174657	0.0827184	0.0296571	0.101478	0.0329431
cg10984852	0.0931195	0.00497033	0.0843588	0.0174898	0.0827624	0.0144588	0.0977287	0.0323197	0.110275	0.0195276	0.0823571	0.0140712	0.0968391	0.000738481	0.105357	0.0130993	0.118201	0.00879111	0.0984316	0.0143387	0.0879737	0.00760266	0.102413	0.0183837	0.100961	0.0212983	0.100181	0.00984711	0.0900937	0.0212781	0.11066	0.0172364
cg13882835	0.111331	0.0173418	0.0819397	0.0216487	0.0799651	0.0310868	0.123798	0.0132243	0.11575	0.00657675	0.0785072	0.00935654	0.090112	0.00279079	0.0702931	0.00358562	0.0854688	0.0160657	0.0898273	0.00484073	0.105483	0.0295716	0.0972645	0.0243718	0.116672	0.039751	0.0867105	0.0207402	0.078916	0.0208447	0.0987143	0.0323414
cg01195127	0.0618287	0.00646768	0.0698406	0.00716448	0.0645378	0.00539217	0.0637564	0.00682638	0.0628732	0.00538381	0.0226599	0.00741276	0.0358908	0.00265791	0.0364598	0.0177589	0.0276101	0.00200813	0.0269215	0.00428164	0.0243651	0.00833843	0.0194508	0.00560742	0.0243964	0.00920503	0.0221778	0.00526714	0.0240335	0.0110911	0.0318599	0.00945405
cg24362401	0.0936985	0.0110344	0.0819374	0.00715125	0.0829563	0.00641523	0.104118	0.0212212	0.0829823	0.0148711	0.0760339	0.0107778	0.0721916	0.00811723	0.0858794	0.0142524	0.106302	0.0323271	0.0913066	0.00353408	0.0805254	0.00948374	0.0852606	0.0221667	0.100474	0.0423801	0.0785692	0.0142176	0.078593	0.0413086	0.0953684	0.0373611
cg27061947	0.101405	0.0068548	0.103172	0.0263451	0.0798139	0.0127473	0.0879023	0.0224017	0.101316	0.0123196	0.0414465	0.0063946	0.0429792	0.00737858	0.0571742	0.0105434	0.0555398	0.00262878	0.0476162	0.00625816	0.0401209	0.0143109	0.0436681	0.0123827	0.0488732	0.016467	0.0435698	0.00915908	0.0409054	0.0118591	0.0520311	0.0118717
cg19108785	0.0650182	0.00650869	0.0705085	0.0157535	0.0717421	0.0125619	0.0698191	0.00780424	0.0780012	0.0102202	0.0428411	0.00950954	0.0462432	0.0079687	0.046008	0.00773341	0.046525	0.0048916	0.0507501	0.00762941	0.0400081	0.0186528	0.0383667	0.0100794	0.0464777	0.0225076	0.0426242	0.00726663	0.0381749	0.0144547	0.0479723	0.00889183
cg10432177	0.0460347	0.0126126	0.0500397	0.00644904	0.0490252	0.0106865	0.0531564	0.00476981	0.0477586	0.00753033	0.0195622	0.00716941	0.0169732	0.00448502	0.0165219	0.00531628	0.0325925	0.00920474	0.0333612	0.0012487	0.0181895	0.00540181	0.0181039	0.00523977	0.0223369	0.00973997	0.0222058	0.00681494	0.0181963	0.00502417	0.0223826	0.00238218
cg09881917	0.0525753	0.00327895	0.0548564	0.00831047	0.0533706	0.00840167	0.0547974	0.0060159	0.0525425	0.00483268	0.0862186	0.0169488	0.0816545	0.00195384	0.0874815	0.0115493	0.091797	0.00989837	0.101517	0.00653992	0.0819134	0.0248654	0.0863614	0.0296142	0.0769188	0.0121201	0.0814741	0.0179387	0.084304	0.0447647	0.0957844	0.0204946
cg03079681	0.10119	0.0102409	0.0956621	0.0144929	0.0912695	0.00561298	0.100148	0.00854256	0.101929	0.0173907	0.0357604	0.00509977	0.0564486	0.0120493	0.0723401	0.00293859	0.0539285	0.00925231	0.0424287	0.000679459	0.0422309	0.0179212	0.0421072	0.011422	0.0425992	0.014854	0.0378313	0.00664463	0.0311362	0.0118515	0.0438334	0.0112508
cg02131399	0.0797659	0.00792688	0.0637799	0.0110787	0.0652561	0.0107023	0.0761482	0.00648171	0.0590291	0.0091215	0.0404039	0.00965295	0.0419231	0.00391333	0.0569092	0.0237243	0.0502902	0.00457285	0.0516809	0.00333047	0.0408449	0.0180248	0.0374605	0.00886755	0.0497985	0.0209909	0.0436931	0.00994501	0.0460937	0.0118154	0.0522154	0.0100039
cg03332113	0.05101	0.0109323	0.0472541	0.00310217	0.0529619	0.00818292	0.0556797	0.0101419	0.0465874	0.00281418	0.0368035	0.00627073	0.0434695	0.0027483	0.0461936	0.00660641	0.0472198	0.00486668	0.0479418	0.00173813	0.033535	0.0144442	0.0394315	0.0174549	0.0449882	0.0104716	0.040482	0.0145181	0.0354578	0.0156896	0.0440729	0.0117984
cg18676803	0.0478914	0.00340651	0.0402892	0.00630277	0.0391152	0.00144804	0.0489056	0.00670188	0.0483518	0.00178335	0.0651537	0.0183938	0.0878482	0.00160547	0.0701122	0.0108064	0.065837	0.00843726	0.101559	0.0095939	0.0654443	0.0244972	0.06859	0.0131296	0.0812995	0.0317567	0.0669936	0.0147393	0.0594493	0.0183488	0.0597568	0.0093652
cg04233664	0.0277283	0.00502643	0.0309434	0.00558374	0.0366484	7.74058e-06	0.0344141	0.00604318	0.0315589	0.00731065	0.023188	0.012305	0.0162899	0.004545	0.0192437	0.00276827	0.0183848	0.00236068	0.0189844	0.00250248	0.0158981	0.00533315	0.0145356	0.00531107	0.0171574	0.0104983	0.0164666	0.00488179	0.015345	0.00478339	0.0230243	0.00552963
cg20150743	0.0609437	0.00169383	0.0580836	0.00570202	0.0684129	0.014024	0.0616734	0.0122226	0.0618418	0.00454209	0.0305306	0.00583015	0.0237959	0.00359282	0.0243515	0.0109566	0.0328173	0.000139095	0.0359187	0.00388615	0.022326	0.00568607	0.0241858	0.00556258	0.0274355	0.00732334	0.0285098	0.00934999	0.0242471	0.00615679	0.0331993	0.0108075
cg13022174	0.0787587	0.0071636	0.0776056	0.00480848	0.0764511	0.00723159	0.0833734	0.00980514	0.072666	0.00902112	0.0471582	0.00626068	0.0871304	0.00584592	0.103003	0.00120852	0.0527474	0.00898934	0.0596879	0.000885708	0.0493091	0.0071272	0.0493428	0.0103639	0.0526675	0.0179571	0.0520343	0.011193	0.0490674	0.00713359	0.056537	0.0155961
cg20224517	0.105648	0.0131418	0.100254	0.0159477	0.101328	0.0026652	0.0916323	0.0160988	0.122388	0.0223372	0.0434342	0.0114936	0.0641029	0.0098699	0.0682032	0.0159165	0.0549093	0.00709345	0.0550743	0.0040844	0.0404299	0.0130208	0.0462663	0.0231394	0.0450636	0.0105423	0.0502427	0.018999	0.0549398	0.0164577	0.0567455	0.0181886
cg24449371	0.0397232	0.00731704	0.0350036	0.00714346	0.0403864	0.0107785	0.0305266	0.00115839	0.0309021	0.00301967	0.0403727	0.0024973	0.0412216	0.00626441	0.0518015	5.91919e-05	0.0455404	0.00420707	0.0388486	0.00109296	0.0359172	0.00689033	0.0406468	0.00994988	0.0477603	0.0352113	0.0410393	0.00792346	0.041328	0.0210874	0.0433668	0.015409
cg21246431	0.0615595	0.00870817	0.066192	0.00490783	0.0547144	0.00681426	0.0566291	0.0034082	0.0599751	0.0108854	0.0255362	0.00431461	0.019779	0.000234165	0.0277613	0.000757552	0.0335346	0.00922475	0.0322657	0.00329701	0.0225191	0.00628453	0.0252936	0.00816688	0.0274649	0.0143996	0.0255331	0.00736346	0.0239638	0.0137091	0.0272483	0.00731779
cg01372605	0.042745	0.00311739	0.0451796	0.0122248	0.0374086	0.00252772	0.0464581	0.000595077	0.0450223	0.00338065	0.0440615	0.00691407	0.0571438	0.0207265	0.0444227	0.000523026	0.0497989	0.000199263	0.0591076	0.0126785	0.0446193	0.00754092	0.0482477	0.00952645	0.0557367	0.0181679	0.0517106	0.0110134	0.0450164	0.0067423	0.0540812	0.0164466
cg16746737	0.0443057	0.00432303	0.0470579	0.0040792	0.0404378	0.00270283	0.0582703	0.00349956	0.0471079	0.00925371	0.0218391	0.00408975	0.0253809	0.00393163	0.0254181	0.00235959	0.0264155	0.00048388	0.0278791	0.000575832	0.0219252	0.00891645	0.0267008	0.0178481	0.0255845	0.00831782	0.0231352	0.00616275	0.0227323	0.0115296	0.0275648	0.00997624
cg05860890	0.072875	0.00372135	0.0850674	0.0105701	0.0682568	0.00868984	0.082371	0.00983959	0.0767012	0.0102616	0.0703121	0.0139977	0.0616889	0.00452837	0.0989505	0.00584277	0.0469599	0.00561316	0.050002	0.0074763	0.0380336	0.00567143	0.0393747	0.00880222	0.0426015	0.0166405	0.0497442	0.0120615	0.0684625	0.00937894	0.0769205	0.00903254
cg06216677	0.0461612	0.0031424	0.0449761	0.00143087	0.0513915	0.00209019	0.0492234	0.00513836	0.0614292	0.00123296	0.0517687	0.0251827	0.0224762	0.00142734	0.0279604	0.000206638	0.054081	0.00975272	0.0475851	0.00547711	0.0337083	0.0126322	0.0283783	0.0134451	0.0383482	0.0153932	0.0357944	0.00905209	0.0258413	0.00352912	0.0420317	0.016709
cg23637943	0.0649323	0.0043484	0.0721006	0.00757213	0.0621289	0.00787732	0.0655548	0.0167975	0.0760475	0.00420993	0.0484534	0.00583889	0.0486708	0.00377027	0.0577552	0.0153199	0.0616658	0.000590957	0.0603384	0.00322262	0.0445876	0.0037446	0.0513237	0.0161933	0.0512487	0.0193779	0.0531322	0.00866518	0.0485862	0.014111	0.0528619	0.00859665
cg06754047	0.0485348	0.0156691	0.0576803	0.00455258	0.0486268	0.00350236	0.0680168	0.0150651	0.0551918	0.0216127	0.0363573	0.00731347	0.0349464	0.00476581	0.0292685	0.00367461	0.0517313	0.00166191	0.0568734	0.0152097	0.0382785	0.0120927	0.0318846	0.00516835	0.0562134	0.0116078	0.042619	0.011598	0.0438517	0.0192254	0.0409192	0.00821981
cg16896647	0.0982066	0.0247584	0.0774481	0.0158336	0.0742753	0.0121517	0.0789181	0.0100949	0.0688699	0.0137234	0.0468206	0.00781733	0.0656849	0.00986816	0.147635	0.0437085	0.043396	0.000789966	0.048932	0.00302778	0.0414157	0.00644043	0.0425326	0.00304977	0.0457425	0.0143818	0.0438337	0.00763161	0.077181	0.0141754	0.0921068	0.0123873
cg05764061	0.166232	0.021477	0.127253	0.0155932	0.172346	0.00142729	0.169156	0.014234	0.147898	0.0200404	0.08893	0.01149	0.0959582	0.00190921	0.126701	0.0377102	0.123376	0.00538893	0.122927	0.004538	0.107666	0.0126919	0.107181	0.029953	0.113658	0.0218353	0.100273	0.0130197	0.0941279	0.0197301	0.10736	0.021071
cg08147886	0.0376858	0.00430248	0.0350649	0.00427338	0.0344215	0.0047657	0.0389176	0.00170729	0.0371748	0.00312712	0.0356588	0.00462165	0.0445436	0.00776059	0.051484	0.00638966	0.0331598	0.00590257	0.0422542	0.00145983	0.0305152	0.00917024	0.03344	0.00954792	0.0412368	0.0211005	0.0321378	0.00587122	0.0386527	0.0157729	0.0526237	0.00917833
cg09469394	0.0537886	0.00683893	0.0579498	0.00918482	0.0547198	0.00972483	0.0639155	0.0169755	0.0563641	0.00344392	0.035509	0.00905503	0.0378198	0.00451865	0.0426776	0.00202539	0.0614597	0.013325	0.0481119	0.00341137	0.035254	0.00704505	0.037851	0.0199081	0.0463305	0.0150006	0.039148	0.011239	0.0332569	0.0219354	0.0413471	0.0111445
cg00792687	0.0440022	0.00250256	0.0502986	0.00608648	0.0528209	0.000668606	0.0569081	0.0010165	0.0498645	0.00162156	0.0464528	0.00529897	0.0465369	0.00158095	0.0662453	0.00794063	0.0522538	0.000913667	0.051111	0.00271207	0.0407381	0.00646725	0.045537	0.00855456	0.0475216	0.0171563	0.046644	0.00637955	0.0503867	0.0142682	0.0601026	0.0155998
cg17100322	0.0642869	0.010214	0.0615928	0.00553041	0.0613925	0.0119684	0.0681954	0.00595565	0.0703831	0.00931851	0.0359945	0.0146776	0.0415796	0.0154074	0.0297313	0.00685643	0.0465679	0.0105493	0.0618182	0.0178419	0.0306319	0.00860589	0.0345095	0.00996878	0.037641	0.0124348	0.0392559	0.0115464	0.0337514	0.0125891	0.0505712	0.0175921
cg12152256	0.0573181	0.00290524	0.0484156	0.0052053	0.0558354	0.00345453	0.0617749	0.0129909	0.0639469	0.00451612	0.0254413	0.00810017	0.0200927	0.000762799	0.0312374	0.0075679	0.0302909	0.00329766	0.0293946	0.00264694	0.0256656	0.0105277	0.0249181	0.00603011	0.0287643	0.00978163	0.0251267	0.00757223	0.0256267	0.010897	0.0253303	0.00525124
cg21335942	0.0379462	0.0161681	0.0413142	0.00403188	0.0284233	0.0106084	0.0362395	0.0141348	0.0427663	0.00732925	0.0348796	0.00911837	0.0261898	0.00728033	0.0470326	0.0274774	0.0371455	0.00927894	0.0379255	0.00670449	0.0255788	0.00584604	0.0316464	0.0107787	0.0349562	0.0211788	0.0337412	0.00855342	0.0274355	0.00910119	0.0398037	0.0133137
cg07778080	0.0482979	0.00845614	0.0432354	0.00800427	0.035692	0.00261012	0.0450117	0.00262336	0.0513872	0.00373214	0.0147982	0.00374483	0.017077	0.00356987	0.0160458	0.00476889	0.0211016	0.00255557	0.0198946	0.00141375	0.0160383	0.00597216	0.0120078	0.00266028	0.0203968	0.00762137	0.0175263	0.00445387	0.0135875	0.00350439	0.0177998	0.00451706
cg25420398	0.0517698	0.00592196	0.0413642	0.00527761	0.0350275	0.00492395	0.0400189	0.0069412	0.0461672	0.0135961	0.0279038	0.0062186	0.10261	0.0012491	0.123722	0.00631333	0.0398322	0.00703235	0.0433226	0.00341629	0.0305822	0.00585629	0.0348117	0.0092443	0.0365779	0.0151548	0.0343119	0.0055066	0.0411496	0.00761956	0.0565551	0.00638075
cg07011445	0.0253629	0.00668498	0.0221492	0.00660183	0.0239545	0.0046025	0.0272434	0.000119282	0.0307085	0.00602032	0.0256959	0.00531781	0.0342469	0.00277456	0.0349756	0.003368	0.0281552	0.00406997	0.0336405	0.0011849	0.0261547	0.00620424	0.0259209	0.00410811	0.0301245	0.0154144	0.0276527	0.00360673	0.0258939	0.00676618	0.0322318	0.0045093
cg11904887	0.0501729	0.0115372	0.0429678	0.0115959	0.055644	0.00702866	0.0443538	0.00467548	0.0558051	0.00498131	0.0585064	0.0282499	0.0470938	0.00771635	0.0486455	0.013148	0.0842218	0.000886231	0.0877146	0.00516894	0.0512964	0.00800619	0.0579858	0.00615273	0.0569139	0.0178098	0.0723216	0.0139757	0.0576383	0.00270594	0.0655762	0.00947676
cg23475963	0.0632978	0.0047042	0.0619471	0.00945453	0.056826	0.0141246	0.0773007	0.00617323	0.0719922	0.00999458	0.0212997	0.00575718	0.0203182	0.00522289	0.0196092	0.006888	0.0277774	0.00926941	0.0251441	0.00410375	0.017909	0.00476059	0.0163662	0.00572285	0.0215845	0.00801137	0.0206037	0.00527401	0.0178168	0.00433019	0.0208865	0.00474672
cg06659073	0.0910714	0.00983931	0.0902399	0.020731	0.0806298	0.0154619	0.118651	0.00851991	0.0982483	0.0120069	0.0478882	0.00830155	0.0724488	0.0271474	0.118536	0.0399681	0.0589378	0.0178744	0.0594477	0.00742786	0.0499305	0.0151495	0.0486579	0.0197365	0.0450792	0.0107735	0.0474442	0.0104108	0.0478449	0.0125394	0.0588056	0.0154508
cg18710985	0.100062	0.00817017	0.0940825	0.00812865	0.0991726	0.014999	0.107012	0.000324707	0.0866791	0.0014662	0.0408128	0.0102818	0.0490397	0.0165509	0.0645867	0.0128165	0.0549772	0.00422916	0.0535132	0.00400763	0.040892	0.00632501	0.042071	0.00951824	0.0523972	0.0205101	0.0435745	0.00757216	0.0441072	0.0160848	0.0520821	0.0127708
cg08813236	0.075605	0.0019512	0.0866094	0.00375931	0.0674962	0.00658008	0.0826535	0.00665157	0.0846462	0.010247	0.0291643	0.0115039	0.0266253	0.00741116	0.0240366	0.0100282	0.0369742	0.00308794	0.0399196	0.000451792	0.029158	0.00917795	0.0241461	0.00269223	0.0301302	0.0133565	0.0296096	0.009991	0.02658	0.00538571	0.0303496	0.0054796
cg13842258	0.0589334	0.00133165	0.0629342	0.00487167	0.0652925	0.00147975	0.0590671	0.00329914	0.0551331	0.00875226	0.0387471	0.0076912	0.0400178	0.000469052	0.0483228	0.0037757	0.0447616	0.00208467	0.0414024	0.000232341	0.0322721	0.00619023	0.0348919	0.00698773	0.0376541	0.0164986	0.0382183	0.00636211	0.0330431	0.0117175	0.0422857	0.00808916
cg04894993	0.0446487	0.00615093	0.0550581	0.012798	0.050711	0.0026742	0.0502306	0.00643853	0.0496589	0.00923287	0.0528396	0.010944	0.0458534	0.00990145	0.0515697	0.0151337	0.0678387	0.010431	0.0658782	0.00541823	0.0516805	0.01784	0.0545914	0.0166309	0.0556494	0.0229804	0.0561679	0.0115572	0.0435753	0.00788095	0.0598365	0.0185095
cg24356797	0.0548001	0.00564156	0.0625787	0.0020684	0.0533743	0.000897032	0.0560072	0.00583261	0.0598139	0.00470463	0.0412371	0.00875661	0.0549405	0.00637127	0.0968225	0.0116521	0.058598	0.00246736	0.0553839	0.00224105	0.0399296	0.00482302	0.0394377	0.0115046	0.0426539	0.0150533	0.0395609	0.00892047	0.0340686	0.00747831	0.0565615	0.0121724
cg15579370	0.0786396	0.00552037	0.0764073	0.00770414	0.0852103	0.0218207	0.0972576	0.0128576	0.0740567	0.00919318	0.0570587	0.0138297	0.0610871	0.00480451	0.0870994	0.0160181	0.0499269	0.00402452	0.0526841	0.00342466	0.0392951	0.0138155	0.0378479	0.019104	0.0450511	0.0226176	0.0505232	0.0126757	0.0506379	0.0138557	0.0678271	0.0136198
cg21185421	0.0408526	0.00156896	0.0487637	0.00263978	0.0439636	0.00510185	0.0543604	0.0149049	0.0494625	0.00830156	0.0242286	0.00308981	0.0198815	0.000523422	0.0254148	0.0022714	0.0241898	0.000132059	0.0268005	0.00195324	0.0196867	0.00319742	0.0212306	0.00804021	0.0248691	0.0115756	0.0231826	0.0041554	0.0190965	0.00327295	0.0248452	0.00566859
cg14074431	0.0511853	0.0075633	0.0436967	0.00536646	0.053268	0.0045468	0.0557273	0.00106849	0.0486592	0.00400971	0.0378323	0.00833532	0.0389398	0.000403447	0.0457428	0.002014	0.0442715	0.00116014	0.0483804	0.0010322	0.03973	0.0104997	0.0400009	0.013162	0.0437239	0.0209658	0.0468032	0.00659862	0.0395043	0.0134992	0.0452994	0.0141351
cg15059511	0.0875637	0.0162264	0.0868897	0.00489838	0.0766339	0.00306204	0.104177	0.00461914	0.0843636	0.00703923	0.029814	0.00841503	0.0422472	0.00214028	0.0398723	0.0018806	0.0414407	0.003613	0.0383896	0.0014166	0.0317194	0.00985892	0.0377436	0.0164034	0.0337696	0.0141082	0.0331092	0.00654569	0.0352772	0.0203809	0.0376775	0.00822841
cg03266904	0.0381472	0.002258	0.0341005	0.00658349	0.0352978	0.00366154	0.0290967	0.00743728	0.0378216	0.00437825	0.0317041	0.00732213	0.0405866	0.00822615	0.0522041	0.0109906	0.0355787	0.0063588	0.0410116	0.00649672	0.0287861	0.00236503	0.0311303	0.0130818	0.0391136	0.0234702	0.0310663	0.00618174	0.0298722	0.00707789	0.0385701	0.00909151
cg06974755	0.110814	0.077526	0.075298	0.0122678	0.0383554	0.0177031	0.0697428	0.00487384	0.0577191	0.0322283	0.0975819	0.13093	0.0403886	0.00502695	0.0477773	0.0035758	0.0516949	0.00321594	0.0525336	0.00399568	0.0330185	0.00564487	0.0392233	0.0105527	0.0457448	0.0242267	0.0411499	0.00792203	0.0350634	0.0124838	0.0396355	0.00726838
cg17470697	0.101279	0.0215243	0.118169	0.0113193	0.0947697	0.0122801	0.0905668	0.00500405	0.0837943	0.00858516	0.0307917	0.00940709	0.0263391	0.00416851	0.0346371	0.000361317	0.0456037	0.00857325	0.0446206	0.0037087	0.0231829	0.00823796	0.0218268	0.00665518	0.0282039	0.0150006	0.0317093	0.012777	0.0240193	0.00319637	0.0357318	0.00931151
cg02361363	0.0588192	0.0142949	0.0597157	0.018179	0.0516619	0.00930186	0.0684983	0.00898937	0.0572257	0.0105891	0.0328118	0.00421778	0.0368736	0.00437935	0.0378248	0.00595407	0.0384827	0.00245999	0.0431161	0.00163336	0.0298911	0.0031612	0.0347542	0.00698173	0.0354799	0.0145851	0.0369842	0.00695065	0.0346909	0.0161533	0.0375747	0.00852932
cg23602684	0.0313529	0.0051216	0.0259195	0.0113802	0.0337499	0.00344171	0.0260561	0.000758721	0.0323892	0.00457121	0.0220371	0.00649635	0.0303819	0.00453572	0.0362	3.70312e-05	0.0343448	0.00389283	0.0297701	0.000841485	0.024934	0.00579613	0.0259114	0.00685072	0.0269094	0.0107434	0.030843	0.00594998	0.0255659	0.0139678	0.0317215	0.00931794
cg18943383	0.0616917	0.00633512	0.0698574	0.0142549	0.0567881	0.0175868	0.0674072	0.00602095	0.083499	0.0194099	0.0766754	0.0196254	0.0650992	0.0118557	0.07336	0.0175495	0.0945291	0.00348382	0.102988	0.0071697	0.0880161	0.0504733	0.0859781	0.0557467	0.112245	0.0462443	0.0817304	0.0228574	0.0763745	0.0252281	0.101522	0.0412872
cg08242020	0.0720558	0.00779353	0.0853235	0.00254168	0.0906006	0.0123003	0.0759764	0.00656025	0.0790616	0.00810702	0.0797115	0.0246008	0.060647	0.00809854	0.0629438	0.00923925	0.0768095	0.00594605	0.0810965	0.00396384	0.0611443	0.0180484	0.06827	0.0159619	0.0941501	0.0493487	0.0846833	0.0135569	0.0637923	0.021574	0.0858199	0.0333818
cg04454259	0.0872774	0.00769149	0.0844021	0.00911104	0.075329	0.0100313	0.0703088	0.00102929	0.0860186	0.0224747	0.0377677	0.0081018	0.0337632	0.00116093	0.0559886	0.00117324	0.0329636	0.00294955	0.0372193	0.000361607	0.0322401	0.00607516	0.0305723	0.00594163	0.0325709	0.0137027	0.0327344	0.00541318	0.0369429	0.00879852	0.042749	0.00659528
cg14489884	0.0445693	0.00617194	0.0459042	0.00703671	0.0392801	0.00942851	0.0435625	0.00943118	0.0481804	0.00436342	0.0362888	0.00854785	0.0425771	0.00704278	0.0387054	0.00338889	0.0502063	0.0103902	0.0528133	0.00345066	0.0352172	0.0136196	0.0346057	0.00495322	0.0489677	0.0208153	0.0390071	0.00668645	0.0341235	0.0131898	0.0515406	0.0102818
cg05964373	0.0643397	0.00182073	0.0692109	0.0158856	0.0520997	0.0091503	0.0596478	0.00647611	0.0683712	0.01729	0.0455387	0.0107646	0.0388772	0.00588531	0.0486059		0.0518709	0.00284108	0.0562851	0.00802903	0.0395317	0.0160549	0.051072	0.023431	0.0500271	0.0124506	0.0442308	0.0082848	0.0451123	0.00848147	0.0625441	0.0149737
cg00269115	0.0323041	0.00677675	0.0304863	0.0046579	0.0303485	0.00195494	0.0325428	0.00526783	0.0309464	0.0010888	0.0254789	0.00636457	0.0334186	0.0110044	0.0299378		0.0283312	0.00121146	0.0331268	0.00251001	0.024515	0.00459321	0.0232612	0.00441506	0.0288909	0.0125257	0.0289023	0.00637684	0.0244726	0.00384502	0.0314405	0.00718088
cg09458394	0.0720316	0.0129811	0.0755232	0.0190532	0.0655216	0.011076	0.0803773	0.0111714	0.070498	0.00861888	0.0672227	0.0188342	0.0630626	0.00972487	0.0652032	0.00860233	0.0828049	0.00191726	0.0883592	0.00511984	0.0601075	0.0215898	0.0734479	0.0286039	0.0776461	0.0354107	0.0780753	0.0179177	0.0663131	0.0385225	0.0815598	0.0328037
cg24747396	0.066216	0.00915942	0.062366	0.00033295	0.0594487	0.00701722	0.0669161	0.00308148	0.0639127	0.0125462	0.0488262	0.00867037	0.048462	0.00699723	0.0524315	0.0074513	0.0680967	0.00353114	0.0657413	0.00474563	0.0418576	0.00704473	0.0413885	0.00566339	0.0449745	0.0183186	0.0537269	0.0178887	0.0502269	0.0138292	0.0517792	0.00826322
cg22813220	0.0502561	0.00601906	0.042192	0.0129655	0.0395054	0.00544936	0.0551732	0.00711536	0.0624681	0.0103174	0.0388476	0.0106021	0.0446092	0.00883321	0.0434738	0.00343099	0.0486955	0.000750636	0.0501722	0.000193882	0.0331546	0.00686466	0.0359612	0.00925606	0.0499139	0.0291304	0.0400693	0.00791171	0.0342901	0.00609139	0.0458449	0.0114854
cg18577494	0.054106	0.00991148	0.0609934	0.00973443	0.0533376	0.0173612	0.0373575	0.00201439	0.0493732	0.00477265	0.0427834	0.0062958	0.056912	0.0142347	0.0572904	0.0221852	0.0555095	0.00222782	0.0543789	0.0023549	0.0448055	0.0162846	0.0450571	0.015889	0.0517739	0.0274283	0.0464576	0.012433	0.0402366	0.0144677	0.0568784	0.0153473
cg24102360	0.0629184	0.0041642	0.0571856	0.00168994	0.05744	0.00317368	0.0650407	0.00980347	0.0542457	0.00218645	0.0381588	0.00939129	0.0366452	0.00869542	0.0483253	0.00129319	0.0436613	0.00225366	0.0368882	0.00140431	0.0323037	0.00893892	0.0332701	0.00995935	0.0425928	0.0206366	0.0360058	0.0086829	0.0392491	0.0251835	0.0445377	0.0208584
cg18776056	0.0471022	0.00340572	0.0412647	0.00785505	0.0431601	0.00508523	0.0459989	0.00769979	0.0499057	0.00546242	0.051083	0.00717514	0.0588464	0.00625497	0.0619494	0.00583065	0.06352	0.00022935	0.0611862	0.00158028	0.0516429	0.00975356	0.0545252	0.0176416	0.0670076	0.0343247	0.0536823	0.0152052	0.0519622	0.022389	0.0617035	0.0135222
cg03764506	0.0390441	0.00827915	0.0432922	0.00278378	0.0410774	0.000863699	0.0450652	0.00617611	0.0462803	0.00554696	0.0375833	0.0065883	0.0370887	0.00471046	0.0391431	0.00262537	0.044794	0.00111558	0.0427679	0.000578314	0.034525	0.00856697	0.0352726	0.0050493	0.0393776	0.00996852	0.0405845	0.00544354	0.042138	0.019667	0.0425827	0.00751179
cg13878093	0.0652242	0.00727576	0.0595023	0.00221627	0.0640474	0.0114574	0.0624856	0.00967999	0.0608377	0.00335822	0.0392803	0.0140378	0.054753	0.0188475	0.0443108	0.000855974	0.0592457	0.00754776	0.0601281	0.00450448	0.0406738	0.00844683	0.0423739	0.0122795	0.044471	0.0195899	0.0485283	0.0139295	0.0438182	0.0164057	0.0500067	0.0133876
cg14236602	0.0762629	0.0601292	0.0886464	0.0627152	0.0490158	0.00988604	0.0378875	0.000630837	0.157827	0.149977	0.0347296	0.00475493	0.108424	0.090856	0.0981656	0.0317163	0.0551125	0.00816085	0.0565287	0.00517034	0.0298252	0.00596559	0.0323763	0.00944439	0.0337252	0.0133988	0.0455312	0.0111862	0.0517522	0.0133856	0.0503118	0.0107451
cg02126638	0.0401738	0.012168	0.0432636	0.0102421	0.0382573	0.0196527	0.0485645	0.00454974	0.065087	0.0108607	0.0265345	0.00774705	0.0302555	0.00928538	0.0228128	0.00212292	0.040656	0.00147139	0.0338252	0.00278078	0.0282853	0.00489194	0.0260443	0.00710747	0.0324477	0.0149107	0.0301786	0.00602165	0.0252005	0.00515824	0.0312265	0.00736126
cg15056412	0.0517283	0.00702337	0.0617412	0.00950519	0.0594074	0.00373446	0.0784611	0.0256271	0.0528247	0.0091973	0.0443132	0.0129974	0.0844105	0.0186573	0.0647764	0.004905	0.0795192	0.0129709	0.0632952	0.0014039	0.0260477	0.0112229	0.0253039	0.00461811	0.0373662	0.0198282	0.0509146	0.0185423	0.0773549	0.0144313	0.0753987	0.0129671
cg19023700	0.0322369	0.00511269	0.0386558	0.0018037	0.0299407	0.00184857	0.0396777	0.00244362	0.0389528	0.0084483	0.029466	0.00842071	0.0457898	0.0133317	0.0514038	0.00269842	0.0514356	0.00305859	0.0511201	0.00447758	0.0322128	0.0114703	0.0289648	0.0124521	0.0384988	0.0167266	0.0345665	0.0107975	0.0300993	0.0167069	0.0370748	0.00776204
cg19846927	0.0342258	0.00315014	0.0331411	0.000846603	0.0328287	0.0084639	0.0286932	0.01057	0.0366549	0.00704955	0.0525641	0.009484	0.0464313	0.00474128	0.056198	0.00545125	0.0697177	0.00429324	0.0624269	0.00774034	0.0495811	0.0182987	0.0479816	0.0155523	0.0567223	0.0212861	0.0519314	0.0134804	0.0488851	0.0183615	0.0569742	0.0183676
cg25945374	0.0432543	0.00176179	0.0476791	0.0202832	0.0374667	0.00684489	0.0489995	0.00172636	0.0399598	0.00855519	0.0512272	0.00592201	0.0503843	0.0068298	0.0732937	0.0111217	0.0540774	0.0169746	0.046906	0.00502277	0.0430238	0.0210919	0.0543398	0.0180384	0.0511059	0.0228748	0.0473013	0.0077799	0.0643505	0.0267804	0.0825926	0.0261975
cg05720937	0.0647191	0.00689903	0.0816277	0.00484692	0.0578458	0.0122381	0.0741913	0.00786647	0.0803683	0.0127987	0.0333921	0.00803474	0.0309114	0.00891862	0.0388666	0.00402988	0.0387834	0.00850782	0.0395381	0.00184145	0.0296771	0.00830501	0.033747	0.0151711	0.0323653	0.0107373	0.033465	0.0074757	0.029137	0.00945678	0.0431913	0.0169495
cg02741249	0.0774153	0.0184087	0.083734	0.0222411	0.0747429	0.00947684	0.10661	0.0153706	0.0898498	0.00824261	0.0470838	0.00766656	0.0588415	0.00168124	0.13194	0.0717107	0.0653387	0.00272745	0.069364	0.000215618	0.0447377	0.0108167	0.0478416	0.0115911	0.0482441	0.012286	0.0517083	0.010127	0.0531322	0.0115564	0.0937083	0.0435989
cg22198623	0.158059	0.00472987	0.170909	0.0173194	0.174143	0.0227582	0.157973	0.0119412	0.186752	0.0132744	0.0939705	0.0231594	0.0959137	0.0182619	0.148424	0.0139847	0.085652	0.0129824	0.092428	0.0188562	0.088342	0.0283753	0.0878895	0.0281805	0.113593	0.0295923	0.0913599	0.0176825	0.106745	0.0236868	0.132006	0.0239304
cg05868316	0.0477557	0.007794	0.0494395	0.00381131	0.0461851	0.00707183	0.0462134	0.000703143	0.0535447	0.0101851	0.0263816	0.00597882	0.0228277	4.1288e-05	0.0273784	0.00448755	0.030758	0.000875547	0.0317248	0.000544557	0.0242409	0.0100424	0.0236311	0.00563632	0.0338792	0.0204692	0.0260309	0.00566355	0.0271048	0.0158742	0.0293111	0.00850633
cg08221207	0.0640709	0.0115976	0.0445595	0.00296789	0.0559417	0.00872447	0.056888	0.0170555	0.0505663	0.0140408	0.0559919	0.0185519	0.074141	0.00929913	0.108441	0.0194797	0.0743032	0.00189311	0.0874806	0.0222066	0.0419986	0.00734732	0.0468121	0.00735438	0.0486601	0.011626	0.0667506	0.0131762	0.0890618	0.0182415	0.0851783	0.0138503
cg13044136	0.144544	0.0645593	0.080248	0.0114052	0.0989162	0.0336605	0.0825627	0.00993581	0.110829	0.042514	0.0489971	0.00374607	0.044289	0.000920137	0.050018	0.000807382	0.0604212	0.013861	0.0514911	0.000335586	0.0490853	0.0105119	0.0503098	0.0104836	0.0572432	0.0212637	0.0520953	0.00959744	0.0457953	0.00995521	0.0521723	0.0101798
cg25729765	0.0841334	0.00858506	0.11056	0.0130578	0.0901542	0.0189255	0.0928689	0.0124376	0.10426	0.0163862	0.0507762	0.010172	0.0864113	0.0154174	0.0906602	0.0100721	0.0515759	0.00192092	0.0560482	0.0032042	0.0493252	0.020223	0.0493145	0.0153833	0.057362	0.0262975	0.0564918	0.00656843	0.0473197	0.0153618	0.061943	0.0142749
cg17240496	0.0387461	0.00678322	0.0414614	0.00424625	0.0371334	0.00183119	0.0413796	0.000674709	0.0466341	0.00258755	0.0296522	0.0044428	0.027528	0.00216917	0.0269469	0.00205669	0.031789	0.00920266	0.034008	0.00282039	0.0247914	0.00576796	0.0293226	0.012193	0.0293268	0.0108245	0.0297613	0.00499154	0.0290132	0.011197	0.0372254	0.013487
cg03664800	0.0312885	0.00306993	0.0366813	0.0063432	0.0352156	0.00227961	0.0369399	0.00411929	0.0373852	0.0048007	0.0447355	0.0163578	0.0314346	0.00570704	0.020776	0.00310781	0.053852	0.00256993	0.0527665	0.0082425	0.0403941	0.0192105	0.0388498	0.0125736	0.0395437	0.0139455	0.0421074	0.0165846	0.0280424	0.00442884	0.0344929	0.00833658
cg08428707	0.0390531	0.0036367	0.0349704	0.00696341	0.0356844	0.00524977	0.0399139	0.00558014	0.037297	0.00997895	0.0324902	0.00391152	0.0387987	0.000399565	0.045051	0.00961203	0.0547232	0.00252351	0.0478214	0.000938741	0.0332046	0.00500814	0.039074	0.019703	0.0413304	0.0248305	0.0403995	0.00580188	0.0425069	0.0242023	0.0483464	0.00936949
cg23588553	0.0395021	0.00340016	0.0417105	0.00902444	0.0400759	0.000554371	0.0340918	0.00210058	0.0434226	0.00535696	0.0353863	0.012684	0.0309089	0.0129909	0.0245789	0.00608781	0.0501227	0.0014468	0.053704	0.00763852	0.0309135	0.0062987	0.0322137	0.00608394	0.0385376	0.00684103	0.0432327	0.012762	0.029702	0.0105464	0.0475908	0.02054
cg09459044	0.0306426	0.00382216	0.0325567	0.00409387	0.0292457	0.0031577	0.0335601	0.00251803	0.0344984	0.00217933	0.0639095	0.0132133	0.0809527	0.0129129	0.0984143	0.0201779	0.0534191	0.00902118	0.0594181	0.0107612	0.0700063	0.0168651	0.0698633	0.0152078	0.0669388	0.0158713	0.0522659	0.00656062	0.0656253	0.0136901	0.0815721	0.0129142
cg12219753	0.0385348	0.00189149	0.0417858	0.00268705	0.0368296	0.00157559	0.0490594	0.0124331	0.0399301	0.00851458	0.025451	0.00627689	0.0225655	0.000162691	0.0308444	0.00250829	0.0332712	0.00354125	0.0326124	0.000824197	0.022865	0.0100268	0.0239949	0.00604287	0.0253599	0.011835	0.0255163	0.00643896	0.0291346	0.0186471	0.0293644	0.00713006
cg19051578	0.0532067	0.0103757	0.0494031	0.00176161	0.0517842	0.00175692	0.0555455	0.000423358	0.0562901	0.00465677	0.0291302	0.00933817	0.0360758	0.00267724	0.0378104	0.00186167	0.0356989	0.00529198	0.0348038	0.00261639	0.0289771	0.00689892	0.0294146	0.00841958	0.0342477	0.00934298	0.0318174	0.00495739	0.0313002	0.0168554	0.0381228	0.00902673
cg19461621	0.0546883	0.00410861	0.0725212	0.0178407	0.0512081	0.00248218	0.0733318	0.00564284	0.0582939	0.0133883	0.12347	0.0535801	0.0600765	0.000575182	0.133036	0.0226785	0.0395164	0.000431477	0.0379116	0.00205801	0.0313519	0.00660096	0.035032	0.0102399	0.0348721	0.0153268	0.0545203	0.0390865	0.06845	0.0123009	0.0758551	0.0167152
cg21333964	0.0577757	0.00690301	0.074432	0.000889484	0.0644604	0.0116063	0.0546273	0.00321376	0.0718276	0.00636595	0.116918	0.0241311	0.0661202	0.00445636	0.0654589	0.0128228	0.131509	0.00321083	0.115011	0.00462724	0.0658181	0.0150808	0.0737164	0.0136496	0.0826237	0.0283421	0.0984885	0.018137	0.0794294	0.011743	0.0797092	0.010746
cg20195812	0.137733	0.02593	0.13619	0.0115423	0.118358	0.0110001	0.126356	0.01494	0.0978979	0.0214668	0.0707103	0.0183909	0.0499412	0.00556032	0.0551649	0.0152971	0.0766276	0.00671654	0.0845697	0.00364694	0.0594785	0.0105254	0.061066	0.0126719	0.0862163	0.0376015	0.0694696	0.015079	0.0627644	0.0209963	0.0797746	0.0271867
cg22177707	0.0627043	0.00635573	0.0527247	0.00369829	0.0518082	0.00165098	0.0557718	0.00443556	0.061861	0.00792458	0.036094	0.00828956	0.0356991	0.00749647	0.044067	0.000447726	0.0394745	0.0052058	0.0410676	0.000235141	0.030319	0.00624185	0.0333296	0.0174341	0.0381005	0.0219427	0.0351456	0.00999784	0.0331324	0.0178908	0.039269	0.0122794
cg25682936	0.0676455	0.00361584	0.0715967	0.00705556	0.0606527	0.00525871	0.0746321	0.000444608	0.0729662	0.0100294	0.0757244	0.0194562	0.0581344	0.00406724	0.0391265	0.0198514	0.105053	0.000837002	0.1201	0.00991279	0.0721332	0.0129378	0.0667513	0.0194599	0.0825722	0.0462739	0.080863	0.026875	0.0773003	0.0266691	0.0831391	0.0170197
cg05394497	0.0688825	0.00725	0.070514	0.00614818	0.0574138	0.00564424	0.060701	0.0089361	0.0657908	0.0171489	0.023453	0.00302282	0.030103	0.00254269	0.035651	0.00397472	0.0300063	0.00358333	0.0282131	0.000733616	0.0222607	0.00724267	0.0223354	0.00760539	0.0300879	0.0167892	0.025153	0.00570776	0.0215251	0.00494624	0.0297323	0.00727062
cg27003827	0.0813264	0.0162937	0.0817694	0.00777861	0.0718181	0.0123629	0.0841714	0.0118778	0.0884838	0.01359	0.0432057	0.00686364	0.0433223	0.00409767	0.0520179	0.00222425	0.0500806	0.000887271	0.0485811	0.00268801	0.0384439	0.00321824	0.0438891	0.0121388	0.0443926	0.0165151	0.0444882	0.00926146	0.0403946	0.0033214	0.0534281	0.00909746
cg00105253	0.0760392	0.0166837	0.0823386	0.00664815	0.10976	0.0304828	0.0695569	0.00899041	0.0834495	0.0125773	0.15029	0.20579	0.0692553	0.0139521	0.0770121	0.029741	0.139541	0.0137881	0.191613	0.00527261	0.0477004	0.00732763	0.0494103	0.0088391	0.0508135	0.0191989	0.132535	0.0465935	0.0720069	0.0260414	0.0707288	0.011361
cg03064241	0.038242	0.00369543	0.0468231	0.0027152	0.0410274	0.0152047	0.0499188	0.00536709	0.0439544	0.00847624	0.0284793	0.00551711	0.0369861	0.00349202	0.0299622	0.00531304	0.0350087	0.000361169	0.0353146	0.00451424	0.0259225	0.0110394	0.0288465	0.00555941	0.0297329	0.0141132	0.034794	0.00708227	0.0300631	0.0182978	0.0353585	0.0107198
cg18022496	0.169866	0.00485863	0.17394	0.0124477	0.144719	0.0188289	0.19355	0.00502142	0.180481	0.0228063	0.155086	0.0123872	0.139565	0.0208449	0.153272	0.0111183	0.183858	0.0338221	0.182053	0.00128269	0.145508	0.0238096	0.148648	0.0149375	0.164914	0.0383659	0.167478	0.0205192	0.14931	0.0301756	0.155206	0.0211997
cg18071588	0.0211674	0.00329859	0.018063	0.00191865	0.0175548	0.00917142	0.0118071	0.00535361	0.0248226	0.00435877	0.0356009	0.00972512	0.0412245	0.00300058	0.0528318	0.000713315	0.0420977	0.00203781	0.0394372	0.00358328	0.0337314	0.015645	0.0348315	0.0187255	0.0390463	0.0156129	0.0370479	0.00775819	0.0349044	0.0159608	0.0383983	0.0095638
cg23536300	0.0716337	0.00888044	0.0798116	0.0100868	0.0678399	0.0101162	0.0749942	0.000132145	0.0809164	0.00480892	0.037953	0.00943015	0.0357616	0.00170116	0.0405463	0.00714932	0.0403882	0.00497481	0.0457708	0.00657877	0.0394074	0.0089536	0.0366287	0.0037978	0.0377134	0.0112905	0.0375065	0.00559442	0.0349332	0.00391868	0.0455008	0.0117124
cg08440125	0.0621455	0.0085458	0.0730902	0.00409863	0.0656944	0.0128583	0.0640758	0.00788064	0.0620476	0.00718583	0.0312019	0.00722397	0.0388992	0.00600441	0.0390171	0.00631866	0.0344399	0.00229861	0.0420659	0.00612077	0.0325471	0.00710729	0.0362286	0.0101472	0.03397	0.0104301	0.0313609	0.00368177	0.0329719	0.00782985	0.0427475	0.00608849
cg02659086	0.0298921	0.00218451	0.0290028	0.00452559	0.034813	0.00513053	0.0254554	0.00178817	0.0312091	0.00597567	0.0441854	0.0146897	0.045186	0.0017213	0.0511886	0.00411663	0.0611573	0.0179756	0.0614798	0.00525666	0.0388681	0.0063342	0.0456163	0.0150922	0.0459815	0.0157321	0.049101	0.0113715	0.0429084	0.00657185	0.0529191	0.011205
cg05179880	0.0762933	0.00954708	0.0707461	0.00506393	0.0549574	0.0025818	0.0836483	0.00688638	0.0707279	0.00824927	0.0439571	0.00638575	0.0529563	0.0167073	0.0595112	0.0188939	0.0500975	0.00204901	0.0439228	0.00138418	0.040331	0.0138608	0.0431718	0.0211123	0.0479357	0.0210132	0.0443786	0.0116762	0.0364973	0.01499	0.0518352	0.0173236
cg02344201	0.073548	0.00828201	0.0725314	0.00832873	0.0751238	0.00462126	0.0864052	0.000452717	0.0779663	0.00558394	0.0448591	0.00559555	0.0517611	0.00619272	0.0569887	0.000132003	0.053727	0.00501049	0.0476445	0.00279881	0.0387403	0.00546667	0.0509078	0.0182871	0.0544079	0.021516	0.0450382	0.00840139	0.0422463	0.0122971	0.0472979	0.00987664
cg00720723	0.0906717	0.0298701	0.0882768	0.0111653	0.0777592	0.0101978	0.0919205	0.0115474	0.104783	0.00543804	0.0409652	0.00652697	0.0512244	5.47937e-05	0.0600359	0.00418157	0.0585471	0.00774599	0.0526759	0.00309279	0.0460965	0.0088089	0.0462995	0.0144806	0.0458026	0.0134745	0.0418264	0.010276	0.0472188	0.0315614	0.0547674	0.0166325
cg25309588	0.1086	0.0138714	0.101897	0.00482525	0.0963332	0.00418473	0.103882	0.000450178	0.101213	0.0153999	0.0432158	0.00865205	0.0647845	0.00417069	0.0636911	0.0107836	0.0504715	0.00984795	0.053681	0.00189297	0.0443412	0.00418103	0.0477384	0.00693847	0.0478779	0.0123491	0.0469714	0.00606137	0.0450207	0.00400653	0.0533325	0.00508823
cg17718210	0.0311883	0.0064577	0.0259303	0.00223025	0.0336545	0.00654169	0.0265772	0.00507003	0.0485706	0.00420807	0.0318633	0.00685196	0.0400171	0.0144874	0.0534154	0.00754659	0.044282	0.00473468	0.0490952	0.00250534	0.0328287	0.0105807	0.0341102	0.0115361	0.0524213	0.0394616	0.0362437	0.00875074	0.0348636	0.00984012	0.0491125	0.0132539
cg22334000	0.0474937	0.0101973	0.0374804	0.00409227	0.0436844	0.00285037	0.0484767	0.00266356	0.0434512	0.00846185	0.060725	0.0217024	0.0498461	0.00520288	0.0848294	0.0150507	0.0774794	0.00691495	0.0786254	0.00874046	0.0558815	0.00708747	0.0587227	0.0105625	0.0620532	0.0238903	0.0642348	0.00974683	0.0629071	0.0056375	0.0789137	0.00294867
cg25814686	0.0571593	0.0084083	0.0611415	0.0104232	0.0557492	0.00581478	0.0564732	0.00312884	0.0595324	0.0110823	0.0377801	0.0061563	0.0468751	0.0117715	0.0495183	0.00309412	0.0402454	0.0026977	0.0422551	0.00325529	0.0353914	0.0108972	0.0401198	0.0148246	0.040694	0.0221491	0.0387039	0.00985775	0.037932	0.0258805	0.0544828	0.0225166
cg27040423	0.120925	0.0143731	0.0969462	0.014416	0.0994494	0.0148046	0.0882346	0.00094363	0.116075	0.00694621	0.0585531	0.00620084	0.082118	0.0133929	0.0755887	0.0122653	0.0716585	0.00293724	0.0759894	0.00584823	0.0567265	0.0144911	0.0635428	0.0190582	0.072888	0.021177	0.066193	0.0105891	0.0635525	0.0244736	0.0693497	0.0188072
cg05011232	0.0789786	0.00409424	0.0846524	0.0078678	0.0791838	0.00097377	0.0881025	0.00236992	0.0885284	0.0148996	0.0175226	0.0048049	0.0155242	0.00389504	0.0162539	0.000122747	0.029508	0.000450837	0.030654	0.0020246	0.0164691	0.00239047	0.017468	0.00836405	0.0188097	0.010122	0.0204724	0.00927317	0.0143178	0.00169575	0.0220391	0.0102705
cg12880658	0.139428	0.0505787	0.107519	0.0133106	0.115176	0.0117429	0.116255	0.0039612	0.106352	0.00336701	0.0532317	0.0154891	0.0362474	0.00837617	0.0544568	0.00307598	0.0398451	0.000205563	0.0398984	0.00842267	0.0353198	0.0165323	0.0349786	0.0105967	0.0416993	0.0215843	0.0355907	0.00808394	0.0354714	0.00806691	0.0453188	0.0096046
cg27420236	0.0654991	0.0150772	0.0563686	0.00344326	0.0598511	0.00319939	0.0613752	0.0158953	0.0573489	0.00209202	0.176203	0.225298	0.0427726	0.0129322	0.0688941	0.0116096	0.0495129	0.00102516	0.0470151	0.00626664	0.0370307	0.00937518	0.036913	0.00648121	0.0344176	0.00860299	0.0479558	0.0101918	0.049798	0.0125627	0.0585156	0.0175228
cg07816442	0.0953899	0.00383146	0.10061	0.00655094	0.0820957	0.0100107	0.098442	0.0102061	0.102576	0.0259855	0.0389718	0.0112369	0.0448978	0.0020664	0.0513018	0.0069137	0.049684	0.00113563	0.0487712	0.00977659	0.0368474	0.0116016	0.0395806	0.012444	0.0460128	0.0225548	0.0445617	0.00870097	0.0354657	0.00719001	0.0442355	0.0137186
cg07177755	0.0448726	0.00414448	0.0406344	0.0027159	0.036733	0.00270903	0.0480507	0.00501897	0.0348295	0.00829248	0.0296552	0.00391141	0.0375604	0.00890981	0.0257728	0.000250669	0.0411686	0.00324058	0.0359762	0.00130265	0.0305814	0.00522778	0.0281726	0.0107268	0.0420978	0.0176217	0.0346798	0.00818859	0.0300618	0.00771885	0.0362465	0.00639407
cg25375711	0.0659239	0.026731	0.0796763	0.0609402	0.0547754	0.0209305	0.118101	0.0837212	0.0637764	0.0264875	0.0611772	0.0647849	0.0350712	0.00772655	0.0433261	0.0118034	0.0648702	0.0234446	0.0668462	0.0158313	0.0435801	0.0263585	0.0343302	0.0192411	0.133289	0.156097	0.0365338	0.00838568	0.0302154	0.0105302	0.0607512	0.0513748
cg10770529	0.035833	0.00353843	0.0377059	0.00315897	0.0358096	0.00973708	0.0316924	0.000152729	0.0434164	0.00221213	0.025115	0.00946394	0.0218107	0.00273901	0.0281613	0.00343855	0.0355931	0.00108218	0.0320239	0.00114754	0.0218995	0.00622284	0.0212191	0.00635883	0.0304669	0.0148019	0.0266157	0.00824835	0.0220546	0.00584344	0.0274254	0.00544769
cg15434599	0.0775261	0.00359634	0.0844399	0.0208684	0.0820543	0.0309599	0.0767688	0.008512	0.0777143	0.00524541	0.0480694	0.00955616	0.0649532	0.0089559	0.0805345	0.0192545	0.0593019	0.00448499	0.0663897	0.0017763	0.0506631	0.0124486	0.0518717	0.00901986	0.0515524	0.02109	0.0540986	0.00801212	0.0509595	0.0115406	0.0562541	0.00637596
cg01134491	0.0511675	0.00239097	0.0528587	0.00317365	0.0450542	0.00457758	0.0567158	0.0132043	0.0489705	0.00461387	0.0298433	0.00362729	0.0339379	0.000945777	0.0352918	0.000994065	0.0312782	0.000610629	0.0355762	0.00352968	0.0268062	0.00755839	0.0317901	0.0115879	0.0304799	0.0108685	0.0322315	0.00495508	0.029499	0.0102881	0.0335767	0.00638699
cg20047732	0.0511754	0.00568328	0.0440505	0.00515712	0.0404982	0.00269332	0.0457451	0.00239734	0.0566071	0.00907525	0.0501837	0.00551959	0.0578915	0.00660093	0.0589181	0.0176999	0.0527146	0.00413691	0.054717	0.00113781	0.0458564	0.0052443	0.0453405	0.0126201	0.0543051	0.0261684	0.0481823	0.00781299	0.0529765	0.0316053	0.0509592	0.00959249
cg26091679	0.0975922	0.00930777	0.102009	0.00749207	0.0857872	0.0087152	0.109324	0.00211039	0.0997527	0.00500083	0.1625	0.237738	0.0801962	0.0085522	0.0941713	4.24405e-05	0.0670985	0.00263813	0.0803646	0.00500731	0.0589021	0.0112117	0.0658536	0.0128395	0.0575666	0.0264412	0.0626527	0.0107367	0.0655354	0.0201197	0.0756762	0.021543
cg17803089	0.0741002	0.00654018	0.0654991	0.0161883	0.0607368	0.00894241	0.0873147	0.00460345	0.0804467	0.00771813	0.0410195	0.00656963	0.051018	0.00580431	0.0528893	0.0232642	0.0475111	0.00259295	0.0479594	0.00136001	0.034703	0.014308	0.0337425	0.00936528	0.0476048	0.0308374	0.0394953	0.0104365	0.0426932	0.0117836	0.0601254	0.0086017
cg05830416	0.0982042	0.0137165	0.114866	0.00334944	0.112898	0.00297768	0.121508	0.0112595	0.102541	0.0151495	0.0500456	0.00228804	0.0914366	0.00522508	0.0723664	0.00575655	0.0722266	0.00833587	0.0584777	0.000208455	0.0425879	0.00333685	0.0438834	0.00877968	0.0453056	0.014566	0.0560425	0.0108169	0.0683195	0.00728609	0.0686845	0.011001
cg25467603	0.041238	0.00407509	0.0415965	0.0060775	0.0459669	0.00318627	0.0442505	0.00485871	0.0463288	0.00847573	0.0226901	0.0070401	0.0232319	0.00316459	0.0268336	0.00594825	0.0288184	0.00228053	0.0288297	0.0024872	0.0177359	0.0039331	0.0226133	0.00558538	0.0255424	0.011231	0.0265226	0.00608108	0.0192576	0.00358694	0.0251894	0.00508079
cg21835622	0.060435	0.0156292	0.0638945	0.0102785	0.0523632	0.00326185	0.0695079	0.00614536	0.0700715	0.0155208	0.0566123	0.00847711	0.058898	0.00584531	0.0626082	0.00672343	0.0603581	0.00109284	0.0656748	0.00204477	0.0535602	0.0228976	0.054788	0.0131545	0.0641967	0.0187827	0.0611189	0.00846221	0.0549644	0.0114136	0.0641279	0.0135676
cg24824266	0.0881132	0.00462595	0.0825024	0.0055028	0.0795763	0.0138047	0.0822376	0.00943595	0.0715442	0.00082036	0.0313544	0.0053685	0.0347459	0.00253729	0.0466305	0.000175065	0.0328842	0.00294908	0.0323398	0.00292844	0.0295078	0.0074086	0.0309682	0.00910725	0.0387454	0.0159603	0.0324689	0.00662257	0.0326289	0.0119174	0.04303	0.013385
cg23097006	0.0555041	0.0136246	0.0635832	0.0265708	0.0580462	0.0204924	0.0512652	0.0165874	0.0658113	0.00570884	0.106439	0.0462753	0.066031	0.023259	0.0905258	0.0275542	0.0994777	0.00464392	0.086455	0.0033921	0.0801208	0.0425519	0.0683795	0.0212979	0.0764086	0.0190589	0.0900241	0.0389205	0.0954068	0.0265414	0.0936981	0.0259425
cg17079378	0.0127732	0.00269249	0.0157364	0.0072422	0.0174624	0.00227514	0.0177399	0.00801273	0.0198958	0.00464781	0.0201088	0.00461994	0.0222714	0.000199333	0.0214055	0.00438282	0.0272914	0.00103559	0.0299937	0.00116525	0.0203535	0.00857028	0.0189574	0.0062188	0.0259121	0.0156349	0.022394	0.00502371	0.0187972	0.00564794	0.0272621	0.011181
cg05697231	0.112094	0.00368343	0.119222	0.0106045	0.133852	0.0105437	0.14554	0.0198544	0.150863	0.0106942	0.064455	0.0142682	0.0536413	0.00923308	0.0464324	0.00506833	0.0893713	0.0161883	0.0864552	0.00108243	0.056088	0.0103868	0.0564407	0.00936672	0.0708458	0.0247351	0.0757615	0.0290134	0.0525606	0.0133237	0.0521282	0.00819619
cg09495977	0.040997	0.00598379	0.0456013	0.011779	0.03841	0.0084946	0.0435949	0.00210872	0.0433774	0.0056368	0.0548097	0.0205309	0.0721992	0.00456464	0.108226	0.018286	0.0440754	0.0045748	0.0454716	0.00207801	0.0324847	0.00786433	0.0318123	0.00594631	0.0413863	0.0179583	0.0449038	0.0084984	0.0629197	0.018743	0.0603558	0.00707304
cg14829378	0.0705269	0.0050165	0.0664508	0.00934215	0.0640182	0.00788655	0.0650956	0.00649546	0.0652657	0.00863404	0.0321248	0.0079985	0.0382234	0.00864787	0.0464752	0.000359719	0.0375626	0.00153793	0.0436316	0.000254141	0.0288861	0.00999293	0.0328459	0.0081018	0.0454869	0.034878	0.0356712	0.00547451	0.0314975	0.00868152	0.0391017	0.0122825
cg01851208	0.075887	0.00794288	0.0539661	0.0114327	0.0484077	0.00587054	0.047771	0.00150883	0.0648184	0.0124419	0.0484537	0.00709056	0.0539899	0.00639215	0.0701574	0.012189	0.0500262	0.0039003	0.0563318	0.0038369	0.0446704	0.00183778	0.0395778	0.00485368	0.0460937	0.0161705	0.0455329	0.00586528	0.0604908	0.026555	0.0669335	0.00575921
cg25027501	0.0826888	0.0258729	0.0653144	0.0247298	0.0502068	0.0063632	0.0682559	0.00922753	0.0619908	0.00706884	0.0723093	0.017647	0.0705526	0.0206908	0.104568	0.0544718	0.0543445	0.00411485	0.0522997	0.0010407	0.0394738	0.0125344	0.0396713	0.011115	0.0436129	0.0144856	0.0462166	0.00635289	0.0635299	0.018381	0.101048	0.0254193
cg21487207	0.135209	0.040323	0.137833	0.0999176	0.0837841	0.0099411	0.0612739	0.0136787	0.0977804	0.0365555	0.0809364	0.0275903	0.0659011	0.00674477	0.0915622	0.0077749	0.0818499	0.00781226	0.0721037	0.00952029	0.0435263	0.01603	0.0558372	0.0238794	0.0621322	0.023777	0.0666083	0.0155891	0.0641049	0.0168409	0.0826228	0.016173
cg14091223	0.0502799	0.00609786	0.045818	0.00507835	0.0496288	0.0061927	0.0537578	0.00244457	0.0467833	0.00355899	0.0335054	0.00628609	0.0319664	0.00697892	0.0240414	0.000810132	0.0347722	0.00701866	0.0416368	0.000115789	0.0316203	0.00948601	0.0331911	0.0128642	0.0416024	0.0183289	0.038874	0.00842029	0.034663	0.0118281	0.0403145	0.00908252
cg20166783	0.026609	0.0107362	0.0235812	0.00494819	0.0252663	0.00357209	0.0284693	0.00275388	0.0324429	0.00220954	0.0229265	0.00547714	0.0259836	0.001755	0.0300455	0.00120929	0.0303739	0.00874902	0.0297445	0.00263345	0.0257577	0.00333001	0.0244765	0.00626641	0.0293592	0.0112591	0.0305482	0.00576401	0.0243972	0.00366253	0.0329421	0.00816302
cg15636365	0.0176137	0.00468789	0.0174482	0.00418208	0.0208408	0.0105153	0.00839761	0.00493099	0.024299	0.0052377	0.0415148	0.00692003	0.0373259	0.0049891	0.0428086	0.006835	0.045023	0.00170174	0.0510038	0.00861773	0.0346456	0.00909619	0.0349734	0.00679723	0.0388982	0.0188322	0.0397682	0.00963793	0.0337774	0.0127275	0.0410242	0.00948826
cg08205655	0.0558269	0.0184105	0.0525681	0.000646603	0.0652946	0.00460077	0.0674731	0.0039636	0.0661085	0.0045908	0.0673724	0.0206753	0.0615821	0.00492477	0.105068	0.0388601	0.0690892	0.0124631	0.0626572	0.00544216	0.0685073	0.0154996	0.0654564	0.0379386	0.086545	0.0310842	0.0682879	0.0124874	0.0605017	0.00932168	0.076533	0.0124426
cg00435408	0.101249	0.0141759	0.119314	0.0295279	0.111842	0.0137166	0.112308	0.000316266	0.0780965	0.0208798	0.0671477	0.00952264	0.0679673	0.000537924	0.0728004	0.0102838	0.0844651	0.00825526	0.0817951	0.000336555	0.0700144	0.0111489	0.0677048	0.00568139	0.0841128	0.0292548	0.0744257	0.0101922	0.0701781	0.0135055	0.0798236	0.0240364
cg07577263	0.0771095	0.0162342	0.0616059	0.00992261	0.0585777	0.005955	0.0882222	0.0112472	0.0770336	0.0115844	0.0442352	0.00452656	0.0395226	0.0138422	0.0351309	0.0185531	0.0519753	0.00234122	0.0551162	0.0119598	0.0470895	0.0253837	0.0478213	0.0224933	0.0552605	0.0187778	0.0426423	0.00886383	0.0395276	0.0214846	0.0585791	0.0200982
cg09234872	0.0954058	0.0150231	0.0945683	0.00285056	0.0939693	0.0104274	0.096699	0.000870719	0.0976647	0.0097516	0.0671135	0.0122918	0.0571025	0.00250444	0.0645277	0.00224112	0.076909	0.0076171	0.0816726	0.00334075	0.0637606	0.00669057	0.0632302	0.00707753	0.0645288	0.0191316	0.0707713	0.0132427	0.0641746	0.00980663	0.0707196	0.0121919
cg18925884	0.0493769	0.00388126	0.0462081	0.00969015	0.040826	0.00602934	0.045058	0.0109562	0.0514971	0.00761725	0.0447373	0.010435	0.0355421	0.00432953	0.0345088	0.0137976	0.0531287	0.00811583	0.0508043	0.00348942	0.0381901	0.0102319	0.0428548	0.00777919	0.0625891	0.0173887	0.0459336	0.0142393	0.0382278	0.0147606	0.060022	0.0194216
cg27090216	0.116337	0.0606003	0.118065	0.0368882	0.0945377	0.0293744	0.068151	0.00396528	0.1102	0.0487383	0.0309587	0.0156539	0.0139305	0.00186516	0.0244771	0.00469481	0.0282428	0.00592947	0.0239874	0.00239428	0.0161003	0.00478882	0.0185984	0.00529186	0.0196757	0.0100883	0.0202331	0.0070768	0.0190661	0.00629996	0.0229782	0.00677892
cg22769406	0.0499897	0.00128594	0.0568404	0.0105099	0.0556213	0.00912506	0.0527101	0.00317606	0.0527008	0.00507408	0.0598232	0.0154667	0.044875	1.17026e-05	0.0503541	0.0088854	0.0775929	0.0044573	0.0627514	0.00355908	0.05479	0.0116837	0.0514038	0.0108801	0.0667323	0.0326717	0.063027	0.0129367	0.0533297	0.0237149	0.0622749	0.0208239
cg25622628	0.0293355	0.00294835	0.0325562	0.00452734	0.030013	0.00353493	0.0298975	0.00600694	0.0357569	0.00515082	0.033375	0.00956922	0.0339313	0.00128271	0.0362675	0.00895075	0.0340529	0.00251463	0.0385013	0.00144756	0.0327551	0.0111638	0.0322004	0.0050456	0.0427664	0.0282999	0.0377284	0.00665886	0.031384	0.0108314	0.0454493	0.0121833
cg24155668	0.089831	0.0385427	0.0966015	0.0818724	0.042749	0.013777	0.0892037	0.01453	0.0479584	0.00459178	0.0205287	0.0111187	0.0188254	0.00338976	0.0178228	0.00270173	0.0286264	0.00123756	0.0300971	0.00599936	0.0197736	0.00583902	0.0223226	0.00592897	0.025569	0.00948902	0.0259506	0.00580042	0.021107	0.00395969	0.0239245	0.00346922
cg14886269	0.0916593	0.0205409	0.0787405	0.0146673	0.0736501	0.0151785	0.134735	0.071848	0.127946	0.0193007	0.034728	0.00677086	0.0359837	0.0061075	0.0428131	0.005017	0.0512708	0.0207895	0.0570511	0.0279216	0.0511268	0.0358448	0.0310794	0.00788023	0.0329575	0.0132464	0.0322977	0.00773534	0.0601752	0.04409	0.0465096	0.00850283
cg19918758	0.052099	0.00410244	0.0564465	0.00734715	0.0474781	0.00583813	0.0605084	0.00375258	0.061968	0.00874545	0.0353216	0.00639974	0.0531963	0.00448961	0.0690393	0.0101601	0.0482446	0.00133383	0.0576329	0.0145942	0.0387407	0.0109678	0.0450672	0.0238051	0.0481008	0.0205326	0.038629	0.00983114	0.0437614	0.0146839	0.0422093	0.00982674
cg24070847	0.0496131	0.00363608	0.04572	0.00879873	0.0473596	0.00610131	0.0536785	0.00598156	0.0510094	0.00245235	0.0894636	0.0113335	0.0903109	0.0080568	0.0878559	0.0134548	0.10751	0.00591162	0.10483	0.014255	0.0774277	0.0164744	0.0757101	0.010329	0.0889384	0.0231328	0.102697	0.0278111	0.0746148	0.00954793	0.0924421	0.0270899
cg27196102	0.0499823	0.00781428	0.0672131	0.00878104	0.0582649	0.00655796	0.0656685	0.00932612	0.0611361	0.00262927	0.0552569	0.0122312	0.048236	0.00640582	0.0657315	0.00394455	0.059462	0.000284745	0.0632788	0.00796265	0.0472064	0.0084518	0.0438196	0.00891804	0.0532818	0.0247364	0.0522614	0.0130666	0.0488921	0.014256	0.0656899	0.0150504
cg19547629	0.033054	0.00562705	0.0233338	0.00893283	0.0273018	0.00240325	0.0298644	0.00818009	0.0336639	0.0015775	0.0376015	0.00547134	0.039033	0.00600415	0.0816624	0.00313827	0.0327826	0.000427326	0.0370824	0.00593279	0.0253867	0.00726055	0.0281695	0.00656599	0.0369091	0.0167282	0.0326565	0.00612127	0.047592	0.0150987	0.0497001	0.0122199
cg11468711	0.0358574	0.00176881	0.0383397	0.00597058	0.0339541	0.00456034	0.0323649	0.000173805	0.0344037	0.00381838	0.0191869	0.00487661	0.0278324	0.0124536	0.023514	0.00375635	0.0278265	0.00159722	0.0264695	0.00353116	0.019809	0.00878933	0.0191926	0.00384105	0.0228548	0.00945805	0.0202084	0.00532566	0.0200067	0.00673838	0.0225491	0.0081463
cg00171126	0.094905	0.0181051	0.08891	0.00738842	0.0922028	0.0175048	0.15237	0.0641115	0.0909708	0.0198432	0.0368177	0.0142893	0.0397814	0.00265123	0.0269996	0.000519632	0.0502342	0.00610124	0.0403022	0.00364558	0.0402982	0.00729642	0.0376653	0.0112213	0.0470887	0.0111248	0.0416509	0.00820014	0.0393157	0.00784808	0.0457075	0.00754182
cg25990230	0.099227	0.00999461	0.108458	0.0038824	0.102345	0.0081543	0.0920605	0.0112282	0.107837	0.00353258	0.0342956	0.00373772	0.0438573	0.00111405	0.0457314	0.00575985	0.0446425	0.00284606	0.0449053	0.00449108	0.0377825	0.0122146	0.0408669	0.0170318	0.0438113	0.0202564	0.0349495	0.00613664	0.0359658	0.0132963	0.0505175	0.017893
cg19515518	0.0769921	0.0142386	0.0574187	0.00536534	0.0892085	0.0144886	0.0952744	0.00783152	0.0790906	0.0324072	0.0792114	0.00846631	0.0801658	0.00159675	0.0884979	0.0125274	0.123679	0.00944362	0.0946948	0.00605406	0.0782882	0.0203632	0.0968662	0.0194249	0.105633	0.0557049	0.0802765	0.0195551	0.0759579	0.0339556	0.0970587	0.0243204
cg13625113	0.0861845	0.0141459	0.0818295	0.00373011	0.0734206	0.0202331	0.0893697	0.00649715	0.078424	0.0102734	0.0552032	0.0124244	0.040587	0.0009688	0.0515187	0.00411358	0.0574047	0.00362824	0.0522916	0.00103897	0.0487657	0.0142815	0.0552105	0.0274368	0.0604439	0.0180363	0.0487881	0.00926968	0.0509288	0.0319287	0.0577313	0.0125577
cg07374145	0.0435846	0.00176947	0.0443798	0.0012779	0.0428581	0.00623992	0.046554	0.00310432	0.0493761	0.00816534	0.0182105	0.00435227	0.0190712	0.00466857	0.0195449	0.00092619	0.0199177	0.000524475	0.0217457	0.000867026	0.0176017	0.00797443	0.0183944	0.00382952	0.0196653	0.00812021	0.02144	0.00380663	0.0183243	0.00509381	0.021504	0.00452959
cg15010067	0.0482901	0.0135666	0.0408934	0.00699214	0.0498465	0.011379	0.0469068	0.000271514	0.0608219	0.0138419	0.0569924	0.0131345	0.0510908	0.00295975	0.0515327	0.0110121	0.0584593	0.00698542	0.0645615	0.00400352	0.0467526	0.0129773	0.0626384	0.0172805	0.054993	0.0138248	0.0583507	0.0128868	0.0445923	0.0160658	0.0566659	0.0106579
cg05612904	0.0389681	0.00788804	0.0422509	0.00481297	0.0371603	0.00758821	0.0328054	0.00588348	0.0430482	0.00816081	0.0362293	0.00882364	0.041418	0.00539214	0.0384478	0.00120182	0.0348898	0.00072161	0.0445085	0.0106219	0.0304578	0.00457725	0.0377144	0.0123859	0.0382169	0.0148552	0.0387793	0.00326013	0.0342801	0.0162414	0.0449513	0.0119201
cg12738197	0.0401627	0.00154393	0.0430821	0.00540249	0.0418775	0.00444123	0.0419251	0.0048595	0.0491557	0.00272121	0.0513788	0.01216	0.0446797	0.00198133	0.105943	0.0217778	0.0572773	0.00373723	0.0570364	0.00183952	0.0418231	0.0154872	0.0412353	0.0124698	0.054991	0.027827	0.0463163	0.00995002	0.0635658	0.0171949	0.0754666	0.0172146
cg15559560	0.0149219	0.00301939	0.0117553	0.00738109	0.0139237	0.00301659	0.0159284	0.00346475	0.0188732	0.00218753	0.028934	0.0094013	0.027414	0.00666236	0.0277908	0.000328211	0.046366	0.00195884	0.0470385	0.00128719	0.0289465	0.00594876	0.0286211	0.00631076	0.0300615	0.0132267	0.0361799	0.0101587	0.0312792	0.0131951	0.0317446	0.00594021
cg01313514	0.0693135	0.00672845	0.0869401	0.0166848	0.0712341	0.00974795	0.0925968	0.0108776	0.0856098	0.00219729	0.103908	0.035503	0.0681024	0.00413689	0.134365	0.00240494	0.0442756	0.00406538	0.0471626	0.00159735	0.0421782	0.00689116	0.0509814	0.0107987	0.0442327	0.0132109	0.0571087	0.0300836	0.0749275	0.0123839	0.0852364	0.00952587
cg19763279	0.0703513	0.00692054	0.0740929	0.0146382	0.0678273	0.0136537	0.07897	0.023159	0.0770322	0.0256626	0.0506639	0.00723586	0.0398248	0.00672061	0.0489861	0.00734047	0.0634097	0.0128534	0.0627391	0.00300088	0.0548628	0.0139474	0.0670259	0.028358	0.0488729	0.00691635	0.0628795	0.0178008	0.0436204	0.00996942	0.0621401	0.0154121
cg09059548	0.0277069	0.00581273	0.0246781	0.00536343	0.0267076	0.00829679	0.0263482	0.000162019	0.0294374	0.00432151	0.0472572	0.00888552	0.065126	0.0151087	0.071966	0.020084	0.0717247	0.00939517	0.0686815	0.00296787	0.0539845	0.0229197	0.0559774	0.025583	0.0688956	0.0211149	0.0600551	0.0147256	0.0591568	0.0170814	0.070476	0.0285412
cg00308133	0.0395662	0.00364291	0.0223515	0.00710035	0.0303865	0.00950759	0.0746794	0.0771717	0.0300708	0.00687431	0.0190016	0.00750053	0.017812	0.00401736	0.017725	0.00435993	0.0239078	0.00415241	0.0227108	0.000499394	0.0202156	0.00387254	0.0201372	0.00490941	0.0242863	0.0216701	0.0222726	0.00609483	0.0207718	0.0110512	0.0251601	0.00678811
cg15257765	0.0745957	0.00711299	0.0703965	0.00100481	0.0604578	0.0100568	0.06506	0.00337644	0.0675315	0.0115907	0.0359037	0.00625842	0.0411268	0.00235411	0.0478649	0.00149729	0.045402	0.000818186	0.0454604	0.00362579	0.0369811	0.00850305	0.03712	0.00694751	0.0447148	0.0212004	0.03757	0.00719292	0.040959	0.0118448	0.0452717	0.0113967
cg00382515	0.047113	0.00693232	0.0501585	0.00218366	0.0426583	0.00598771	0.042928	0.00184548	0.0507626	0.00447072	0.0409357	0.00653146	0.0458185	0.00214719	0.0507304	0.00327471	0.0410359	0.0024806	0.0487507	0.00290568	0.0295739	0.00656493	0.0399191	0.0165042	0.0414129	0.0219112	0.0368751	0.00811178	0.0321176	0.0112143	0.0424252	0.015352
cg20011352	0.0678763	0.00978681	0.0759547	0.00852809	0.0624528	0.00519954	0.0792989	0.0282166	0.0704305	0.00964288	0.0891735	0.0223409	0.0552249	0.0047114	0.143806	0.0211402	0.0499901	0.00015975	0.0516783	0.00154088	0.0396291	0.0065826	0.0409807	0.00723177	0.0423956	0.0109599	0.0580328	0.01498	0.0745795	0.0139499	0.076335	0.0127388
cg01065920	0.0267661	0.00452929	0.0340641	0.00957168	0.0309472	0.00335634	0.0295969	0.00280816	0.0356785	0.00560294	0.0331113	0.0105373	0.0413252	0.00198488	0.0425285	7.6714e-05	0.0414817	0.00171409	0.0418981	0.000353461	0.0349564	0.0116224	0.0336802	0.00664317	0.0475146	0.0248051	0.0389729	0.00822926	0.0309152	0.0100066	0.0401418	0.0110992
cg27458888	0.0510105	0.00362319	0.0597323	0.0069794	0.0549619	0.00800935	0.0603061	0.0030695	0.0583033	0.0078016	0.0283399	0.00954428	0.0248051	0.00895502	0.0287722	0.00496931	0.0464316	0.0199647	0.0425699	0.0043681	0.0299302	0.0128299	0.0250616	0.0058822	0.025969	0.00743994	0.0282437	0.00972918	0.021956	0.0113261	0.0293467	0.0042051
cg21048501	0.0816973	0.00050615	0.0737272	0.00732957	0.116915	0.0454451	0.117473	0.0256309	0.189654	0.0134159	0.0370729	0.0077086	0.0325475	0.0065688	0.0433782	0.00475555	0.0541196	0.0032922	0.0617396	0.00775215	0.0308481	0.0106365	0.0351893	0.0127232	0.0454476	0.0174167	0.0412382	0.0101193	0.0433934	0.0176213	0.0433984	0.0112645
cg17329249	0.0626191	0.00205091	0.0537528	0.00895994	0.0550174	0.00785647	0.0635175	0.0282685	0.0703789	0.0103374	0.0627808	0.0118486	0.0480035	0.00207052	0.0554	0.00724577	0.0699078	0.00318275	0.0710404	0.00566286	0.0497682	0.01178	0.0602334	0.0130416	0.0671526	0.0253241	0.060358	0.0120833	0.0540259	0.0177605	0.0810357	0.0206618
cg20676542	0.0289722	0.0130076	0.0266973	0.00126296	0.0341072	0.00957637	0.0231346	0.00183995	0.0257259	0.00599994	0.0185277	0.00299013	0.0220393	0.00740706	0.0171381	0.003367	0.0290882	0.00902144	0.0282332	0.00138169	0.0248565	0.0150084	0.0204755	0.00450358	0.0242112	0.00959575	0.025624	0.00689434	0.0192912	0.00237323	0.022506	0.00621434
cg22016818	0.0326647	0.00697395	0.0300374	0.00255502	0.0235436	0.00694061	0.0187588	0.00043398	0.0347958	0.0028575	0.0406295	0.0156164	0.0465664	0.00362071	0.0482715	0.000107367	0.0484491	0.0062571	0.0484017	9.12168e-05	0.0399898	0.0137604	0.0412089	0.011484	0.0551277	0.0286203	0.044297	0.0103125	0.0394396	0.0109649	0.053258	0.0134225
cg09507928	0.0445923	0.00779859	0.0547555	0.00418869	0.0464934	0.00554227	0.0586473	0.00614301	0.0483061	0.00374549	0.0192661	0.00501744	0.0320099	0.00690881	0.0304682	0.00589625	0.0268766	0.00500699	0.0283203	0.00503695	0.0152885	0.00250768	0.0198414	0.0118565	0.0192045	0.0106275	0.0217566	0.0103718	0.0158299	0.00352518	0.0222848	0.00436181
cg01095590	0.0601342	0.00656643	0.0511877	0.00345275	0.0510451	0.00672161	0.0501229	0.00270459	0.0585306	0.0116423	0.0310867	0.00646338	0.0354503	0.00869431	0.0456284	0.00127083	0.042689	0.00109515	0.037015	0.00403142	0.030951	0.0121188	0.0308814	0.0103096	0.0367154	0.020066	0.0331889	0.00752052	0.0258643	0.00564551	0.0455863	0.00781902
cg16299341	0.0774869	0.00929836	0.0801518	0.00401482	0.0813395	0.00659811	0.0681438	0.000842231	0.0812724	0.0148411	0.0349042	0.0111553	0.0413434	0.0015926	0.035008	0.0114421	0.0583964	0.00591826	0.0596307	0.00649043	0.0476813	0.017726	0.0479322	0.0192472	0.053843	0.0244186	0.0448042	0.00894281	0.0424292	0.0189118	0.0445924	0.0188588
cg07855056	0.0362903	0.0161023	0.0644062	0.00699141	0.0527098	0.0078415	0.0508552	0.0137321	0.0855185	0.0327868	0.0725862	0.00840411	0.0831003	0.00321483	0.0841231	0.00348505	0.0929907	1.16602e-05	0.0830291	0.0116275	0.0738088	0.0268735	0.0794641	0.0233121	0.0929246	0.0278706	0.0758026	0.0136876	0.0692048	0.0317704	0.0882922	0.0305256
cg10128868	0.0597228	0.00385822	0.064691	0.00296383	0.0511118	0.00231382	0.0743995	0.00726008	0.0663046	0.00865167	0.019927	0.00769179	0.02407		0.020207	0.00460317	0.0402869	0.000246964	0.0335521	0.00119394	0.0217274	0.00947948	0.0201442	0.00651544	0.0232046	0.0108222	0.0253888	0.00977911	0.0204686	0.00619046	0.0235127	0.00702505
cg12581035	0.0685342	0.000595057	0.0794345	0.00844118	0.0724805	0.0119154	0.0692713	0.00254955	0.0712578	0.00877804	0.0326616	0.00604257	0.0346094	0.00777093	0.0376648	0.00805643	0.0366952	0.000883572	0.0514439	0.0129896	0.0313976	0.0108975	0.0313674	0.00739415	0.039494	0.0130151	0.0374557	0.00869976	0.0307454	0.00760441	0.0423922	0.0124435
cg11681617	0.0631293	0.0165425	0.0681114	0.0294839	0.0407829	0.00928787	0.0498364	0.018508	0.0638085	0.0112997	0.144155	0.125644	0.0486534	0.00929896	0.173518	0.171032	0.0669566	0.00318774	0.0639868	0.000434623	0.0517547	0.014231	0.0530841	0.0163696	0.0841857	0.0548572	0.197181	0.12572	0.139414	0.119904	0.141043	0.0914675
cg07160163	0.0689407	0.0104436	0.060887	0.0103617	0.0655001	0.0144583	0.0581957	0.0128005	0.061588	0.00723132	0.0255892	0.00504846	0.0353548	0.00211227	0.0646616	0.0261386	0.0283177	0.00129461	0.0267466	0.00017136	0.0238271	0.00741335	0.0254174	0.00321745	0.0278756	0.0119833	0.0258901	0.00504918	0.0319243	0.00647671	0.0394156	0.00855262
cg24345138	0.0540923	0.00694293	0.0575508	0.00833937	0.0475961	0.00621878	0.0587714	0.0134867	0.0560138	0.00443992	0.0463357	0.0135445	0.0444611	0.00261478	0.0626345	0.0206039	0.0404778	0.00297918	0.0474434	0.00962341	0.0384301	0.00698163	0.0412928	0.00450463	0.0397833	0.0164269	0.0384909	0.00529772	0.0424687	0.010591	0.0465393	0.0102663
cg06225581	0.0981713	0.00863818	0.10648	0.0482429	0.0987477	0.0224661	0.107859	0.00901893	0.108543	0.00686624	0.0573998	0.00745205	0.0515268	0.00553139	0.0518865	0.00197866	0.061114	0.00768987	0.0599625	0.00243269	0.0574016	0.0126581	0.0541577	0.0101835	0.0619543	0.0231185	0.0545108	0.0107148	0.0557456	0.0177047	0.0655808	0.0152874
cg27020281	0.0433742	0.00386606	0.046163	0.0127757	0.0311404	0.00492396	0.0466337	0.00440278	0.0447253	0.00467286	0.125083	0.217325	0.0282611	3.60624e-05	0.0323094	0.00417877	0.0325473	7.75625e-05	0.0335363	0.00411303	0.0279497	0.0105977	0.0290364	0.00941618	0.0283379	0.00983936	0.026612	0.00581594	0.0269487	0.00865307	0.0328293	0.00895672
cg04326040	0.0758869	0.0233062	0.0567287	0.00610418	0.0682139	0.0151553	0.0804637	0.0160162	0.0693916	0.0142133	0.070142	0.0273871	0.0500086	0.0166515	0.047229	0.00297124	0.0587785	0.00690869	0.0669667	0.00178334	0.0677926	0.031588	0.0637376	0.0224296	0.0635477	0.0235288	0.0696949	0.0213284	0.0628816	0.0289371	0.0770798	0.028522
cg21037570	0.0537437	0.00581465	0.0535574	0.0040428	0.0547878	0.00813847	0.0514453	0.000141765	0.0506026	0.00628414	0.0231544	0.00862446	0.0216395	0.00316706	0.0198277	0.00185034	0.0358525	0.00569062	0.0334538	0.00129073	0.0221726	0.0106996	0.0228332	0.00641244	0.0242718	0.0111885	0.0263961	0.00998599	0.0194452	0.00649525	0.0247064	0.00423798
cg11214889	0.152677	0.0310545	0.179597	0.0787796	0.178819	0.014568	0.108892	0.0274289	0.11956	0.00991371	0.0654957	0.0224265	0.0746428	0.00780411	0.130668	0.0543209	0.101014	0.00102502	0.0992693	0.00407378	0.0526735	0.0292468	0.0474402	0.00613154	0.0545117	0.0156439	0.0608444	0.0157545	0.0764776	0.0155034	0.075401	0.0169255
cg19635712	0.0993959	0.00757594	0.109611	0.00135511	0.0905787	0.00988301	0.092327	0.00951689	0.102712	0.00340727	0.0793702	0.00754265	0.0929865	0.0130995	0.122894	0.0117616	0.0652138	0.00539565	0.0663267	0.000381965	0.0612384	0.0124714	0.0699562	0.0149634	0.0625288	0.0129402	0.0700284	0.00519083	0.0948339	0.0119207	0.0979565	0.00911685
cg01536980	0.045012	0.00331117	0.0383459	0.0108373	0.0365011	0.00636698	0.0387304	0.00555878	0.0387041	0.00909128	0.0537592	0.0206118	0.0777164	0.0147929	0.0828841	0.00480767	0.0868559	0.0094764	0.0875376	0.00840797	0.0479532	0.0123196	0.052015	0.012139	0.05616	0.0173652	0.0602129	0.01784	0.0501405	0.0117419	0.0604228	0.0122969
cg02053171	0.0454872	0.00281569	0.0498544	0.00417116	0.0451566	0.00657303	0.044706	0.00459189	0.0452253	0.00580221	0.028951	0.0059506	0.0316349	0.000317781	0.0357318	0.00916624	0.0350346	0.0012519	0.040599	0.00288866	0.0312761	0.00932109	0.0360464	0.0147475	0.0358819	0.016156	0.0318452	0.00794826	0.0286118	0.0091086	0.0375729	0.00848099
cg11311499	0.0589261	0.00737518	0.0660758	0.00453068	0.0509884	0.000849485	0.0555377	0.0005574	0.0551015	0.00703063	0.0545785	0.00405523	0.0710839	0.000880051	0.0729579	0.00147177	0.0726999	0.00280207	0.0673349	0.0090856	0.0499728	0.0126194	0.055426	0.0155823	0.0573559	0.024399	0.0553566	0.0102451	0.0571984	0.0199469	0.0759064	0.0237468
cg06237414	0.0523139	0.00378597	0.0595324	0.00292996	0.0476222	0.00790844	0.0591307	0.000109838	0.0506995	0.00459898	0.0259518	0.00811523	0.0252691	0.00356258	0.0218819	0.00520182	0.0332363	0.00456009	0.0413897	0.000625705	0.0203037	0.00761353	0.0225353	0.00763501	0.0232165	0.0118867	0.0286338	0.0127329	0.0220234	0.00908605	0.0265079	0.00571144
cg01990225	0.0527719	0.0138019	0.0533788	0.00457499	0.0417715	0.00679429	0.068055	0.0120447	0.0630289	0.00646309	0.0924999	0.00993793	0.0672128	0.0162394	0.0761005	0.0238405	0.0850946	0.00483413	0.0937816	0.0134479	0.0995765	0.0473192	0.111971	0.0329459	0.108621	0.0414119	0.106364	0.0240973	0.0841549	0.0292095	0.105408	0.0238055
cg20289949	0.0524374	0.0113936	0.0566452	0.016211	0.0511461	0.00726773	0.0559125	0.0155636	0.0618277	0.0142293	0.125115	0.0355163	0.107882	0.00789372	0.127157	0.0624322	0.17372	0.0288949	0.15367	0.00968376	0.105463	0.0411016	0.103195	0.0342337	0.101289	0.0480171	0.130479	0.0363271	0.151252	0.0399014	0.170363	0.0296211
cg27043582	0.104136	0.0236921	0.0946982	0.0141343	0.0821764	0.020313	0.0959007	0.000514355	0.11962	0.0321918	0.069817	0.0089743	0.0628066	0.00496634	0.0883022	0.0263528	0.0713082	0.000429412	0.0733147	0.00224859	0.073849	0.0316339	0.0751637	0.0296805	0.0862913	0.0195614	0.0639131	0.0126937	0.068028	0.0184646	0.0736935	0.0192106
cg00954003	0.0204674	0.00542907	0.0225357	0.00579341	0.0261613	0.00888595	0.0210302	0.00988761	0.0282139	0.00742176	0.0361436	0.00746567	0.0347206	0.00133225	0.0410059	0.000612552	0.0409143	0.00427105	0.0389323	0.000774749	0.0341623	0.00689572	0.0321512	0.0100837	0.0394855	0.0210296	0.0331031	0.00837552	0.0308097	0.00730623	0.0434862	0.0124626
cg13614181	0.125851	0.0180515	0.109788	0.02553	0.134371	0.0233278	0.150473	0.00386621	0.10975	0.0101869	0.130213	0.0275194	0.156197	0.0256236	0.156347	0.043651	0.125652	0.00487543	0.119196	0.0036655	0.0951384	0.010607	0.1118	0.0209781	0.104883	0.030128	0.128988	0.0117292	0.137376	0.0250176	0.150194	0.0190543
cg10211877	0.0156456	0.000825624	0.0210515	0.0039131	0.0157344	0.00636498	0.0211756	0.00528318	0.0223252	0.00238227	0.0282905	0.00315478	0.0227536	0.00490023	0.0316397	0.009661	0.032023	0.00127817	0.0296109	0.00119634	0.0247067	0.0117985	0.0286522	0.00898331	0.0328831	0.0160454	0.0309344	0.00829879	0.0232915	0.00948585	0.0321268	0.00974136
cg24053587	0.0629808	0.012534	0.0660003	0.00715231	0.0636306	0.00941647	0.0558167	0.00242507	0.0639258	0.014335	0.0698771	0.0127864	0.0737639	0.00625773	0.0814854	0.00572484	0.0790774	0.0125248	0.0781204	0.00430021	0.071378	0.0240099	0.0581558	0.011162	0.0788591	0.0280324	0.0744471	0.0155221	0.0579467	0.00954126	0.0843155	0.0203569
cg19264123	0.0432094	0.00473483	0.0467259	0.00602823	0.0404584	0.00480345	0.0571311	0.0172589	0.0479477	0.00535872	0.0917065	0.0132751	0.0771033	0.00485615	0.151826	0.0072738	0.0673659	0.00672025	0.0706915	0.00539389	0.0605801	0.00843042	0.0652251	0.0108445	0.0623006	0.0187285	0.0714361	0.00998554	0.114979	0.0207279	0.115678	0.00897729
cg20700904	0.0490237	0.00310913	0.0489952	0.00428088	0.043879	0.00479655	0.0521324	0.00796585	0.0486981	0.00882227	0.0381417	0.010024	0.0306916	0.00377582	0.0333787	0.00320189	0.0498182	0.00298317	0.0428749	0.00653341	0.0334076	0.00658674	0.036819	0.00656008	0.045766	0.0197117	0.0425981	0.0103629	0.0342977	0.0109729	0.0418456	0.00952284
cg03038003	0.0466512	0.00387458	0.0500085	0.00330018	0.0491786	0.0135422	0.0431156	0.00105555	0.0528006	0.00340348	0.0411127	0.0132159	0.0347193	0.00348367	0.0726855	0.00345964	0.0711859	0.00418785	0.0671244	0.0011492	0.0373124	0.00691958	0.0408266	0.0148975	0.0531603	0.0261152	0.0482028	0.0137597	0.0446268	0.0143076	0.0491258	0.0101966
cg12832649	0.0429819	0.00606161	0.0449311	0.00376546	0.0457703	0.006998	0.0510867	0.00346632	0.0548543	0.00966081	0.0615804	0.0313573	0.0331331	0.0048662	0.0805207	0.0270758	0.0407324	0.0035755	0.0442925	0.00168617	0.0245384	0.0100117	0.0220595	0.00747977	0.0282181	0.0163711	0.0358256	0.0121035	0.0494713	0.0186988	0.0554862	0.013541
cg23222573	0.0477428	0.00191736	0.0497715	0.00175524	0.0435336	0.00342455	0.0492449	0.00939785	0.0476055	0.00596255	0.0300103	0.00640398	0.0357408	0.00225832	0.0361142	0.000507872	0.0402132	0.00284579	0.0430083	0.00619435	0.0306442	0.00759967	0.0338908	0.00867869	0.0380196	0.0176479	0.0317592	0.00817794	0.0386716	0.0208016	0.0418321	0.00570972
cg17606683	0.0811743	0.0121999	0.070367	0.0117959	0.0585949	0.00679546	0.0810814	0.0101558	0.0742752	0.0108133	0.0508628	0.0106237	0.0519269	0.00767315	0.069569	0.0129226	0.08078	0.00197291	0.0723037	0.00631039	0.0603766	0.0150141	0.0656063	0.0222715	0.0779845	0.0290587	0.0615624	0.0150888	0.056879	0.0149593	0.0695983	0.0169359
cg11680236	0.0550675	0.00769038	0.0620703	0.00264906	0.052287	0.00250816	0.0578501	0.0128461	0.0619352	0.00448364	0.0295528	0.00691912	0.0233778	0.00282575	0.0348142	0.000831847	0.0366092	0.00516107	0.0342361	0.000631517	0.0285015	0.00735244	0.026163	0.00404599	0.0348483	0.0130275	0.032307	0.00837593	0.0280131	0.00666193	0.0332012	0.00469054
cg18753695	0.11099	0.0179482	0.10685	0.0254918	0.0898324	0.0202266	0.114145	0.00708243	0.107003	0.0138202	0.0569586	0.00315079	0.0544624	5.22835e-05	0.0546662	0.0107632	0.0717223	0.00223067	0.0755606	0.00370115	0.0744658	0.0391044	0.0582282	0.00449176	0.0887339	0.0481789	0.0580172	0.0051304	0.0584974	0.00960322	0.0718876	0.0297295
cg08355340	0.0428763	0.00324109	0.0424582	0.0053299	0.0379963	0.0051282	0.0399963	0.00230912	0.0410879	0.0080034	0.0296743	0.00713963	0.0272774	0.00502875	0.0338343	0.00224334	0.0347081	0.00429218	0.0331496	0.0014468	0.0245449	0.00591389	0.0282337	0.0100709	0.0304221	0.0149139	0.0285226	0.00781858	0.027147	0.0108775	0.0321545	0.00631059
cg24219058	0.0700609	0.0163094	0.0575201	0.00675582	0.0554953	0.00524196	0.0609092	0.0072835	0.0589195	0.00778001	0.0850862	0.039859	0.0450925	0.0137104	0.0514933	0.00161866	0.0354674	0.00584371	0.0381508	0.0042361	0.030077	0.00816393	0.0359759	0.00689134	0.0342387	0.0144142	0.0448769	0.0204904	0.0380778	0.0109087	0.043961	0.00621048
cg15417900	0.0518289	0.00542574	0.0492252	0.00792239	0.0488595	0.00682119	0.0503792	0.00241769	0.0535563	0.00419308	0.0427693	0.0106036	0.0438133	0.00137237	0.0480337	0.0022829	0.0522366	0.00203496	0.0573944	0.00161758	0.0396885	0.0142301	0.0462637	0.016448	0.0538123	0.0266783	0.0472942	0.0102816	0.0435079	0.0220674	0.0582459	0.0177844
cg08907850	0.0362985	0.00168623	0.0426761	0.00505592	0.0359493	0.00405706	0.0423493	0.00688425	0.0506798	0.0018917	0.0260655	0.00702109	0.0237117	0.00154566	0.0178389	0.00391729	0.0297836	0.00318556	0.0329262	0.010904	0.0218236	0.00320206	0.0230237	0.0112836	0.0260266	0.0084325	0.0242586	0.00567941	0.0231928	0.00788692	0.0252355	0.00716237
cg18611245	0.112942	0.0170879	0.116226	0.0149478	0.110718	0.00589646	0.151821	0.0229777	0.137973	0.021116	0.119066	0.0263761	0.0330839	0.00701019	0.0384075	0.00995732	0.17607	0.0138913	0.113771	0.02086	0.0617639	0.0212982	0.122064	0.0463025	0.0714054	0.0356047	0.0947952	0.0360955	0.0325909	0.00653261	0.0455298	0.0147646
cg06295404	0.0968037	0.0196867	0.0564896	0.0163063	0.0825762	0.0223635	0.0823206	0.00200264	0.0749251	0.0210044	0.0655265	0.0163593	0.0957306	0.000275666	0.12808	0.0157826	0.0712576	0.00171985	0.067551	0.00577495	0.0668708	0.0155413	0.0657993	0.0230155	0.0788558	0.0288574	0.063852	0.014247	0.0542268	0.0168872	0.0801868	0.0239191
cg19012475	0.050439	0.0126413	0.053921	0.00902223	0.0430167	0.00184071	0.0460579	0.00472312	0.0499171	0.00866089	0.0240814	0.00624412	0.0278443	0.00624527	0.0296757	0.00733147	0.0307816	0.0010861	0.0311486	0.00400192	0.0248098	0.00972263	0.0256825	0.0122499	0.0303062	0.0181777	0.0258184	0.00787786	0.0246387	0.010344	0.0302971	0.00713725
cg14982472	0.127249	0.0402335	0.12436	0.0451837	0.084382	0.0126899	0.165794	0.0553184	0.126508	0.0132967	0.113916	0.0357687	0.0758865	0.00120125	0.118073	0.0182913	0.167491	0.0147734	0.139322	0.0302934	0.0804062	0.00957694	0.136354	0.0701966	0.112456	0.0390756	0.116342	0.0300054	0.117335	0.0324061	0.134884	0.0256621
cg00462311	0.0626182	0.00822175	0.0612733	0.0155479	0.0654669	0.00424146	0.0648523	0.00587765	0.081998	0.00762471	0.13244	0.0224152	0.127465	0.00252663	0.1506	0.00761837	0.130433	0.0148623	0.118436	0.00175773	0.165164	0.0833575	0.151572	0.0453406	0.169888	0.0605171	0.127614	0.0179513	0.135597	0.0162913	0.171593	0.0500605
cg10089145	0.057938	0.00412973	0.0575679	0.00890456	0.058527	0.00615966	0.0643257	0.000547767	0.0580282	0.00841531	0.0235101	0.00807836	0.030424	0.00510458	0.0322385	0.00770391	0.0365245	0.000355392	0.0339692	0.00481942	0.0298761	0.0106202	0.0292953	0.0116756	0.0317767	0.0118837	0.0247646	0.0071465	0.0274278	0.00562561	0.0360815	0.00604238
cg03030757	0.0710297	0.0171639	0.0844779	0.0118911	0.0571792	0.0110274	0.0725012	0.0027484	0.0726012	0.0159137	0.0580541	0.0120072	0.0518783	0.00167639	0.116762	0.0119613	0.0963332	0.0123201	0.110135	0.00956044	0.0401446	0.0101162	0.0449545	0.0178015	0.0470231	0.0190325	0.0699926	0.0243573	0.0735055	0.0263369	0.0694842	0.0191792
cg02046340	0.102187	0.0325996	0.144921	0.0690334	0.142403	0.00370498	0.10974	0.0316342	0.123247	0.0153783	0.0647627	0.00870273	0.0749572	0.00780692	0.0843922	0.00746356	0.0551554	0.00379296	0.0613679	0.00917472	0.0445124	0.00967822	0.0452133	0.00360819	0.0431792	0.00838313	0.0597965	0.00700611	0.0813468	0.0145321	0.0990949	0.0136979
cg11392765	0.0635722	0.00375315	0.0549603	0.00465694	0.0664891	0.00620687	0.076837	0.0146526	0.0637563	0.0183685	0.0509822	0.00544626	0.0632583	0.0130978	0.0686363	0.00552856	0.0475513	0.00231971	0.0535811	0.0110558	0.0575877	0.0259518	0.0475472	0.0174255	0.0826376	0.0547343	0.0497733	0.00502137	0.053318	0.0159616	0.0656126	0.0197322
cg22464186	0.072072	0.00720905	0.0775843	0.00850796	0.0770066	0.0120451	0.0916316	0.0117356	0.0770755	0.005479	0.0484944	0.00790013	0.0619633	0.00637286	0.0926642	0.000472383	0.0586831	0.0129129	0.0585789	0.00247085	0.0503886	0.0126182	0.0514849	0.0152026	0.0491461	0.0131735	0.0449053	0.0148112	0.05499	0.0222691	0.0649683	0.0110792
cg04025590	0.0468816	0.0124018	0.0542147	0.00532814	0.0481294	0.00554963	0.0518172	0.00476936	0.0517646	0.00105171	0.0457517	0.01109	0.0433212	0.000878142	0.0416483	0.00978546	0.0617069	0.0114512	0.0478104	0.000690249	0.0382729	0.0106392	0.0438408	0.00820878	0.0549345	0.0284814	0.0489584	0.00610082	0.0420797	0.014172	0.0479089	0.0115002
cg26277809	0.0507065	0.00990417	0.0390358	0.00712334	0.0323311	0.00303183	0.0452739	0.00781652	0.0581905	0.00777264	0.0738412	0.0754901	0.0435387	0.00194667	0.0429105	0.00794111	0.0502977	0.00305735	0.0525887	0.00531114	0.0434021	0.0162581	0.0404248	0.0139857	0.0557049	0.0160932	0.0468648	0.00740964	0.0429525	0.0193945	0.0540754	0.0223981
cg02097636	0.0355115	0.00409329	0.0371579	0.00377907	0.0385247	0.00328586	0.0412345	0.000431257	0.0444326	0.00552198	0.034906	0.00708064	0.0245539	0.0035819	0.0312277	0.00104896	0.0336623	0.00243692	0.0371522	0.00230887	0.028909	0.00781079	0.0260738	0.004582	0.0347472	0.013517	0.0334414	0.00693208	0.0306755	0.014752	0.0350163	0.00932303
cg02008154	0.0649569	0.0072325	0.0938889	0.00275905	0.0794215	0.00475856	0.0890544	0.0292655	0.0738327	0.0116745	0.0946475	0.0319398	0.0587641	0.00234388	0.108357	0.00691105	0.053031	0.00578237	0.051036	5.41785e-05	0.036413	0.00821241	0.0408647	0.0107366	0.0461167	0.0196446	0.0536825	0.0209727	0.0642028	0.0180734	0.0683565	0.0104524
cg06222120	0.075532	0.0115438	0.0831724	0.0120491	0.0701696	0.0145106	0.0758644	0.0137399	0.079519	0.0038541	0.0786392	0.010002	0.0792189	0.0033078	0.0866228	0.0240759	0.0902401	0.0158752	0.0925501	0.000965943	0.0823723	0.0160791	0.0770816	0.00949196	0.0877644	0.0253832	0.0889535	0.011827	0.0737583	0.00909855	0.0802409	0.00890169
cg20557567	0.0890304	0.0103093	0.0811589	0.0076241	0.0821564	0.0125517	0.0984547	0.00841524	0.0987423	0.0222062	0.0499737	0.0158908	0.0592381	0.0191328	0.0754735	0.00610871	0.0839347	0.0182676	0.0640068	0.00424372	0.0488628	0.0171154	0.0562122	0.0249273	0.0607777	0.0156557	0.0594217	0.0178266	0.0379996	0.0116771	0.0550732	0.0105419
cg07558455	0.0381473	0.00280026	0.0396776	0.0087606	0.0385449	0.0056066	0.0437587	0.015789	0.0397528	0.00278447	0.120377	0.0604493	0.0400197	0.00720873	0.0860932	0.014434	0.0338577	0.00416018	0.0349534	0.00130262	0.0322419	0.013523	0.0395154	0.00951023	0.0392254	0.0243204	0.0535345	0.0362248	0.0448593	0.0156832	0.0528942	0.00871496
cg13548361	0.0626599	0.00487237	0.0586775	0.0154971	0.0514064	0.00626304	0.0593361	0.0142503	0.0528951	0.00933354	0.0836448	0.0360507	0.05656	0.0124311	0.100987	0.0110912	0.0506107	0.00735999	0.0603468	0.00299562	0.0303486	0.00702239	0.0343584	0.00537885	0.0381373	0.0150207	0.0508012	0.016242	0.0590028	0.00909284	0.0598651	0.00676309
cg09671005	0.0566507	0.00665294	0.05	0.00627353	0.0643299	0.0115576	0.054282	0.010605	0.0524208	0.00212074	0.0251015	0.00375777	0.0335291	0.00376454	0.03563	0.00728454	0.0311343	0.00189361	0.034947	0.00248286	0.0231919	0.00513254	0.023931	0.00459651	0.0291203	0.0127437	0.0306322	0.00584337	0.0266576	0.0112922	0.032317	0.00826058
cg04200765	0.0667371	0.00768055	0.0766374	0.00732303	0.0526825	0.00373319	0.0652511	0.0117904	0.0647806	0.00491874	0.0307897	0.00490916	0.0378171	0.00214084	0.0404203	0.00423761	0.0402304	0.00195086	0.0340457	0.00129352	0.0333304	0.012631	0.0331944	0.0128116	0.0358792	0.016123	0.0323412	0.00412842	0.0302884	0.00730589	0.0381155	0.00633802
cg13350481	0.0631429	0.0056437	0.0562627	0.00726598	0.0614911	0.0134188	0.0604298	0.00457361	0.0649556	0.00884519	0.0351907	0.00438931	0.0528684	0.00418882	0.059352	0.00837555	0.04429	0.000683313	0.0411054	0.00078602	0.0335925	0.00675893	0.03375	0.00827788	0.0430118	0.0224381	0.037546	0.011268	0.0314874	0.00922321	0.0430386	0.0128594
cg20591405	0.0383436	0.00229607	0.0405341	0.00911587	0.0335488	0.00456332	0.031853	0.0113548	0.0376919	0.00525758	0.0423418	0.00761971	0.0425371	0.00037903	0.0496825	0.0109158	0.0520768	0.00229702	0.0514622	0.00236326	0.0419701	0.017357	0.0414041	0.0109582	0.0425014	0.00760763	0.0438775	0.00962231	0.0388867	0.0122614	0.0476614	0.00956784
cg26507094	0.054927	0.00299238	0.052497	0.00728887	0.0465292	0.0113319	0.0640526	0.00571819	0.0593834	0.00540824	0.0369003	0.00525984	0.0439099	0.00478932	0.048715	0.00170205	0.04364	0.00205011	0.0438698	0.00619263	0.0346901	0.0116486	0.0386868	0.00877546	0.0416455	0.0188087	0.0386347	0.00546584	0.0434669	0.023786	0.0479863	0.0099388
cg14515483	0.0438452	0.0018721	0.0423227	0.00573047	0.0386094	0.00737269	0.0345504	0.00128653	0.045682	0.00894704	0.02428	0.00343992	0.026447	0.00735195	0.0232161	0.0125848	0.0320106	0.00156379	0.0305701	0.00101251	0.0236146	0.011714	0.0200444	0.00448931	0.0221603	0.00656001	0.0281485	0.00860325	0.0286481	0.0179259	0.0328432	0.013934
cg08801329	0.0412965	0.00306465	0.0455838	0.00755345	0.045835	0.00212414	0.0462375	0.00312044	0.0420486	0.00438141	0.0215194	0.00436604	0.0349568	0.0105014	0.0348186	0.00748484	0.0296253	0.00358432	0.0284844	0.00123671	0.0238855	0.012686	0.0241673	0.0071985	0.0304478	0.0121176	0.0242638	0.00634151	0.020044	0.00413668	0.0301948	0.011118
cg17731261	0.0385183	0.00373247	0.048589	0.0123649	0.0393247	0.00239195	0.0407453	0.00262881	0.0428445	0.00790159	0.0209379	0.00286151	0.0248476	0.00696924	0.0163759	0.00391248	0.0241356	0.0029638	0.0275836	0.00367239	0.0174261	0.00844547	0.0179067	0.00765086	0.021772	0.0130995	0.0219711	0.00640948	0.0179485	0.00509096	0.025829	0.00825314
cg26388152	0.0911498	0.0374726	0.05778	0.020526	0.050708	0.0116982	0.0538138	0.000473341	0.0995011	0.0110598	0.0343312	0.00481227	0.056015	0.00759411	0.037973	0.0057676	0.0462228	0.00761818	0.0457749	0.000199008	0.0323427	0.0106425	0.0322054	0.0071554	0.0392132	0.0191461	0.0402646	0.00362347	0.0359409	0.0191115	0.0446909	0.0118851
cg22622495	0.159467	0.00377035	0.150796	0.0208878	0.145205	0.016642	0.150915	0.00297356	0.144302	0.00529474	0.0376605	0.00420304	0.0370676	0.00192117	0.0447376	0.0142706	0.0455134	0.00259355	0.0435483	0.00283314	0.0336309	0.00974097	0.034101	0.0143146	0.0400813	0.0152995	0.0399062	0.0119529	0.0301595	0.00756617	0.0427073	0.00868195
cg17614750	0.0561961	0.00225266	0.0706384	0.00726973	0.0585035	0.00772119	0.0735618	0.0061208	0.0675118	0.00620166	0.0588935	0.00178206	0.0548281	0.00657359	0.0692549	0.00487455	0.065212	0.00869685	0.0682452	0.0060602	0.06356	0.0119941	0.0662366	0.0168001	0.0639759	0.0188433	0.0589884	0.0100221	0.0628394	0.0138365	0.0839164	0.017355
cg21380842	0.0824012	0.00811164	0.0955847	0.00539741	0.0788002	0.014299	0.0920183	0.00581626	0.0986974	0.00898975	0.0449751	0.0137635	0.0380124	0.00409187	0.0702019	0.0101481	0.0334911	0.00654183	0.0338079	0.00254428	0.0266095	0.0054781	0.0283007	0.00787805	0.0323789	0.0138899	0.0328204	0.0116041	0.0334743	0.0151142	0.0343526	0.00709587
cg22633722	0.102203	0.0131595	0.119055	0.0115717	0.115908	0.00711734	0.0987661	0.004883	0.111962	0.0166106	0.0700902	0.0117479	0.0781781	0.0114951	0.121628	0.0244723	0.0706161	0.00240696	0.0810593	0.00380226	0.0612359	0.0133305	0.0658291	0.0177157	0.0651017	0.0227182	0.0775245	0.0149885	0.0886611	0.0325978	0.0967165	0.0121641
cg09598225	0.0576077	0.000579125	0.0514149	0.00657838	0.0538083	0.0031281	0.0582515	0.00091094	0.0600395	0.0156591	0.0535543	0.0052018	0.0618568	0.00175437	0.0810552	0.00169204	0.0629983	0.00740345	0.0689388	0.00133778	0.0629119	0.0137009	0.0605866	0.0183764	0.0562239	0.0170081	0.0574643	0.0073474	0.0566744	0.00805948	0.0656121	0.00705275
cg16538604	0.15387	0.00812175	0.138148	0.00750003	0.152415	0.0033846	0.121972	0.00879682	0.142991	0.00912979	0.0352187	0.0130604	0.0279336	0.00323737	0.0262607	0.00575207	0.0330484	0.00430314	0.0355474	0.00110699	0.0262038	0.00621989	0.0274318	0.00919166	0.033926	0.0146735	0.0313263	0.00945876	0.0280774	0.00856069	0.0343535	0.0101861
cg04853958	0.0575972	0.00608184	0.0646225	0.00487602	0.0665344	0.00952043	0.0701561	0.00298492	0.0677138	0.0125036	0.0403556	0.00559271	0.048737	0.0106457	0.0446794	0.0100702	0.0505228	0.00275519	0.0387971	0.0015551	0.0422582	0.0231951	0.0414234	0.0218353	0.0427571	0.0172401	0.0430491	0.00839388	0.0344241	0.0118826	0.0470518	0.0132328
cg07312445	0.0470902	0.00292184	0.0483855	0.0103518	0.0365384	0.00451706	0.043525	0.00297243	0.0427314	0.00381285	0.0401419	0.0130641	0.0342291	0.00172659	0.0592254	0.00266583	0.0364129	0.00185208	0.0417955	0.0018837	0.0384841	0.0112148	0.0369822	0.0104914	0.0448103	0.0268212	0.0394521	0.00792185	0.0420082	0.0174703	0.0455214	0.0122357
cg20216935	0.0669806	0.00420171	0.0644924	0.00786881	0.0611383	0.00649781	0.0675512	0.00653176	0.0611851	0.00297483	0.0401877	0.00414747	0.0374945	0.00071859	0.0488889	0.0121701	0.0477826	0.00940732	0.0437932	0.00023401	0.0382112	0.0150809	0.040102	0.0125095	0.0414467	0.0200615	0.041978	0.00545748	0.0412274	0.0118405	0.0479688	0.0162422
cg20856436	0.0703442	0.0198109	0.0671611	0.000868646	0.0477191	0.0068088	0.0729969	0.00315503	0.0622788	0.013277	0.0472781	0.0113007	0.0377606	0.00557214	0.0369971	0.00521319	0.0506262	0.00229859	0.0506132	0.00210096	0.0406913	0.0079347	0.0374549	0.0077261	0.0473379	0.00790676	0.0428723	0.0119673	0.0393065	0.00745266	0.0495921	0.0123656
cg21443584	0.060464	0.00530188	0.0717596	0.00387719	0.0642326	0.00480196	0.0676006	0.00364645	0.0614148	0.0113393	0.037529	0.00905741	0.0404391	0.0038045	0.0430221	0.00754486	0.0478476	0.00652549	0.0525941	0.00139132	0.0395343	0.00749365	0.0377229	0.00914371	0.0460815	0.0212827	0.039387	0.00827023	0.0394093	0.0124891	0.0472304	0.012667
cg00736326	0.0487415	0.00818611	0.0496339	0.00619687	0.0536949	0.00359315	0.0479391	0.00517093	0.0536481	0.00443792	0.0572988	0.00962798	0.0630375	0.00182257	0.0661462	0.0253152	0.08588	0.00720071	0.0705022	0.00703679	0.0558043	0.0165878	0.0624156	0.0110926	0.0844657	0.0402653	0.0709286	0.0181346	0.0530064	0.0182232	0.0724217	0.0290125
cg11542231	0.0352345	0.00254376	0.0413802	0.00687962	0.0475157	0.00311236	0.0419397	0.0106714	0.0530101	0.0130853	0.0510221	0.0110668	0.0480753	0.00445845	0.0521956	0.0134602	0.0591111	0.00948668	0.0628901	0.0076713	0.0498688	0.0110306	0.0615267	0.0171119	0.04891	0.0129158	0.0561213	0.0118794	0.0497071	0.0191838	0.0537513	0.0176628
cg11620873	0.0466649	0.00050559	0.0401387	0.00374743	0.0443719	0.00880662	0.0444771	0.00970794	0.0418997	0.0070393	0.0406821	0.0126004	0.0464116	0.00553888	0.0530911	0.00759213	0.0381676	0.00599547	0.0349637	0.00139999	0.0450341	0.00655167	0.0474117	0.00310336	0.0469802	0.014616	0.0417836	0.00350323	0.0494337	0.00516638	0.0498067	0.00542912
cg26426223	0.0456192	0.0124954	0.0467862	0.00720892	0.034931	0.00317314	0.0346501	0.00904191	0.0469742	0.0103728	0.0377695	0.010254	0.0372487	0.0098283	0.0338012	0.00178703	0.0549011	0.00331019	0.0414705	0.00426534	0.0326772	0.0140527	0.0332861	0.00768411	0.0375668	0.0122865	0.0398335	0.00806407	0.0346184	0.0193011	0.0433142	0.00910485
cg07175883	0.0513357	0.00758363	0.052665	0.00225027	0.0512864	0.00506274	0.0492585	0.00124158	0.0533442	0.00581753	0.0585728	0.028813	0.0347286	0.000933466	0.0438935	0.0110063	0.0286224	0.00275885	0.0350435	0.0018712	0.0219579	0.00513364	0.0277287	0.00712876	0.0273982	0.0142892	0.0326441	0.0131681	0.0318159	0.0166284	0.0367035	0.0108965
cg20337385	0.094337	0.00233468	0.0767906	0.020923	0.0746181	0.00151806	0.0756346	0.00816673	0.0846402	0.0236676	0.0559504	0.0084	0.0641927	0.0197286	0.0712208	0.0146572	0.0532613	0.00815499	0.0554491	0.00880226	0.0508554	0.0187828	0.0536285	0.025083	0.0580991	0.0258926	0.0455713	0.00763637	0.0521247	0.0105862	0.0616403	0.0184079
cg13298382	0.053657	0.00731969	0.0655963	0.00640481	0.0660612	0.00248539	0.0614308	0.0077646	0.0760165	0.0147807	0.0316548	0.00686513	0.0263292	0.00788695	0.0230139	0.00446884	0.0329566	0.00865788	0.0351477	0.00634337	0.0270085	0.0122554	0.0252728	0.00406744	0.0260931	0.00861879	0.0287625	0.00791943	0.0223393	0.00819938	0.0349762	0.0175807
cg12082615	0.0553424	0.00406661	0.0516631	0.0129458	0.0514431	0.00474341	0.0544825	0.000515617	0.056142	0.0129648	0.029914	0.0130788	0.025457	0.0105235	0.032549	0.000270751	0.0585196	0.00327592	0.0443544	0.00575628	0.0321499	0.0161025	0.0298139	0.0135636	0.0357259	0.0111351	0.038841	0.0175163	0.0288905	0.0146899	0.0354	0.00843821
cg06722633	0.0592149	0.00320174	0.0645152	0.00371878	0.0502893	0.00270657	0.0581118	0.0203481	0.053689	0.00996032	0.145806	0.0754809	0.063078	0.00940067	0.120208	0.0376708	0.0615114	0.0174614	0.0601015	0.0141811	0.0407197	0.0128498	0.0435785	0.0112447	0.0428207	0.0177753	0.0708788	0.0362711	0.0770325	0.0121003	0.0928398	0.0120377
cg06437004	0.0699501	0.00688575	0.0674483	0.00626223	0.0648433	0.00560124	0.0700585	5.33222e-05	0.0730779	0.00655962	0.0339072	0.00655242	0.0337109	0.00597834	0.0397591	0.00860695	0.040219	0.00328708	0.0404336	0.00158417	0.032793	0.0121893	0.0337339	0.00915444	0.0366269	0.0160408	0.0335552	0.00782609	0.0320732	0.0118103	0.041365	0.00589156
cg09085639	0.0580946	0.00464778	0.0537716	0.00804947	0.052791	0.00772154	0.0667159	0.000280877	0.0553323	0.00325371	0.0493486	0.0144575	0.0482158	0.00332251	0.0596438	0.0182955	0.0566125	0.00636991	0.0549063	0.00201326	0.0397499	0.0138628	0.0415963	0.0129011	0.054767	0.019492	0.0456572	0.00832878	0.0404823	0.00550927	0.0478618	0.00765202
cg18412613	0.0536778	0.00396997	0.0527744	0.0027789	0.0520545	0.00500545	0.0665925	0.00915402	0.0551359	0.0103085	0.0503123	0.0139981	0.0351396	0.00124777	0.0283241	0.0119086	0.0613647	0.0082712	0.0650334	0.00683958	0.0481167	0.0170653	0.046235	0.0153233	0.0472194	0.0214633	0.0505699	0.0196541	0.0432217	0.013081	0.0546206	0.0143944
cg07430605	0.0561731	0.0031656	0.0661499	0.00523644	0.0545455	0.00618822	0.0585745	0.00322388	0.0608914	0.0029183	0.0290192	0.00467061	0.0399111	0.000701895	0.0487166	0.0144425	0.034871	0.00710557	0.034289	0.000941866	0.0293301	0.00581482	0.032524	0.00996428	0.025599	0.00509826	0.0286708	0.00533779	0.0322761	0.0187332	0.0331323	0.00367087
cg15368822	0.0992895	0.011532	0.10231	0.00374068	0.0913044	0.00462963	0.114832	0.00746702	0.0997196	0.00648879	0.0498596	0.0120003	0.0636906	0.0013604	0.0682856	0.00248558	0.0571979	0.000108711	0.0611952	0.00450438	0.0508773	0.00424077	0.0547601	0.0153769	0.0505583	0.0128119	0.0571164	0.0121907	0.0566484	0.0108299	0.0624632	0.00727505
cg01311285	0.0802569	0.00759602	0.0850355	0.00638731	0.0765659	0.00292928	0.0861573	0.000214369	0.090559	0.0158214	0.0417316	0.0100865	0.0477487	0.00232432	0.0499703		0.0467827	0.00172289	0.0467127	0.000395435	0.0450744	0.0120569	0.0440418	0.00959819	0.044287	0.0111332	0.0433651	0.00712525	0.0430801	0.0142165	0.0498702	0.00514163
cg13616221	0.0503522	0.0109965	0.0611647	0.00903279	0.0527313	0.016156	0.0558674	0.00836175	0.0568421	0.00526236	0.034395	0.0102973	0.0342228	0.00321994	0.0373396	0.000872888	0.0350857	0.00308901	0.0366821	0.00245502	0.0292628	0.00948866	0.0305803	0.00750099	0.0404219	0.0229078	0.0337963	0.00558763	0.0336811	0.0149287	0.0375573	0.00948939
cg01025762	0.0433732	0.00714562	0.0610644	0.00600356	0.0494218	0.00499804	0.0550579	0.00630651	0.0622823	0.0147463	0.0780294	0.0314806	0.0576889	0.00652346	0.043535	0.0168244	0.0917186	0.00327344	0.0843193	0.0119871	0.0808539	0.0304417	0.0755118	0.0181279	0.0878636	0.0208221	0.0861384	0.0197678	0.0945608	0.0634876	0.101788	0.0333592
cg12388309	0.0307671	0.0011394	0.0187587	0.0103363	0.0288779	0.0140904	0.0181586	0.00613632	0.0241659	0.00487037	0.0975333	0.0414978	0.0560784	0.00241138	0.112885	0.0308198	0.0593244	0.00553757	0.0563636	0.0028147	0.0488497	0.0161686	0.0475108	0.00832293	0.0602968	0.0262644	0.0624489	0.0299299	0.0627419	0.0165082	0.0735626	0.0165632
cg22017387	0.0501052	0.00544922	0.0516377	0.0111862	0.0560139	0.00915152	0.0560801	0.00418275	0.048577	0.0108493	0.0434105	0.00820537	0.048102	0.00424576	0.057484	0.00260622	0.0489582	0.0012493	0.0556157	0.00607669	0.0407658	0.00927742	0.0443112	0.011992	0.0434035	0.0173904	0.0436944	0.0071834	0.0464212	0.0151196	0.0530808	0.0128892
cg06666486	0.0609503	0.0282535	0.0483154	0.00499271	0.0560484	0.0064611	0.0763713	0.0353472	0.0648258	0.00344823	0.0897724	0.0305248	0.0858181	0.0134052	0.08619	0.0217422	0.0959402	0.00103902	0.0997752	0.0093731	0.091297	0.0227931	0.107357	0.0402969	0.101685	0.0229809	0.0932612	0.0154622	0.0958387	0.0362471	0.126406	0.0579952
cg01294695	0.0366177	0.00167416	0.085947	0.012466	0.0585998	0.00801437	0.065887	0.0132367	0.0475809	0.000962579	0.0925087	0.0293199	0.14149	0.0345835	0.188432	0.0100061	0.116379	0.0509697	0.0947449	0.0253817	0.0750673	0.0120146	0.0770164	0.0155319	0.076978	0.0314867	0.0886052	0.0390578	0.16563	0.0412936	0.15195	0.0263667
cg11722639	0.0250684	0.0135387	0.0295503	0.00444548	0.0288137	0.011716	0.0282441	0.00437803	0.0232038	0.00252391	0.0249158	0.00649254	0.020227	0.00591456	0.0210018	0.000814021	0.0278164	0.00543047	0.0290271	0.00427333	0.0275625	0.0129553	0.0254973	0.0121704	0.0277431	0.00895934	0.0255138	0.00617095	0.025287	0.00832813	0.0281411	0.00882145
cg21260850	0.0587122	0.00490662	0.0613429	0.00505285	0.0554746	0.00509563	0.0648988	0.00308999	0.0665044	0.012691	0.0259591	0.00522443	0.0275953	0.00609022	0.0285783	0.00770478	0.0285105	0.00171032	0.0310586	0.00805682	0.0223474	0.00887405	0.0279079	0.0158545	0.024333	0.00734277	0.0243971	0.00707404	0.0249422	0.0122296	0.0303035	0.00917901
cg20052411	0.0665981	0.00777697	0.0620424	0.00193364	0.0551575	0.00768789	0.0614034	0.0110057	0.0602773	0.00233154	0.0190575	0.00355699	0.0263652	0.00416853	0.0258077	0.00442259	0.0260751	0.00124753	0.0213553	0.00225834	0.0163859	0.00489782	0.0195107	0.00841422	0.0223204	0.0105223	0.0201227	0.00230453	0.0186095	0.00547542	0.0273553	0.00916294
cg09685568	0.0791821	0.0231653	0.0704968	0.00693075	0.0613145	0.00346296	0.0891196	8.91103e-05	0.0862736	0.0166763	0.0694201	0.0111915	0.0342338	0.00129869	0.0448737	0.00507249	0.0701054	0.0102902	0.0523327	0.000934633	0.0593699	0.00552305	0.0683699	0.0135437	0.0590822	0.0208634	0.0572841	0.00712238	0.0402593	0.0120498	0.0515415	0.00823085
cg25667202	0.0360638	0.00433354	0.0406737	0.00379133	0.0349021	0.00317632	0.0412696	0.00166917	0.0425472	0.00802707	0.0429775	0.00969794	0.0400677	0.001413	0.0482031	0.00609158	0.0698961	0.0103847	0.0582667	0.00768129	0.0388523	0.00938657	0.0430747	0.0129997	0.0492939	0.0190497	0.0513381	0.0123893	0.0388334	0.00592261	0.0507348	0.00919779
cg02005336	0.087191	0.00225832	0.0937481	0.0094709	0.090332	0.0013374	0.101913	0.00318671	0.0972794	0.00621078	0.0213814	0.00615413	0.0256264	0.00611464	0.0259246	0.0143904	0.029978	0.0043839	0.0284611	0.00235298	0.0212991	0.00581708	0.020677	0.00990793	0.0201299	0.0088068	0.0210133	0.00628586	0.0162029	0.00479927	0.0263867	0.00600715
cg16261965	0.136197	0.0156114	0.135428	0.0165645	0.117645	0.0165299	0.114696	0.0186469	0.124973	0.0196653	0.0965568	0.0200059	0.110278	0.0285627	0.109705	0.0152842	0.0894786	0.00818758	0.0910702	0.00469721	0.0989373	0.0206624	0.114696	0.0401827	0.133087	0.0546272	0.0912477	0.00958751	0.102445	0.0356542	0.115	0.0168253
cg23029193	0.0770508	0.00648323	0.0824273	0.00741034	0.070144	0.00234426	0.0785462	0.00399932	0.0813119	0.00784104	0.0789189	0.0235278	0.0660266	0.000563182	0.0832895	0.0134393	0.0563447	0.00154515	0.0581123	0.00456635	0.0491658	0.00829902	0.0538223	0.0233688	0.0541331	0.0154982	0.0587773	0.00818466	0.0726726	0.0115234	0.0718923	0.0135618
cg08680102	0.0610244	0.00434136	0.0612877	0.00590911	0.0577889	0.00124641	0.0560559	5.14802e-05	0.0555542	0.0103298	0.0184366	0.00677524	0.0157947	0.000102354	0.0180089	0.00332281	0.0228166	0.00321843	0.0232083	0.0021336	0.016851	0.00791142	0.0156848	0.00483449	0.018027	0.00585686	0.0179593	0.00753259	0.0156283	0.0040698	0.0197338	0.00561985
cg16862838	0.0572544	0.00847382	0.0623418	0.00888135	0.062975	0.00950849	0.0623823	0.0111649	0.0675416	0.0102081	0.065653	0.00985443	0.0788329	0.0122237	0.080688	0.00293591	0.0878213	0.00675319	0.084765	0.00348865	0.0678101	0.0166365	0.0711249	0.0122612	0.0828732	0.0422129	0.074098	0.0133699	0.069413	0.0182435	0.0800032	0.0196243
cg23906291	0.0400655	0.00590987	0.0383464	0.0065741	0.0441391	0.00792619	0.0442141	0.00209351	0.0318044	0.00844923	0.0292468	0.00756034	0.0286411	0.0128221	0.0259313	0.00206052	0.0330205	0.00038794	0.0332747	0.00225158	0.0276439	0.00976973	0.0238054	0.00968662	0.0327996	0.0159299	0.0282392	0.00917907	0.031739	0.01966	0.037554	0.0113928
cg08341978	0.0439965	0.0112175	0.0404268	0.00439138	0.0363502	0.00393348	0.0439821	0.00397152	0.0414205	0.00442584	0.0401944	0.00963319	0.0495522	0.0105101	0.0554067	0.00788546	0.0448597	0.00673384	0.0484326	0.000719297	0.0408066	0.0148517	0.0388079	0.00997235	0.0484274	0.0133947	0.0411265	0.00873224	0.0420468	0.0273387	0.0572243	0.0149248
cg23411876	0.170754	0.00752517	0.155537	0.0158973	0.158989	0.0265607	0.145338	0.00307796	0.147918	0.0106401	0.0593313	0.0120236	0.0498474	0.000156334	0.0593233	0.0128178	0.0714839	0.017373	0.0731373	0.00389773	0.0654415	0.024372	0.0537246	0.00845931	0.0722553	0.0138069	0.0658178	0.0185341	0.0511862	0.00788486	0.06953	0.0208006
cg15160742	0.0403017	0.00571533	0.0426544	0.00598096	0.0375802	0.00477951	0.0371957	0.013423	0.0463189	0.00973068	0.0336588	0.00492042	0.0298294	0.0141175	0.0241818	0.00170302	0.0471794	0.00925285	0.0412595	0.00170517	0.0306142	0.00998547	0.0287248	0.0068969	0.0384674	0.0133338	0.0353425	0.0102699	0.0263974	0.00667134	0.0341932	0.0103459
cg02802055	0.0454802	0.00804351	0.0412224	0.00471103	0.0384836	0.00888919	0.0476685	0.0027828	0.0522399	0.00936962	0.0393354	0.00942815	0.039092	0.00761567	0.0398584	0.00353795	0.048843	0.0050323	0.0506772	0.00582283	0.0383358	0.0167884	0.0393752	0.00846377	0.0430334	0.0232467	0.044478	0.00776907	0.036379	0.0105713	0.0467144	0.0139383
cg24166097	0.0539966	0.010758	0.0428564	0.00640159	0.051838	0.0122034	0.0528211	0.00344472	0.0567691	0.00706203	0.0812657	0.0212361	0.0602232	0.00618646	0.0596555	0.00187108	0.120505	0.000504733	0.113356	0.000651316	0.0724714	0.00500725	0.0838904	0.0194085	0.0964319	0.0217923	0.10278	0.0377644	0.0720033	0.0160246	0.086048	0.0206002
cg01755369	0.0528076	0.00810363	0.0390431	0.00163927	0.0468309	0.00701561	0.054991	0.00138947	0.040632	0.0107167	0.0302028	0.00763478	0.0462178	0.00116132	0.0523038	0.0144052	0.0331183	0.000597003	0.0380702	0.000460687	0.0324526	0.00780358	0.0304809	0.00994628	0.0370146	0.0172713	0.0307953	0.00686795	0.0297092	0.0123663	0.0362526	0.00752798
cg16284292	0.0618119	0.0199637	0.0728811	0.0459426	0.0685628	0.0138138	0.0936797	0.0326413	0.0936578	0.0227519	0.0732721	0.00852931	0.0739748	0.00461217	0.0644036	0.0214835	0.119044	0.00954432	0.0954647	0.0113431	0.0836755	0.00769521	0.094947	0.0159074	0.0888579	0.0268839	0.0896908	0.0201172	0.071038	0.0280329	0.0685651	0.0134241
cg04735745	0.0242606	0.00247101	0.0229135	0.00990665	0.0254038	0.00249135	0.0204908	0.000412191	0.0253856	0.00793274	0.0182564	0.00437395	0.0298136	0.00896433	0.0229091	0.00492979	0.0251426	0.00108007	0.0233047	0.00443414	0.0194695	0.00470836	0.0206273	0.0104046	0.0194852	0.00639501	0.0196349	0.00425884	0.0172392	0.00672095	0.0291403	0.0118902
cg08535091	0.0396103	0.00605563	0.0437833	0.00489228	0.0327738	0.00279038	0.0369448	0.00196921	0.0438365	0.00263449	0.0235907	0.00461063	0.0258145	0.000395959	0.0347746	0.00615947	0.0273906	0.0061082	0.0310697	0.00533673	0.0213283	0.00822439	0.0226651	0.00362966	0.0287219	0.0183146	0.0263679	0.0056108	0.0259741	0.0150081	0.0282837	0.0102539
cg11695266	0.0850135	0.0145888	0.102354	0.00928441	0.0802944	0.0145256	0.0755882	0.00157251	0.0960581	0.028147	0.0314352	0.00554044	0.0364871	0.00590551	0.0511837	0.014947	0.0384716	0.00313443	0.0395569	0.0024196	0.0305998	0.0112602	0.031493	0.0109492	0.0405961	0.0184045	0.0345553	0.00861989	0.0354249	0.00732187	0.0434873	0.0121522
cg04613791	0.0580915	0.00568756	0.0648812	0.00887177	0.0568185	0.00411396	0.0775932	0.0202337	0.0671069	0.00587201	0.044866	0.0070836	0.0461049	0.0014741	0.0509945	0.000730364	0.0528714	0.00485396	0.049092	0.00337704	0.0397091	0.00302373	0.0460012	0.00870323	0.0440892	0.0153604	0.0457812	0.00595018	0.0444466	0.0137257	0.0566733	0.00837392
cg18175410	0.0476059	0.00944464	0.0501385	0.00278184	0.0576483	0.0080262	0.0443461	4.73337e-06	0.0426402	0.0114741	0.0295255	0.00523141	0.0335197	0.00176029	0.0373363	0.0099619	0.044721	0.00124587	0.0408958	0.00119206	0.030485	0.00910397	0.0332735	0.0146609	0.0420775	0.0281957	0.0350462	0.00746043	0.0288405	0.011108	0.0390568	0.0128423
cg22103999	0.0668155	0.00134892	0.0647917	0.0129856	0.0648421	0.00784269	0.0592283	0.00299203	0.0634389	0.00569292	0.0301994	0.00879079	0.0356125	0.00579304	0.0398276	0.00284077	0.0349316	0.00099019	0.0403979	0.000231832	0.0335977	0.00562919	0.0347881	0.0147153	0.0392912	0.0218873	0.0331922	0.00632803	0.0324246	0.00619232	0.0390021	0.00839334
cg03740216	0.0813883	0.021559	0.0840327	0.00376703	0.0825946	0.00521266	0.111355	0.0554041	0.0941633	0.0114986	0.0712324	0.0165189	0.0625738	0.00103824	0.117587	0.0195869	0.104386	0.0316062	0.123824	0.0239717	0.0621681	0.0197	0.0614479	0.0147046	0.0675649	0.01747	0.0914534	0.022735	0.0869478	0.026483	0.103858	0.0201416
cg08343943	0.105126	0.00630082	0.0999682	0.0097308	0.0901082	0.0197138	0.130161	0.0302742	0.0934539	0.0265128	0.0514892	0.00970798	0.0663569	0.00865035	0.0741072	0.00318529	0.0510333	0.00545838	0.0566009	0.00363605	0.042655	0.00696038	0.050113	0.0149662	0.0568887	0.0223579	0.0532488	0.00816695	0.0546301	0.0231465	0.0611769	0.00972344
cg11780382	0.0583536	0.0156318	0.0644638	0.00849846	0.0405108	0.00326486	0.0643883	0.0104245	0.0648508	0.0116216	0.0427288	0.00539417	0.0360295	0.00363422	0.0476837	0.0028357	0.0514768	0.00062994	0.0534982	0.00205037	0.0430195	0.0103946	0.0450853	0.0132022	0.0523051	0.0212784	0.0443552	0.00687317	0.0410356	0.0192047	0.045546	0.00896919
cg24098302	0.0380104	0.00422692	0.0396424	0.00110393	0.032741	0.0116861	0.0359668	0.00498809	0.0410636	0.0121771	0.0573555	0.00886691	0.0575189	0.00919114	0.0680952	0.00801006	0.0717149	0.0132458	0.0768962	0.00637802	0.0606597	0.00767066	0.0631214	0.00567375	0.065081	0.0165912	0.0732149	0.00777944	0.0679444	0.0190609	0.0705609	0.00579135
cg23337289	0.0645047	0.00203787	0.0796448	0.00230397	0.059153	0.00216256	0.0685952	0.00661314	0.0716701	0.0113301	0.0495776	0.0113326	0.0463155	0.00387422	0.0924825	0.0152005	0.0495051	0.00195133	0.0490132	0.0021373	0.037557	0.00601072	0.040814	0.00771257	0.0435387	0.0219985	0.0471777	0.00828961	0.0601772	0.0072183	0.0556418	0.00829398
cg26369667	0.0205463	0.0114607	0.0288476	0.0028791	0.0249232	0.00738347	0.0172773	0.00384876	0.0312953	0.00473026	0.0252202	0.00626834	0.0223278	0.00398071	0.022359	0.00354749	0.0249488	0.00151128	0.0235854	0.00256847	0.0187957	0.00562852	0.015339	0.00427184	0.0257718	0.0138653	0.0206848	0.00473439	0.0167435	0.00150678	0.0247212	0.0074214
cg15318532	0.0520196	0.00333875	0.0466924	0.0047808	0.0435809	0.00601265	0.0469826	0.000221761	0.0561342	0.00333525	0.02832	0.00549751	0.0328894	0.0083429	0.0339579	0.00673406	0.0358374	0.00553327	0.0364077	0.0044973	0.0255845	0.00358026	0.0300335	0.0093105	0.0357786	0.0206582	0.0323775	0.0066752	0.0329839	0.0178274	0.033576	0.0127197
cg22201387	0.0456584	0.00560224	0.0462116	0.004949	0.0456118	0.0042766	0.0466269	0.000810467	0.0543201	0.00929546	0.0291845	0.00223249	0.0277173	0.00616063	0.0192628	0.0043146	0.0373163	0.00376717	0.0344701	0.00129512	0.0259315	0.0105221	0.026386	0.00628255	0.0303724	0.0140483	0.0293626	0.00818166	0.0237099	0.00549072	0.03212	0.00581323
cg12477012	0.0549178	0.0091932	0.0540743	0.00621562	0.0569488	0.0036793	0.0595962	0.00639395	0.0604541	0.00856247	0.0396648	0.0080772	0.0417276	0.00172137	0.0460126	0.00973287	0.0472252	0.00161982	0.0467376	0.00016704	0.0395968	0.0161227	0.0440812	0.0165437	0.0427752	0.0162587	0.0401287	0.00833937	0.0379928	0.0119857	0.0497508	0.0134637
cg02213716	0.0354953	0.00466083	0.0325585	0.0064858	0.0279339	0.00414288	0.0339261	0.0064736	0.0395198	0.00301324	0.0241202	0.00720644	0.0199464	0.00349228	0.0189044	0.00488877	0.0311562	0.00153333	0.0353452	0.00369955	0.0208192	0.0056949	0.0206014	0.00532609	0.0262532	0.0139604	0.0238118	0.00680344	0.0203932	0.00336721	0.0252411	0.00718741
cg23186643	0.0771367	0.0040418	0.0878589	0.0143179	0.0639555	0.00191756	0.0708438	0.00241932	0.0757536	0.00853082	0.0364844	0.0071949	0.0410799	0.00407615	0.0388122	0.00701895	0.0361971	0.00045269	0.0415278	0.00862781	0.0300497	0.00877389	0.0309112	0.00451518	0.0362847	0.0168285	0.0374464	0.00591703	0.0359241	0.0118383	0.0421644	0.0127255
cg07347137	0.0711179	0.00822365	0.0690056	0.00852803	0.0650071	0.00668517	0.0702256	0.00528849	0.0751962	0.000732779	0.0455741	0.00761389	0.0498581	0.0127842	0.0556201	0.00864808	0.0660386	0.00778539	0.070936	0.000318679	0.0514137	0.0138887	0.049228	0.00729534	0.0543345	0.0146358	0.0535811	0.0100907	0.047647	0.00933613	0.0595674	0.0139261
cg12601987	0.0546665	0.00775468	0.0502491	0.00539891	0.0523633	0.0112289	0.0551921	0.00460192	0.0542866	0.00390943	0.0410989	0.00938308	0.0391338	0.000121106	0.0419494	0.00778675	0.0424598	0.0015306	0.0492997	0.000679954	0.0372518	0.00371792	0.0428402	0.0111213	0.0448406	0.0185012	0.0406654	0.00626972	0.0415237	0.00971223	0.0472187	0.0100036
cg24616461	0.0695468	0.00642959	0.0700412	0.00991013	0.0599678	0.00793922	0.0667329	0.00571722	0.081754	0.0189481	0.0420891	0.00494017	0.0615648	0.00982973	0.063777	0.00526722	0.0595654	0.00160291	0.052721	0.000658592	0.0454866	0.0103066	0.0473997	0.0112975	0.0432072	0.00900705	0.0458138	0.0109144	0.0447323	0.0208049	0.0515149	0.0136871
cg03961189	0.0275774	0.00281897	0.0306796	0.0040768	0.0292775	0.00850935	0.0221506	0.00325415	0.0289227	0.00943131	0.0139982	0.00406203	0.0155849	0.00271926	0.0148612	0.00580908	0.0191544	0.00400637	0.0216333	0.00242333	0.0157658	0.00324207	0.014946	0.00455793	0.0131252	0.00651249	0.0167935	0.00465148	0.0168048	0.012604	0.0192727	0.00654815
cg26074851	0.0887067	0.00426754	0.0822773	0.0158693	0.0851764	0.00500545	0.0792581	0.00569466	0.0820426	0.00764625	0.0321184	0.00831864	0.0391123	0.00758369	0.0499582	0.00549776	0.0486104	0.000965264	0.0402713	0.00290711	0.0357793	0.0141281	0.0317513	0.00618038	0.0408431	0.018437	0.0352845	0.0100224	0.0326179	0.00737978	0.0379538	0.00837954
cg19221044	0.0918123	0.00271869	0.105307	0.0114255	0.0877754	0.0176221	0.10449	0.00588846	0.0952542	0.00901469	0.0318077	0.00855699	0.0298136	0.00310114	0.0334248	0.0083008	0.0439017	0.0014945	0.0488945	0.00710537	0.027637	0.0092081	0.0288709	0.00982884	0.030492	0.0132397	0.0326563	0.0113147	0.026522	0.00474118	0.0351194	0.00644232
cg08268266	0.0850615	0.0175369	0.0811036	0.0191897	0.0810937	0.00928503	0.079909	0.034254	0.127602	0.00316213	0.121598	0.0164332	0.124398	0.00848811	0.0944604	0.0241451	0.0972935	0.00341883	0.0934506	0.0002195	0.0939986	0.0129701	0.119821	0.0394761	0.141598	0.0446302	0.114758	0.0242509	0.0919428	0.0200666	0.125127	0.0337004
cg01366407	0.0760307	0.00573412	0.0817633	0.00845694	0.0766004	0.00943959	0.0878112	0.0105364	0.0785359	0.0192602	0.0510994	0.00924797	0.0447452	0.00638869	0.0550161	0.00464967	0.0537449	0.00411131	0.0500652	0.00203219	0.0411631	0.00774389	0.0481761	0.0165531	0.0465062	0.0170862	0.0459875	0.00684198	0.0480385	0.0271696	0.0505807	0.011342
cg16396417	0.0905947	0.0078965	0.0825632	0.00767804	0.0872136	0.0161654	0.0967416	0.0147309	0.0976468	0.00986975	0.129402	0.041289	0.142198	0.00655969	0.197906	0.0221018	0.139971	0.0192489	0.141692	0.00411013	0.105974	0.0203876	0.109569	0.024684	0.0911915	0.0177745	0.119113	0.0119483	0.124323	0.0269675	0.116227	0.0164405
cg16313587	0.052024	0.00187226	0.0562296	0.00303442	0.0493547	0.00657678	0.0572438	0.00469775	0.0549512	0.00580748	0.0442609	0.00972277	0.0510373	0.00220668	0.0545214	0.00603041	0.0583891	0.00619893	0.0579978	0.00288474	0.0421234	0.009466	0.0514567	0.0240713	0.0520175	0.0221561	0.0483167	0.0123048	0.0492653	0.020363	0.0501844	0.00954013
cg11980435	0.0836824	0.00934612	0.0667955	0.00734344	0.0638825	0.00686452	0.0779128	0.00568149	0.0775648	0.00620431	0.0719271	0.0242534	0.0432293	0.00850825	0.0446072	0.022487	0.0889854	0.00190054	0.097109	0.0246638	0.0648679	0.0359505	0.0646673	0.0174024	0.0604324	0.0172963	0.0749828	0.0211385	0.0486592	0.0211586	0.0642702	0.0257826
cg04280758	0.0590735	0.00622628	0.062904	0.00923171	0.0547911	0.00429635	0.0642873	0.00568639	0.0686928	0.00820143	0.0386644	0.0142688	0.0336937	0.00235141	0.0420374	0.00660089	0.0489388	0.000728864	0.0463393	6.36679e-05	0.0295694	0.00571638	0.0348099	0.00997183	0.0438289	0.013619	0.0385974	0.00750975	0.0334608	0.0141494	0.0429162	0.0142343
cg14519525	0.064023	0.00949559	0.0731056	0.0191661	0.0582977	0.0131221	0.0778271	0.0094072	0.0803468	0.003254	0.0469133	0.01174	0.0505945	0.0011542	0.0464493	0.00229143	0.0493558	0.00369469	0.0504105	0.0036848	0.0330772	0.00819101	0.0367087	0.00890864	0.0476222	0.0266187	0.0455175	0.0106283	0.0402871	0.0223417	0.049955	0.0121935
cg21572316	0.0585456	0.00769944	0.0499555	0.0151242	0.0483721	0.00575675	0.0445174	0.00240518	0.0418359	0.0029416	0.0604534	0.018195	0.0597114	0.0102467	0.123287	0.00536114	0.0684556	0.00284309	0.06591	0.00557315	0.0470727	0.0102623	0.0435394	0.0136571	0.0542273	0.0167801	0.0547764	0.00739371	0.0532991	0.0163395	0.0657658	0.0117878
cg04272086	0.0999838	0.00913418	0.106893	0.00842061	0.103781	0.0242627	0.11834	0.0250839	0.0980311	0.00324549	0.137259	0.047412	0.0774271	0.00896867	0.151458	0.0047642	0.0612584	0.0129941	0.0541452	0.0224926	0.0392645	0.0128706	0.0462731	0.0112604	0.0475778	0.0167506	0.0730458	0.0371492	0.0961916	0.0240114	0.104448	0.018767
cg24313770	0.0497067	0.0184731	0.0692558	0.0146032	0.0592753	0.0131712	0.0573653	0.00153496	0.0581053	0.0111353	0.037194	0.00519942	0.0298708	0.00140606	0.0437318	5.20289e-05	0.0381308	0.000461253	0.0393049	0.000776432	0.0343361	0.00375598	0.0336258	0.00377346	0.0366587	0.0143654	0.0318833	0.00611832	0.032947	0.00960964	0.0377453	0.00467374
cg18410627	0.0687971	0.0146863	0.0920256	0.044272	0.0764686	0.0156916	0.115646	0.0306803	0.0651043	0.00604967	0.0422828	0.00903195	0.066612	0.00357329	0.088106	0.00389699	0.0486116	0.00462083	0.0515075	0.00886112	0.0364271	0.0105767	0.0415681	0.0136877	0.0467784	0.0250785	0.0480271	0.0116183	0.0640842	0.0225669	0.0763113	0.0185025
cg22362636	0.0644451	0.0164826	0.144016	0.0400369	0.0855622	0.0288004	0.100723	7.20867e-05	0.0993345	0.0155257	0.0636397	0.0217396	0.052325	0.015092	0.061842	0.00983201	0.070825	0.00302963	0.0647327	0.0082095	0.0374792	0.0110841	0.0402733	0.00714401	0.0481496	0.0170188	0.0586052	0.0156079	0.0609199	0.0109681	0.0749108	0.0108022
cg09533293	0.0808804	0.00659634	0.074115	0.00513786	0.0601008	0.015221	0.0770859	0.010458	0.0797363	0.0107111	0.0800097	0.0218192	0.128981	0.0154354	0.110536	0.0110587	0.0961011	0.00529899	0.099343	0.00636774	0.0879135	0.0202807	0.0851462	0.0172405	0.0978119	0.0393849	0.0861617	0.0126174	0.101599	0.0465493	0.0983632	0.0203239
cg13846866	0.0713766	0.00435239	0.0655116	0.015736	0.0609801	0.00114783	0.0872423	0.00213102	0.0729541	0.0169162	0.0673296	0.0357342	0.0636904	0.016358	0.0575817	0.0104865	0.0794989	0.00166945	0.0752219	0.00561375	0.0750028	0.0396431	0.0861636	0.0414497	0.0789248	0.00979069	0.0627689	0.0207805	0.0652344	0.026559	0.0958561	0.0311882
cg25907916	0.0466324	0.0037898	0.0575071	0.00199862	0.0430021	0.00244414	0.0619035	0.00404267	0.0477198	0.0016464	0.0230122	0.00437147	0.0211773	0.00438669	0.0249586	0.00373364	0.0282717	0.0012155	0.0318654	0.00209958	0.0229671	0.00838934	0.021587	0.00550119	0.023909	0.00873644	0.0257198	0.00592928	0.0236981	0.0135082	0.033655	0.0120065
cg24490859	0.0463755	0.00325396	0.0518806	0.00413443	0.0484924	0.00610234	0.0465911	0.00126	0.053775	0.00645358	0.0368937	0.00760205	0.0368302	0.00617719	0.0435042	0.00126112	0.0381459	0.000977639	0.0385464	0.00172202	0.0289277	0.00627959	0.034353	0.00947219	0.037987	0.020176	0.0347609	0.00414246	0.0320668	0.00929795	0.0427749	0.0101076
cg00318865	0.0548988	0.00740252	0.0663744	0.00645782	0.0627391	0.00352706	0.0632091	0.000379782	0.0690694	0.00172413	0.0371552	0.00958677	0.0410369	0.00432818	0.0548519	0.000637874	0.0421841	0.00578181	0.0504883	0.00012141	0.032591	0.0110452	0.034982	0.0105244	0.0421667	0.0228605	0.0424506	0.00928531	0.039938	0.00722054	0.0444703	0.00949061
cg18422443	0.0455728	0.00357577	0.0438935	0.0046901	0.0364119	0.00302026	0.0429841	0.000600935	0.0455022	0.00654964	0.0531841	0.0329458	0.0174565	0.00182561	0.0402669	0.0152133	0.0337664	0.00320053	0.031002	0.00522373	0.0179726	0.00178027	0.0193281	0.00415783	0.0221161	0.0119327	0.0321251	0.0135918	0.0270967	0.010233	0.0279795	0.00365578
cg05815893	0.121036	0.0060828	0.116577	0.0101277	0.108017	0.0220221	0.0835846	0.00194641	0.118604	0.0190824	0.122547	0.134497	0.0718088	0.00899817	0.0775329	0.00865598	0.086429	0.00706735	0.0824894	0.00681885	0.066329	0.0204129	0.0664341	0.014343	0.0842945	0.0327308	0.065097	0.0120016	0.0578717	0.0144791	0.0783625	0.0282147
cg11220635	0.0524684	0.00301365	0.0587737	0.00744108	0.0504144	0.00827002	0.053732	0.0061674	0.050551	0.00124028	0.0315357	0.0174428	0.0193525	0.00420818	0.0193773	0.00578523	0.0652066	0.0105904	0.0611309	0.00190406	0.0266518	0.00590599	0.0291105	0.00722525	0.0316544	0.0138787	0.0462333	0.0234722	0.0244351	0.0058485	0.0231026	0.00165188
cg17384145	0.0819844	0.00800705	0.0796487	0.00362458	0.0793169	0.0119875	0.0799033	0.0047609	0.0838295	0.00887186	0.0492699	0.0146204	0.0479037	0.00521326	0.0577291	0.0047489	0.0900405	0.00306966	0.0664675	0.00383687	0.0477601	0.0142123	0.0472889	0.0175551	0.0564911	0.0152712	0.0623434	0.0172709	0.0566715	0.0253484	0.0660301	0.0192297
cg25068445	0.0823618	0.00934066	0.0866223	0.00242159	0.0906614	0.00788444	0.0728917	0.00515313	0.0843419	0.00810626	0.0337024	0.00714565	0.0393105	0.000503601	0.045563	0.00507215	0.0355205	0.00131833	0.040232	0.0053025	0.032415	0.00826963	0.0335185	0.01002	0.0440934	0.0244405	0.0360145	0.00772808	0.0323742	0.0107994	0.0425123	0.00993011
cg08551088	0.157184	0.0282032	0.173252	0.0135972	0.143516	0.0166175	0.153725	0.00302429	0.190455	0.00773731	0.0774487	0.0115744	0.0746091	0.0112255	0.0689961	0.0112574	0.0761061	0.0143024	0.0778017	0.00435403	0.0657638	0.0137852	0.0695888	0.0133902	0.0680337	0.0175909	0.0681756	0.0124177	0.0629582	0.00844995	0.0760519	0.0112291
cg10377451	0.0647137	0.00442313	0.0578188	0.0037313	0.0539419	0.00494244	0.0636039	0.00502886	0.0657691	0.0107041	0.029931	0.00808664	0.0267615	0.0032397	0.0275321	0.00316661	0.0341524	0.0022812	0.03023	0.000543737	0.0249077	0.00714708	0.0276078	0.00575896	0.0331534	0.0193559	0.0288816	0.00480637	0.0304537	0.0179791	0.0337937	0.0139082
cg03139057	0.0867261	0.00683935	0.11639	0.0331469	0.0754828	0.00440046	0.0843176	0.00539848	0.0730616	0.0123381	0.0292294	0.00830088	0.0441592	0.00536725	0.0443465	0.00563076	0.0621152	0.00767709	0.0472019	0.00276423	0.0251896	0.00504112	0.0217886	0.00838919	0.0256014	0.0110737	0.0320192	0.014763	0.0293661	0.00471313	0.0377934	0.00722403
cg15319457	0.0223315	0.00861358	0.0195776	0.00148722	0.0239846	0.00195698	0.0141024	1.09899e-05	0.0185384	0.0019114	0.0548205	0.0161745	0.039149	0.00435542	0.0539135	0.000699124	0.0410722	0.00202884	0.0413409	0.00554986	0.0346834	0.0129377	0.033091	0.0133376	0.0400811	0.021732	0.0371573	0.0047836	0.0321346	0.0144956	0.0467992	0.0135386
cg20441175	0.0329379	0.00506574	0.032199	0.00676977	0.0334617	0.00306784	0.0380124	0.0140411	0.0376893	0.00326168	0.0284662	0.00807337	0.0290162	0.00810695	0.025142	0.00843252	0.041381	0.00418203	0.0381385	0.000559654	0.0280785	0.00902515	0.0289535	0.010127	0.0356254	0.0143553	0.0309199	0.00771671	0.0272424	0.00718238	0.0312443	0.00590142
cg27277403	0.0774832	0.0129221	0.0807647	0.0310359	0.162936	0.0721701	0.173256	0.0531476	0.137077	0.0550629	0.135862	0.0169039	0.140486	0.00731714	0.178131	0.00707602	0.173011	0.0144291	0.170785	0.00860103	0.159732	0.0336944	0.178049	0.0793295	0.160371	0.0486676	0.143335	0.0259733	0.129331	0.0291121	0.171441	0.0530829
cg04979725	0.0232813	0.00755038	0.0369777	0.00523892	0.0337539	0.00811427	0.0206444	0.00926478	0.0390457	0.00297599	0.0345099	0.0105788	0.0335991	0.000497895	0.0314685	0.00835334	0.0410239	0.00782895	0.0469604	0.00906326	0.0316829	0.0110053	0.0372197	0.0109591	0.0391635	0.0215291	0.0407883	0.00764335	0.0330423	0.0150136	0.0379176	0.00930821
cg10539418	0.0790593	0.00276416	0.0897969	0.00676217	0.0800802	0.00410458	0.0879197	0.00575389	0.0874966	0.00297442	0.031973	0.00674815	0.0591373	0.00891544	0.105344	0.00576412	0.0435217	0.00105838	0.0506401	0.00155109	0.0375359	0.0133268	0.0366808	0.00881533	0.0399747	0.0188817	0.0414249	0.00891384	0.058901	0.0268518	0.0533421	0.0118054
cg26781575	0.0782414	0.00541407	0.0924442	0.016174	0.100003	0.0368849	0.101901	0.0108138	0.0737997	0.00788278	0.0620737	0.0121643	0.0808424	0.000736947	0.114188	0.00960209	0.06204	0.00332177	0.069512	0.00113824	0.0465919	0.0152679	0.0526469	0.0165307	0.0548403	0.0257406	0.0619486	0.011141	0.0805805	0.0174146	0.0988504	0.0159529
cg15075170	0.0444774	0.00518431	0.0479234	0.00585807	0.0409337	0.00348784	0.0449267	0.00111608	0.0540085	0.00364947	0.026871	0.00709655	0.0294944	0.0063844	0.0421304	0.0139159	0.0363324	0.00308036	0.0380948	0.00396624	0.0237403	0.00766638	0.0266808	0.00574771	0.0255516	0.00931015	0.026542	0.00724964	0.0309206	0.00693639	0.0336016	0.00639305
cg17927917	0.0566706	0.00294911	0.0596573	0.00418379	0.0519003	0.00723877	0.0540411	0.00336525	0.056566	0.00865017	0.021636	0.00677525	0.0217973	0.00481495	0.0223965	0.00334575	0.026704	0.000399268	0.0256045	0.000292184	0.0213207	0.00918959	0.0239366	0.0118827	0.0262402	0.0106178	0.0209482	0.00613665	0.0198218	0.0076243	0.0303481	0.0135266
cg20302307	0.100122	0.0131629	0.11332	0.0168097	0.0953908	0.0122427	0.116221	0.00548185	0.0985805	0.0113725	0.0413764	0.0109732	0.0408224	0.00531284	0.0454879	0.00451977	0.0465642	0.00290925	0.0463693	0.00365779	0.0384108	0.00354082	0.0425803	0.00239668	0.0417055	0.0126831	0.0431563	0.00647705	0.0470806	0.0216746	0.050197	0.0069128
cg24031606	0.0779095	0.0127376	0.0729511	0.0135798	0.06324	0.00478484	0.0845534	0.00533238	0.0883526	0.0209201	0.0368557	0.00774521	0.0272911	0.00208547	0.051952	0.0207306	0.0357609	0.000671426	0.0431703	0.00195681	0.0344581	0.0150756	0.0304196	0.0035728	0.0427232	0.0186537	0.0386449	0.0102148	0.0379313	0.0159071	0.0373692	0.00944912
cg22821930	0.0572499	0.0132314	0.0554393	0.0130491	0.0550255	0.00687991	0.0470006	0.00302624	0.0582079	0.0135163	0.0695667	0.0165345	0.0814866	0.00018348	0.0975244	0.0130905	0.0833	1.69423e-05	0.0833624	0.000908767	0.0554982	0.0120403	0.0657679	0.00874662	0.0708795	0.0174768	0.0678638	0.0105338	0.0639171	0.0285547	0.0758102	0.0189147
cg13191808	0.0627545	0.00382275	0.063896	0.00616715	0.0622961	0.00623692	0.065545	0.00304498	0.0668734	0.00842186	0.0674771	0.0295393	0.0308747	0.00114766	0.0743688	0.0292094	0.0340977	0.00780323	0.033086	0.000131034	0.026905	0.00500644	0.0262242	0.00584568	0.0352627	0.02068	0.0422832	0.0248495	0.0429001	0.0101955	0.048838	0.00691765
cg16353836	0.0708423	0.00914735	0.066225	0.00673504	0.0618037	0.00169336	0.0686408	0.00188411	0.0676645	0.0136492	0.0271009	0.0050768	0.0280934	0.00032534	0.0345889	0.00650668	0.0384028	0.00573436	0.0377596	0.00368126	0.0282266	0.00199831	0.0296515	0.00543503	0.0286596	0.0116089	0.0308864	0.00752838	0.0253455	0.00621879	0.0352907	0.00701085
cg03608167	0.0407015	0.006657	0.0368313	0.0029573	0.0423536	0.00101014	0.0447567	0.00528117	0.0421181	0.00890238	0.0354659	0.00746321	0.0314644	0.00659945	0.0280398	0.0106452	0.0370915	0.000741557	0.0430739	0.00142816	0.0295157	0.0107736	0.0343941	0.00849455	0.0324897	0.0067554	0.0339164	0.00704018	0.0276441	0.00744922	0.0372554	0.0111759
cg09989134	0.0460521	0.0030607	0.0502052	0.000684224	0.0536687	0.00267285	0.0494508	0.00448996	0.0531645	0.00150216	0.026613	0.00733231	0.0264401	0.000472015	0.0331895	0.00932245	0.033024	0.00227708	0.0301155	0.00495756	0.0246529	0.00743999	0.0273966	0.00451509	0.0362409	0.00918927	0.0321186	0.00573274	0.0269724	0.00659102	0.0316041	0.007148
cg22874695	0.0676359	0.00891569	0.0607708	0.0139362	0.0603156	0.00661018	0.068166	0.00796808	0.0608732	0.0119802	0.0307002	0.00804983	0.0873053	0.0159521	0.0841254	0.0145209	0.0404414	0.00429471	0.0399153	0.00463873	0.0332621	0.00546822	0.0352339	0.00788541	0.0368475	0.0119818	0.0312124	0.00496292	0.0352263	0.020349	0.0479498	0.0115699
cg23239396	0.0728069	0.00593371	0.0753097	0.0112526	0.0745644	0.00596355	0.0720183	0.00378436	0.0772686	0.0117328	0.156918	0.0500936	0.107689	0.00509987	0.194799	0.00560149	0.0841196	0.00903926	0.0808536	0.00352112	0.075353	0.0170607	0.0873029	0.0162842	0.0812189	0.0302703	0.098092	0.026318	0.121268	0.0211561	0.129947	0.0188497
cg02689825	0.100141	0.0159282	0.0935426	0.00414282	0.0691445	0.0110742	0.113695	0.00796305	0.0925706	0.0218428	0.0508398	0.0167286	0.0349182	0.000809022	0.0502059	0.0122955	0.0578317	0.00331618	0.0662233	0.00321002	0.0542615	0.0151469	0.0532274	0.0134765	0.0626924	0.0261845	0.0476285	0.00761167	0.0414837	0.0183045	0.054817	0.0200854
cg23002761	0.0390526	0.00912531	0.0467991	0.00939145	0.0437513	0.00405151	0.0424549	0.00756656	0.0357324	0.00787623	0.0835765	0.0408608	0.0409874	0.00285883	0.134289	0.00779111	0.0367873	0.00833393	0.0385979	9.46533e-05	0.0282785	0.00958163	0.0289991	0.00711262	0.0373766	0.0265399	0.0428924	0.0199609	0.0562193	0.0319409	0.0522257	0.00887286
cg09070492	0.0635217	0.00466605	0.0581658	0.00768635	0.0517061	0.00762234	0.0607136	0.00369408	0.0570681	0.00977111	0.0291653	0.00724891	0.0262684	0.00782551	0.023384	0.000578668	0.0380357	0.00573787	0.0393263	0.00164042	0.0259578	0.00518694	0.0289171	0.0118825	0.0367431	0.0137257	0.031399	0.00731469	0.022351	0.00401385	0.0344587	0.00814828
cg12629325	0.0557425	0.00427821	0.0607058	0.0119492	0.0618037	0.0152946	0.0522692	0.00549389	0.0674618	0.00395511	0.170966	0.0863213	0.0586311	0.00106744	0.0953253	0.0435707	0.0960958	0.0356422	0.0681932	0.00333712	0.0568506	0.0231829	0.0556167	0.0177659	0.0932429	0.0306327	0.0823721	0.0517142	0.0731566	0.0260253	0.0830621	0.0178677
cg09462826	0.07938	0.00391407	0.0812296	0.0095888	0.0707569	0.00961287	0.0782317	0.00862354	0.0886136	0.0126806	0.0584718	0.0106788	0.0865162	0.00422175	0.114099	0.0134511	0.0565557	0.000339143	0.0590604	0.00221521	0.0484615	0.0151545	0.0441417	0.00597493	0.0611811	0.0328796	0.0550414	0.00611079	0.079213	0.00602115	0.0983267	0.0123995
cg25705900	0.140857	0.017558	0.118069	0.00193706	0.126471	0.011075	0.109994	0.00833948	0.124301	0.0190154	0.114261	0.14867	0.0370852	0.00602494	0.0469989	0.00317605	0.063831	0.00234828	0.0627943	0.0115845	0.0401533	0.0117612	0.0407225	0.0084063	0.0502835	0.0251028	0.0514199	0.0110795	0.0410078	0.0113009	0.0509202	0.0154956
cg23187653	0.036756	0.000298012	0.0300211	0.00102023	0.0344916	0.00864438	0.0354418	0.0131725	0.0371462	0.00398239	0.0688501	0.0175608	0.046889	0.0119139	0.0681694	0.01273	0.0586429	0.0127575	0.0621563	0.000896788	0.043032	0.00678468	0.0483475	0.0109705	0.0619783	0.018162	0.0547268	0.0112398	0.0596689	0.019017	0.074553	0.0206318
cg03442064	0.0639395	0.00685986	0.0779034	0.0146977	0.0672219	0.0186726	0.0722607	0.000539945	0.0656375	0.00742067	0.0956883	0.0242175	0.0692564	0.00524117	0.0410818	0.0327732	0.115091	0.00501339	0.114117	0.0126559	0.0852039	0.0221457	0.0846977	0.0214584	0.0877336	0.0464245	0.0897528	0.0291021	0.0838813	0.023296	0.103478	0.0243014
cg07820214	0.0375533	0.0152877	0.0397716	0.0116009	0.0377443	0.0073463	0.038843	0.00168804	0.0343375	0.0049577	0.0391288	0.010392	0.0584184	0.0143473	0.046348	0.00112062	0.0530651	0.00690051	0.0604742	0.00470867	0.0286811	0.00951566	0.0328094	0.0117114	0.0409057	0.0204641	0.0466277	0.0218164	0.0312885	0.0121263	0.0392724	0.0103839
cg04447123	0.071423	0.00317981	0.0650871	0.00293663	0.064113	0.00394814	0.0671249	0.00143367	0.0719423	0.0108352	0.034324	0.00769036	0.0389167	2.1892e-05	0.0427571	0.00256409	0.0450737	0.00339053	0.0445402	0.00118692	0.034718	0.0132707	0.0383389	0.0117159	0.043464	0.0239565	0.0387926	0.00803274	0.034361	0.0121915	0.0484674	0.0123126
cg07003563	0.0798062	0.0136849	0.0798669	0.0150693	0.05898	0.0015638	0.108273	0.0400038	0.0883001	0.00556863	0.0421424	0.00392885	0.0425913	0.00857613	0.0459011	0.0131785	0.0570707	0.000866764	0.0495282	0.00537189	0.0366823	0.00369385	0.0438563	0.0123546	0.0522581	0.0108863	0.0458748	0.00907376	0.040742	0.00930423	0.0581772	0.015595
cg19461644	0.0456727	0.00329255	0.0555736	0.00185732	0.0469637	0.00194126	0.0521608	0.0114597	0.0552846	0.00437065	0.113873	0.0299075	0.0521144	0.00408839	0.0936296	0.0135904	0.0455589	0.00265577	0.0514818	0.00477038	0.0411206	0.00779223	0.0412104	0.0101696	0.0432959	0.0174092	0.0543992	0.0229324	0.0637194	0.0153184	0.0665194	0.0110004
cg02822723	0.0467599	0.00284371	0.0510086	0.00804263	0.0470176	0.00746602	0.0546936	0.00487332	0.0537018	0.00500639	0.0382028	0.00378305	0.0460192	0.00491918	0.0478779	0.00459012	0.0414789	0.00560714	0.0476756	0.00798763	0.0373491	0.00858471	0.0380499	0.0113933	0.0377537	0.0124813	0.0377976	0.00853407	0.0378294	0.0160879	0.0417898	0.0105451
cg06628693	0.0674278	0.0144299	0.0673929	0.0155736	0.0520287	0.009304	0.0557483	0.0102462	0.0605857	0.00687185	0.0771447	0.0134889	0.0736903	0.0164631	0.0735641	0.0102943	0.0761493	0.00308982	0.0776516	0.00132486	0.0754191	0.0260227	0.0803646	0.0389739	0.0886515	0.0280955	0.0760595	0.0255365	0.0718817	0.0240073	0.0882626	0.029375
cg20141751	0.0599393	0.00729188	0.0601066	0.0116852	0.0596235	0.00746729	0.0537079	0.0017354	0.0540965	0.0120148	0.0333374	0.00741859	0.0410083	0.00713713	0.0412302	0.00634143	0.0395104	0.000742406	0.0416412	0.00553181	0.0337629	0.0119407	0.0326217	0.0127056	0.0381674	0.017245	0.0349947	0.00860127	0.0293441	0.00684503	0.041436	0.0158292
cg06866657	0.103967	0.00332063	0.103957	0.00411931	0.0837654	0.00851469	0.097616	0.00445625	0.0850544	0.0043354	0.0400376	0.00515072	0.0439552	0.00300213	0.0845195	0.0139689	0.0401084	0.00450784	0.0418374	0.00373401	0.0393984	0.00894753	0.0374204	0.00780102	0.0383044	0.0189056	0.0390187	0.00362325	0.0507741	0.0118714	0.0608615	0.00500357
cg07862358	0.0397956	0.011003	0.0460496	0.00778668	0.0369375	0.00550034	0.0446794	0.00661312	0.0459474	0.0010608	0.0397949	0.0140352	0.0573496	0.0124415	0.115267	0.0048294	0.0524085	0.00322943	0.0411642	0.00296157	0.0351367	0.0130373	0.0374592	0.0077524	0.0401816	0.0170391	0.0411239	0.00882813	0.0547806	0.0245535	0.0522181	0.0109525
cg14384532	0.0768113	0.0065839	0.0929987	0.0106758	0.085932	0.00357013	0.0823733	0.00225356	0.0801464	0.00379801	0.118787	0.0397289	0.0323188	0.00126026	0.0796541	0.0141171	0.0367944	0.000716349	0.045898	1.67443e-05	0.0361358	0.0114134	0.0412022	0.00825316	0.0417855	0.0195238	0.0516868	0.0290028	0.0439789	0.0146162	0.0517586	0.00768719
cg25848060	0.0657924	0.00993126	0.0630598	0.00968312	0.0685666	0.0030529	0.0659116	0.00627594	0.070847	0.0092374	0.0318744	0.00809788	0.0459623	0.0156925	0.0316177	0.00530331	0.0451882	0.0137575	0.0366047	0.00234848	0.0311225	0.0156198	0.036089	0.0159205	0.0434472	0.016979	0.0349875	0.007994	0.0336891	0.0100913	0.0349803	0.00665204
cg07207937	0.0389832	0.00848936	0.0452859	0.00866727	0.0377783	0.014297	0.0517049	0.0189078	0.0560099	0.00898419	0.0624126	0.0646165	0.0375293	0.00388018	0.0342922	0.0131316	0.0413563	0.00149315	0.0423546	0.00480945	0.0318089	0.00570168	0.0452229	0.0340801	0.0509693	0.0201802	0.0680068	0.0325465	0.0493776	0.0272118	0.0612728	0.0374443
cg18619831	0.0440006	0.00807016	0.0513586	0.00802451	0.0420459	0.000964267	0.0570627	0.00561331	0.0454428	0.00725898	0.0217228	0.00451727	0.020029	0.00315976	0.0233893	0.00562046	0.0280505	0.00659128	0.026764	0.0013577	0.022055	0.00964406	0.0213171	0.007045	0.0243491	0.0122358	0.0222828	0.00581354	0.021095	0.00664731	0.0267496	0.00647585
cg03528946	0.0545286	0.00475882	0.063515	0.00825438	0.0517084	0.0102205	0.0577092	0.012996	0.0527958	0.00780136	0.0521583	0.00744219	0.0484081	0.00191543	0.09729	0.0370012	0.0894533	0.0126633	0.0736702	0.0123306	0.0380438	0.0045306	0.0379417	0.00954997	0.039705	0.0109425	0.0620748	0.0099844	0.0604142	0.0218668	0.0730249	0.0273825
cg06497795	0.0503161	0.00532751	0.0523518	0.00353164	0.0413154	0.00327916	0.0458471	0.0143522	0.0538368	0.0056429	0.0402626	0.00870367	0.0459928	8.24981e-05	0.0516025	0.0133698	0.0522755	0.00634644	0.0585419	0.00194015	0.036885	0.0129641	0.042793	0.0102003	0.0466987	0.022584	0.0434352	0.00991955	0.040058	0.0154171	0.0584187	0.0176021
cg01651593	0.0270209	0.00160528	0.026222	0.000459568	0.0301427	0.00631895	0.0219152	0.00419281	0.0346072	0.0114455	0.0384753	0.0079803	0.0329328	0.00917894	0.0306544	0.00230966	0.0434508	0.000795941	0.0385917	0.000980227	0.0340297	0.0176388	0.0313403	0.0110818	0.0376556	0.0160938	0.0349089	0.00422248	0.0330448	0.0145111	0.0399276	0.0139971
cg26450541	0.0901416	0.00798532	0.109381	0.0179055	0.0855605	0.0132998	0.0947788	0.0154448	0.101735	0.0119094	0.0601864	0.00488545	0.0904872	0.0136842	0.101086	0.021653	0.071379	0.0100649	0.0738549	0.00296993	0.0608123	0.0133637	0.0677695	0.0167929	0.070381	0.0224657	0.0632121	0.00971739	0.0634016	0.0235075	0.0808238	0.0212848
cg03455874	0.0377113	0.00172809	0.0301588	0.00909848	0.0366032	0.00915253	0.02523	0.0169866	0.0353703	0.00248144	0.0565323	0.0112091	0.0584513	0.011438	0.0674543	0.00406819	0.0643543	0.00700703	0.0689767	0.00106241	0.0507806	0.0142609	0.0491633	0.00772464	0.0603446	0.0220083	0.054351	0.0100143	0.0519836	0.0147084	0.0662247	0.018109
cg23943801	0.0489394	0.00718911	0.0426869	0.00552134	0.0338899	0.00293622	0.0384831	0.00204509	0.040812	0.00490964	0.0220162	0.00438898	0.02743	0.000424611	0.0318504	0.00331034	0.02259	0.000347119	0.0256881	0.000925341	0.0187649	0.00368453	0.0222746	0.00964531	0.024151	0.0137573	0.0214425	0.00487314	0.0206386	0.0066233	0.0285061	0.00579232
cg20376899	0.0912643	0.019058	0.0907611	0.0223067	0.0828474	0.0155148	0.106367	0.0287175	0.0886697	0.0139402	0.0678872	0.00973767	0.057375	0.00643305	0.0735552	0.00660025	0.0813114	0.00794621	0.0799277	0.00554829	0.0653217	0.0232488	0.0595402	0.0126998	0.0744127	0.0315607	0.0684425	0.0121468	0.0563177	0.0257222	0.0720196	0.0192873
cg14932684	0.066087	0.00126714	0.0708442	0.00446866	0.0683053	0.00897254	0.0731975	0.000813347	0.0782321	0.00750931	0.0384291	0.00669155	0.0405804	0.000793522	0.0452287	0.00327929	0.0446236	0.00258252	0.0393178	0.000862225	0.0371338	0.0103303	0.0378643	0.00806266	0.0369984	0.0113989	0.0358765	0.0055249	0.0344985	0.00576873	0.0483171	0.0121729
cg21573601	0.0369014	0.00253359	0.047783	0.00212361	0.0460708	0.00170727	0.0502773	0.000647117	0.0517379	0.0083678	0.0184404	0.00592438	0.0170768	0.000570854	0.0170844	0.00188936	0.0260619	0.00143386	0.0255884	0.000757043	0.0206929	0.00794791	0.016605	0.00435253	0.0217184	0.00705092	0.0206063	0.00693495	0.02102	0.00992046	0.0228572	0.0057188
cg02033116	0.0682666	0.0152646	0.0709196	0.00138273	0.0623721	0.006844	0.0706539	0.00752666	0.0637615	0.0115802	0.0595441	0.0118061	0.0863459	0.0189101	0.0859016	0.00937289	0.0883273	0.0182895	0.0692131	0.000410546	0.054134	0.00618557	0.0614214	0.00622831	0.0596339	0.0181302	0.0648383	0.00819497	0.0733911	0.0105534	0.0745499	0.00900882
cg25896975	0.0543635	0.00204016	0.0629626	0.004039	0.046087	0.00607719	0.0608009	0.010864	0.0586722	0.00909974	0.0253755	0.00786894	0.0225637	0.00333257	0.0190166	0.00627763	0.0298428	0.00122919	0.0325582	0.00224366	0.0249527	0.0102015	0.0210369	0.00649671	0.0277649	0.0116201	0.0269234	0.00903971	0.0223892	0.00507951	0.02922	0.00690804
cg03184439	0.0903888	0.00233967	0.097949	0.0014955	0.0858925	0.00525966	0.102944	0.0115379	0.0912597	0.00910938	0.0411667	0.00551481	0.046113	0.00290286	0.0537393	0.00825106	0.0506886	0.00311793	0.0505009	0.000497641	0.0405523	0.00441287	0.0437858	0.00650354	0.0470793	0.0147921	0.0450011	0.00768181	0.0470837	0.0193752	0.0523624	0.007607
cg06320982	0.0692271	0.0140375	0.0918536	0.0119874	0.0828204	0.00316827	0.0773486	0.00555977	0.080598	0.00268168	0.0497874	0.0117102	0.0670804	0.00923331	0.0703438	0.00243813	0.0594494	0.0085414	0.0696656	0.0125215	0.0390709	0.0110547	0.0425008	0.0266463	0.0557315	0.0224826	0.0612674	0.0132356	0.0458067	0.0165592	0.060528	0.0175158
cg12313568	0.0624349	0.00366025	0.052691	0.00216476	0.0534248	0.00412877	0.0578853	0.00501307	0.056149	0.00962557	0.0517101	0.00616225	0.0519685	0.000772139	0.0596367	0.00844059	0.0540334	0.00325629	0.0571255	0.00321423	0.0444232	0.0059385	0.0457853	0.00707236	0.0474889	0.0141403	0.0474221	0.00610737	0.0480299	0.0113482	0.0595658	0.00794581
cg12320306	0.0656608	0.00413534	0.0587599	0.0136608	0.0532267	0.00586529	0.0409673	0.00363413	0.0602337	0.00316805	0.0321611	0.0108321	0.0284958	0.00364335	0.0365614	0.00655935	0.0448617	0.00178491	0.0493045	0.000326874	0.0274185	0.00897419	0.0275711	0.0112114	0.0328449	0.0154357	0.0339691	0.0092686	0.0250554	0.00412784	0.034017	0.00862495
cg05729093	0.0704963	0.00653278	0.0602505	0.00740362	0.054031	0.0142239	0.0564067	2.85212e-05	0.0606252	0.00344003	0.0431918	0.0101245	0.0466931	0.0125844	0.0405317	0.00905686	0.066105	0.0112606	0.0678675	0.000808039	0.0560968	0.0231218	0.0470217	0.00976853	0.0611174	0.0113108	0.0525465	0.00895894	0.0459243	0.012878	0.0545548	0.0108792
cg21416602	0.0432151	0.00148241	0.0499117	0.00616019	0.044147	0.00192331	0.0497453	0.00281308	0.0494966	0.00725171	0.0211391	0.00517459	0.0162618	0.00587475	0.023141	0.00399573	0.0261863	0.00273654	0.0281384	0.00035583	0.0180868	0.00565603	0.0173217	0.00288674	0.0167976	0.00523537	0.0221571	0.00693827	0.0186451	0.00553748	0.0217384	0.00290292
cg24822446	0.0580463	0.0183535	0.0451042	0.00603649	0.0512674	0.00674903	0.0532681	0.00476292	0.0515158	0.00216274	0.0336171	0.00584783	0.0417079	0.00515541	0.0581933	0.0108519	0.0388779	0.000990876	0.0406925	0.00480217	0.0338248	0.0103291	0.0315177	0.00517466	0.0383335	0.0225533	0.036517	0.00863953	0.0354809	0.0154442	0.0410972	0.0157329
cg04531710	0.0309487	0.00442286	0.0170392	0.00524658	0.0155592	0.00314851	0.0228863	0.00511376	0.0222017	0.000495469	0.0201471	0.00506888	0.0156151	0.00697273	0.02371	0.0055223	0.0284218	1.21198e-05	0.0266107	0.00364427	0.0194385	0.0124537	0.0214731	0.00734331	0.0246419	0.0101545	0.0231779	0.00470411	0.0190308	0.00547575	0.0245727	0.00800377
cg16762195	0.0588913	0.00770927	0.0855777	0.0242921	0.13477	0.044434	0.0846921	0.00377087	0.0929576	0.047269	0.0325034	0.00654458	0.021268	0.00376381	0.021262	0.00757282	0.0411432	0.00571083	0.040756	0.0047089	0.0269405	0.00760117	0.0276434	0.00513981	0.0348915	0.016584	0.0319484	0.00926535	0.0266229	0.00846943	0.0326134	0.00988766
cg17747332	0.0658177	0.00802954	0.0774969	0.014308	0.0744719	0.00806933	0.0743904	0.00175239	0.0793159	0.00894474	0.037095	0.007661	0.0391428	0.00565709	0.0530227	0.00437701	0.0347601	0.000489742	0.0353055	0.00201999	0.0340304	0.010052	0.0311096	0.00879822	0.0362332	0.0179859	0.0358408	0.00530213	0.0359688	0.0165235	0.044518	0.0116444
cg22800191	0.0334807	0.000535633	0.0237532	0.00515658	0.0285359	0.00979714	0.0310158	0.0051803	0.0347476	0.00428309	0.0301467	0.00636632	0.0294674	0.00334915	0.0214566	0.00624833	0.0415684	0.000711045	0.0461131	0.00174327	0.0261202	0.0117131	0.0301459	0.0121872	0.0376135	0.0148342	0.0315435	0.0104506	0.0254081	0.010476	0.0343059	0.014253
cg19734228	0.0858413	0.00876047	0.0915355	0.00126413	0.0852123	0.0110467	0.085028	0.00931531	0.0844177	0.012413	0.0874567	0.0556684	0.0336546	0.000867776	0.0459144	0.00697228	0.0413564	0.000159919	0.0379951	0.00371295	0.0282203	0.00383834	0.0317558	0.0053763	0.0344017	0.0119963	0.0487509	0.0290444	0.035319	0.00234733	0.0451725	0.011666
cg23631636	0.0234579	0.00927293	0.0212053	0.00558232	0.0176947	0.00533481	0.021916	0.00700551	0.0318416	0.0133231	0.026646	0.00603002	0.0241864	0.00952506	0.0215912	0.00617859	0.0281698	0.00101659	0.0295023	6.60933e-05	0.0258117	0.00743355	0.0247097	0.0118135	0.0289299	0.0119944	0.0274495	0.00821358	0.0214582	0.0102571	0.0258276	0.00453676
cg07186707	0.0452483	0.00817381	0.0317746	0.0126532	0.034317	0.00433872	0.0339364	0.00189808	0.0398198	0.0100282	0.0606707	0.0273498	0.0430301	0.00142116	0.0507437	0.0102392	0.0543988	0.0205329	0.0631838	0.0037809	0.055315	0.00902501	0.0584772	0.0055197	0.0604333	0.0112917	0.0641365	0.00635427	0.0528045	0.00295985	0.0561744	0.00791222
cg05210526	0.0724314	0.0134991	0.0700507	0.010107	0.0643957	0.00691442	0.090848	0.0180746	0.0728559	0.0129113	0.0334561	0.00928381	0.0338714	0.00746667	0.0392074	0.00102137	0.0422002	0.00032331	0.0394333	0.00269732	0.0291577	0.00472247	0.0331092	0.0161964	0.0394039	0.0166857	0.0341127	0.00658328	0.0327298	0.0129263	0.0427182	0.0133423
cg15286372	0.0591703	0.0152807	0.0805169	0.0079998	0.0782711	0.0101692	0.0680816	0.00799503	0.0735526	0.0186158	0.0342264	0.00308366	0.0431879	0.00450227	0.041334	0.00158519	0.0436744	0.00194138	0.0448235	0.000674608	0.0339624	0.0061766	0.0385918	0.00868643	0.0431753	0.0195134	0.0386855	0.00556733	0.0350744	0.00370062	0.0490114	0.00960226
cg19959519	0.0722657	0.00465835	0.0762668	0.0106404	0.0751357	0.0078171	0.0817613	0.00414036	0.0687854	0.00631015	0.0514959	0.0187698	0.110916	0.00295323	0.143206	0.0115857	0.0788325	0.00222621	0.130112	0.00654477	0.0465272	0.0206928	0.0421361	0.0133812	0.0555523	0.0229358	0.0948405	0.0306103	0.113868	0.0310698	0.17622	0.035674
cg17346115	0.03418	0.00416843	0.047788	0.000480188	0.0420006	0.0112867	0.0510194	0.0118085	0.048188	0.00224922	0.0333183	0.00736572	0.0228382	0.00175252	0.0275581	0.0153098	0.0330197	0.00374096	0.0347402	0.000538158	0.0232953	0.00623506	0.0265936	0.00587343	0.0343929	0.0187152	0.0330396	0.0049773	0.0236756	0.00598796	0.0320216	0.00651509
cg10373645	0.137758	0.011505	0.107892	0.0142911	0.116507	0.00455384	0.12031	4.28839e-05	0.13718	0.00899518	0.138006	0.19502	0.0411689	0.002376	0.0523931	0.00917724	0.0666377	9.16552e-05	0.0657459	0.00242222	0.050632	0.00720599	0.0470737	0.0129544	0.060437	0.0219246	0.0520497	0.00849429	0.0502693	0.0133563	0.0693812	0.023274
cg09250703	0.0584875	0.00579373	0.0748934	0.0158963	0.056934	0.00691647	0.0651907	0.00159114	0.0514902	0.0155099	0.11847	0.0765337	0.0486041	0.00698253	0.0820416	0.0357904	0.0600632	0.0132782	0.0644412	0.00854456	0.0462043	0.0017096	0.0472733	0.0108764	0.0546993	0.0127458	0.0717895	0.029232	0.0636873	0.0215288	0.0949896	0.0340643
cg06105085	0.0509967	0.00674872	0.0405004	0.00433781	0.0418613	0.00126022	0.0541659	0.00170767	0.0581432	0.0109385	0.0638706	0.00809593	0.0704752	0.00730065	0.0814939	0.00173226	0.0859185	0.0106197	0.0832926	0.000413792	0.0671968	0.0282917	0.0685442	0.0187597	0.079961	0.0416581	0.0693328	0.0177658	0.0673855	0.0243155	0.0765309	0.0185859
cg14013300	0.0473157	0.00402597	0.0484623	0.00423172	0.0413004	0.00827397	0.0437072	0.00541056	0.0472592	0.00405126	0.0367074	0.0202344	0.0681544	0.0186687	0.0542713	0.00659016	0.0505271	0.00253448	0.0594507	0.0105143	0.0316911	0.00769863	0.0392052	0.0227143	0.0406087	0.0169354	0.0445675	0.0215852	0.0328646	0.00907753	0.0338072	0.00748565
cg20461541	0.0424276	0.0137072	0.0504833	0.00343034	0.0396928	0.00527523	0.0519643	0.00329062	0.0459849	0.00318541	0.0451239	0.0055591	0.0393448	0.0103935	0.0471502	0.00186777	0.0512534	0.00145392	0.0508272	0.00739362	0.0371868	0.0112665	0.0473842	0.0204975	0.0472064	0.0245044	0.0405486	0.00795952	0.0388466	0.0186698	0.0498136	0.0159935
cg24791546	0.0462081	0.00459014	0.0432397	0.00347201	0.03789	0.00446972	0.0542279	0.00760226	0.0442146	0.00469284	0.0704725	0.00593751	0.0710939	0.00990467	0.0724919	0.00492325	0.0704921	0.00195721	0.0643371	0.00153474	0.0567275	0.0102946	0.0611889	0.0100091	0.0659108	0.0315911	0.0607247	0.0069724	0.0646162	0.0109932	0.0764457	0.00787655
cg09262269	0.0559472	0.00487645	0.0662319	0.00436352	0.0496016	0.0120392	0.0643743	0.00895979	0.0704125	0.000766693	0.168586	0.221199	0.110124	0.00292976	0.145097	0.0272061	0.123854	0.00379497	0.117674	0.0240671	0.0503518	0.0108752	0.0567986	0.0229582	0.0605788	0.0244128	0.0785347	0.0226908	0.0886024	0.0195634	0.100636	0.038546
cg11595794	0.06699	0.0141218	0.0551156	0.00389806	0.0602911	0.00737037	0.0580192	0.00440883	0.0597409	0.00673128	0.0377182	0.00717349	0.0369727	0.000531023	0.0280069	0.00108966	0.0451621	0.00343828	0.044579	0.00263742	0.038443	0.0126144	0.0330308	0.00652333	0.0412343	0.0117598	0.0339086	0.0058575	0.0289931	0.00782108	0.0449734	0.0112649
cg13079099	0.0757197	0.00777649	0.0704941	0.0107809	0.0646849	0.00704302	0.0784476	0.00234685	0.0740219	0.00803452	0.0276366	0.0054886	0.0303734	0.00621852	0.0314043	0.00191282	0.0276277	0.00249194	0.0338096	0.00191635	0.0228122	0.00386151	0.0257346	0.00916831	0.02475	0.00676738	0.0280417	0.00575277	0.0286836	0.00905433	0.0324374	0.0052223
cg26898166	0.101377	0.00543601	0.124293	0.0310406	0.0897047	0.00659314	0.104463	0.0235232	0.0859081	0.0210997	0.086254	0.00552847	0.120657	0.00113434	0.1318	0.0108866	0.0796225	0.0105252	0.07786	0.000626016	0.0817063	0.0126283	0.0853205	0.012661	0.0777644	0.0185777	0.074103	0.00910431	0.110958	0.00475024	0.114784	0.013264
cg15928446	0.0457737	0.00475845	0.0454945	0.00847613	0.0428493	0.00534794	0.0506542	0.00548064	0.0453944	0.00611336	0.0571488	0.0125782	0.0524083	0.00447647	0.05843	0.00353179	0.0640619	0.00331139	0.0629065	0.00276192	0.0528155	0.0107233	0.0540032	0.0121825	0.0572247	0.016894	0.0591761	0.00965092	0.0477698	0.0226264	0.0587045	0.0115963
cg09052983	0.0571104	0.00593765	0.0638353	0.00303031	0.0615443	0.013038	0.0568318	0.0153619	0.0628662	0.013198	0.102444	0.0251989	0.0454252	0.000539459	0.0625865	0.00585042	0.0503324	0.000822775	0.0468906	0.00415575	0.03829	0.00651458	0.0433773	0.00634507	0.0449054	0.0148421	0.0535125	0.0269542	0.0530558	0.00679688	0.0735146	0.00597242
cg02742971	0.0715543	0.00778631	0.0781368	0.00998312	0.0604669	0.00897292	0.0844604	0.0254047	0.0742449	0.00925538	0.0439879	0.0168121	0.034443	0.00598655	0.0584013	0.00621347	0.0366496	0.00256251	0.0413277	0.00725344	0.0262229	0.00834656	0.0351817	0.0129693	0.0305242	0.0087734	0.0363726	0.010328	0.0419357	0.014425	0.0472587	0.0116332
cg03251249	0.068022	0.00994485	0.0643462	0.00704889	0.0645436	0.0094684	0.0617716	0.00157585	0.056875	0.00800055	0.0340115	0.00905652	0.0298437	0.00471836	0.0372177	0.0075705	0.0424139	0.00303516	0.0458174	0.0144593	0.0326336	0.0115058	0.0347001	0.00943332	0.0361105	0.0144108	0.0345261	0.00551631	0.0333237	0.00916079	0.0443156	0.0143038
cg03429582	0.0500153	0.00221551	0.0582472	0.00119681	0.0542058	0.010119	0.0559899	0.00429767	0.0560149	0.00520808	0.0368691	0.0102791	0.0447336	0.0122087	0.0359937	0.0014215	0.0408982	0.00258822	0.0443161	0.0077274	0.0352277	0.00813778	0.036619	0.0058949	0.0413967	0.0151283	0.0398212	0.0123597	0.0352262	0.0170954	0.0367101	0.00808243
cg11715903	0.0499682	0.00465177	0.0492774	0.012736	0.0427218	0.0168303	0.0528448	0.0206327	0.0375508	0.0119899	0.0347744	0.00996901	0.0302956	0.00191167	0.0342471	0.0024352	0.0299751	0.0002716	0.0360064	0.000280297	0.0286594	0.00837661	0.027946	0.00890079	0.0310009	0.00740449	0.0298036	0.00557944	0.025119	0.00827023	0.0341927	0.00753202
cg15454483	0.0352395	0.00365369	0.0322456	0.00733511	0.034673	0.00138633	0.0313843	0.0044317	0.0318705	0.0083461	0.11481	0.125575	0.0291878	0.0026251	0.144179	0.144886	0.0363914	0.00652564	0.0313615	6.27982e-05	0.0244421	0.00868803	0.0251901	0.00408021	0.0807179	0.0887595	0.180664	0.120104	0.132456	0.137867	0.163201	0.142402
cg24685926	0.0401949	0.00777882	0.0376176	0.0108902	0.0335202	0.00742823	0.0442411	0.00171077	0.0402902	0.00406993	0.0507949	0.0121255	0.0362046	0.000589911	0.0506935	0.00892198	0.0547351	0.00717227	0.0575724	0.0139457	0.0519733	0.0200026	0.0525914	0.0164489	0.0522512	0.0149221	0.0499475	0.00502841	0.0467708	0.00969444	0.0532303	0.0123389
cg06479426	0.0577875	0.00306706	0.0543716	0.00755046	0.0522877	0.00124191	0.0638061	0.00137571	0.0598767	0.00519675	0.0434956	0.00631373	0.0474799	0.00187903	0.0485967	0.00185432	0.0456767	0.000151766	0.0483667	0.00445554	0.0419861	0.0131074	0.0413023	0.0117554	0.0436166	0.0168791	0.0464121	0.00762688	0.0405477	0.0159064	0.0531989	0.0152929
cg13846555	0.0369555	0.00210567	0.0350221	0.00462676	0.0321942	0.00161117	0.0309458	0.00842443	0.0376724	0.00498101	0.0337105	0.0077009	0.0306069	0.00149856	0.0239167	0.00682823	0.0430874	0.00518513	0.0440916	0.00623848	0.0276615	0.0100152	0.0259665	0.00645688	0.0377769	0.0109473	0.0379564	0.00981529	0.0291879	0.00808132	0.0316362	0.00850743
cg10272885	0.0730768	0.0139951	0.0741125	0.0146639	0.07334	0.00730216	0.0697266	0.000672629	0.069542	0.00473438	0.0356794	0.00508664	0.0364496	0.000830829	0.0385354	0.00761287	0.0445906	0.00144593	0.0441441	0.00311558	0.0313815	0.00570493	0.0311201	0.00601251	0.039546	0.0119324	0.0458428	0.0139976	0.0343739	0.0154073	0.0399352	0.0102143
cg16950012	0.0460774	0.00394753	0.0429848	0.00264284	0.0366327	0.00744458	0.0473596	0.00197777	0.0509709	0.0106526	0.0285893	0.00457441	0.025104	0.0048373	0.0299775	0.0035476	0.0316285	0.00201743	0.0295335	0.00249841	0.0253041	0.00755936	0.0293517	0.0103612	0.0269998	0.00953852	0.0263858	0.00501919	0.0242043	0.00338341	0.0372323	0.0139726
cg14967972	0.122675	0.0402117	0.155561	0.0445415	0.122114	0.0148539	0.16551	0.0194956	0.121847	0.0289518	0.119287	0.0196969	0.137754	0.00598509	0.147523	0.019682	0.119529	0.011102	0.110744	0.00545787	0.110616	0.0199934	0.111028	0.0105148	0.14863	0.0533212	0.112664	0.0183281	0.120163	0.0360483	0.129931	0.0206916
cg10749011	0.0822845	0.00725329	0.0570275	0.00944293	0.0602858	0.00791679	0.0761902	0.000535846	0.0770768	0.0160551	0.0300457	0.00908563	0.0302404	0.00317208	0.0364331	0.00218092	0.0311668	0.000506041	0.0319065	0.00113544	0.0225919	0.00266684	0.0270296	0.00916803	0.0294087	0.0133421	0.0259812	0.0059266	0.0292882	0.0146025	0.0312983	0.0084382
cg26477793	0.0526266	0.00225208	0.0482406	0.00513898	0.0504022	0.00658183	0.0534617	0.00221136	0.0527111	0.00601027	0.0275407	0.00571624	0.0286678	0.00293734	0.033249	0.000331527	0.0316208	0.00324951	0.031623	0.000796365	0.0269919	0.00471243	0.0303238	0.00389547	0.029642	0.0149001	0.0292974	0.00819201	0.0224587	0.00302909	0.0306465	0.00442159
cg05051316	0.049655	0.00446247	0.0471046	0.00679661	0.0414904	0.00513228	0.0458631	0.000521872	0.0469091	0.0111749	0.0188646	0.00592585	0.0191236	4.26103e-05	0.0139648	0.000232065	0.021482	0.00157615	0.0228462	0.00567216	0.0130177	0.0030134	0.0163097	0.00387838	0.0162821	0.00497676	0.0195053	0.00592704	0.0153766	0.00833859	0.0216207	0.00590233
cg18379495	0.0554086	0.00215537	0.0620538	0.016278	0.0529935	0.00298496	0.0486902	0.00719956	0.05865	0.00600811	0.14864	0.159639	0.0763099	0.00480352	0.0849451	0.0104342	0.0981682	0.006356	0.110842	0.00847588	0.068049	0.00949944	0.068439	0.0136627	0.0890325	0.0204685	0.0876429	0.0194196	0.0638942	0.00846066	0.0748551	0.0144127
cg23854921	0.0486953	0.00114664	0.0548848	0.0086701	0.049014	0.00803308	0.046231	0.000944991	0.0551048	0.00943447	0.0286497	0.00532563	0.0268562	0.000369987	0.0354843	0.00319966	0.0324458	0.00280234	0.0339136	0.0015668	0.0278757	0.0079946	0.0319388	0.0105404	0.0322681	0.0181449	0.0295994	0.00663814	0.0304963	0.0175674	0.0298479	0.00882089
cg23089438	0.0463126	0.0092302	0.041084	0.00781714	0.0427114	0.0102038	0.0354185	0.00779462	0.0587898	0.012156	0.0701937	0.0164237	0.0517046	0.00485819	0.0509332	0.0022622	0.0947992	0.00347071	0.0757447	0.00955982	0.0702261	0.0193627	0.0578999	0.0115554	0.0834538	0.0331669	0.0653532	0.0136084	0.0670092	0.0281136	0.0808287	0.0222268
cg01465641	0.033433	0.00989912	0.0297905	0.00183496	0.0326783	0.0047138	0.0320405	0.00373741	0.0316333	0.00325197	0.0355863	0.0112814	0.0464353	0.0171113	0.0378748	0.0103697	0.0539017	0.000559413	0.0522699	0.00246655	0.0403877	0.0125894	0.0382545	0.0129181	0.050973	0.0129267	0.0439855	0.0149945	0.0409069	0.0195126	0.0412876	0.0102873
cg12686016	0.0813156	0.0249194	0.0675437	0.0200363	0.066236	0.00932357	0.0940968	0.0193775	0.0831078	0.00937981	0.0507336	0.0129088	0.0465086	0.00574813	0.045804	0.00341453	0.0620644	0.00555347	0.0618797	0.00105106	0.0509709	0.00636671	0.0473703	0.0118328	0.0537922	0.0196275	0.0534037	0.0128161	0.0480117	0.0114999	0.0536006	0.01058
cg14118546	0.0269652	0.00562019	0.0250878	0.00501153	0.0308181	0.00954163	0.0242639	0.0112019	0.0382748	0.00770659	0.0318898	0.00808043	0.0312356	0.00336958	0.0377752	0.00472495	0.0466836	0.000655085	0.0475147	0.00188735	0.0332648	0.00579338	0.0391849	0.013302	0.0406593	0.0132995	0.0378683	0.00821076	0.0363159	0.0193593	0.0389184	0.00679449
cg02886284	0.0680189	0.00976994	0.0683165	0.015172	0.0661121	0.00524569	0.0618676	0.00107661	0.068678	0.00773072	0.0474495	0.00768056	0.04452	0.0065757	0.0514651	0.00570822	0.0528837	0.000787208	0.0534546	0.00148151	0.0383513	0.00678973	0.0442841	0.0042311	0.0510741	0.0116161	0.0506944	0.00538034	0.0449198	0.0147387	0.0533767	0.0109138
cg27327588	0.060993	0.0118302	0.0534091	0.00638803	0.0546774	0.0193969	0.0441944	0.00330384	0.0623749	0.00494063	0.0366786	0.00526221	0.0400958	0.00100457	0.0437022	0.0103861	0.0445695	0.00571288	0.0430303	0.00616529	0.0300923	0.00346751	0.0357996	0.0106669	0.0409937	0.022958	0.0384842	0.00761198	0.0348635	0.0168286	0.0437344	0.0127333
cg10128164	0.0440441	0.00272671	0.0469676	0.00947022	0.0473112	0.0116013	0.0624274	0.00997038	0.05612	0.00826862	0.0926328	0.023777	0.105964	0.0170807	0.082396	0.0107658	0.125162	0.000294581	0.14445	0.0180314	0.0739353	0.0261924	0.0835988	0.0182767	0.0838412	0.025734	0.102223	0.0294964	0.0810042	0.0209461	0.0961045	0.0287363
cg16246410	0.0240652	0.00485198	0.0262318	0.00649366	0.031749	0.00753075	0.0246901	0.00115622	0.0264349	0.00178211	0.0324715	0.00576286	0.0432399	0.00979964	0.0554294	0.00500642	0.0426832	0.0105103	0.0486049	0.00262253	0.0323969	0.00539487	0.0336733	0.00909014	0.0347239	0.0162015	0.0377497	0.00941451	0.0339213	0.0149197	0.0428072	0.0122928
cg04310824	0.0582187	0.00776431	0.0513358	0.00569118	0.0436816	0.00563503	0.0445383	0.00417802	0.0468323	0.00920956	0.0234487	0.00669718	0.0263754	0.00626961	0.0184431	0.00132142	0.0283211	0.00181087	0.0305754	0.00508956	0.017633	0.00693408	0.0227689	0.00844595	0.0238681	0.0102047	0.0245858	0.00583932	0.021675	0.00675818	0.027745	0.0134042
cg06894812	0.0367954	0.00324144	0.0368741	0.0022046	0.0372582	0.00200406	0.0394618	0.000245348	0.0385966	0.00114323	0.0503941	0.0142413	0.0451478	6.44033e-05	0.0556813	0.0165351	0.0442767	0.00787425	0.044387	0.000278211	0.0428941	0.00257987	0.0436147	0.00910662	0.0494532	0.0231859	0.0452051	0.00410763	0.0471379	0.008717	0.052361	0.0127868
cg00532890	0.111713	0.0100717	0.107531	0.0274245	0.0882157	0.021264	0.130382	0.018537	0.119629	0.0228881	0.0527636	0.0114749	0.0647764	0.00458566	0.0865873	0.00805897	0.0666717	0.0140226	0.0648922	0.000741522	0.0511668	0.0134083	0.0554723	0.0146356	0.0598601	0.016946	0.0510348	0.0118229	0.0566117	0.0254818	0.0665264	0.0183642
cg01135200	0.0499344	0.00846413	0.0483631	0.0091067	0.0395448	0.00381321	0.0457383	0.00465537	0.0437463	0.011513	0.0515862	0.0104026	0.0739426	0.0179247	0.111938	0.00169557	0.0675504	0.00463468	0.0702881	0.0144985	0.0564287	0.0113865	0.0585859	0.00992954	0.0577559	0.0201437	0.0577401	0.0121027	0.0560699	0.00921492	0.0640919	0.0105203
cg26246296	0.0360863	0.00393637	0.0349608	0.00150912	0.0330015	0.00286637	0.0364451	0.00349619	0.0395161	0.0053902	0.0263691	0.00257817	0.0246938	0.00292387	0.0287299	0.00494285	0.0302988	0.000781134	0.028995	0.000705537	0.0283566	0.00740484	0.0282724	0.0128673	0.0295929	0.0144092	0.0252896	0.00443622	0.0261704	0.00891013	0.0368323	0.0124467
cg17506742	0.0499699	0.00168018	0.0461446	0.00982463	0.0449905	0.00385263	0.0423652	0.000880298	0.0488604	0.00371321	0.0379044	0.00425967	0.0522395	0.0215924	0.0358717	0.00165311	0.0434837	0.00451631	0.0454917	0.00596505	0.0406096	0.0143544	0.0342615	0.010502	0.0427795	0.017658	0.0363137	0.0055149	0.0331625	0.0198641	0.0520587	0.0149049
cg02551396	0.0585902	0.00939667	0.0640979	0.0149331	0.0469539	0.00544746	0.0648147	0.00493153	0.0518097	0.0099848	0.0355376	0.0115979	0.0411337	0.00590523	0.0392639	0.00643109	0.0450243	0.00551958	0.050141	0.00429075	0.0289928	0.00696684	0.0298281	0.006768	0.0318443	0.00913271	0.0409716	0.0128172	0.036803	0.01058	0.0389387	0.0102525
cg27279652	0.101508	0.0104115	0.0919172	0.00338602	0.0933546	0.00353688	0.100059	0.0018976	0.0939459	0.012709	0.0229762	0.00211699	0.0244241	0.00617988	0.0331955	0.00463238	0.0254523	0.00535581	0.0258675	0.000438647	0.0235561	0.00203516	0.0248329	0.00647019	0.0246062	0.0114948	0.0217466	0.00196308	0.0253634	0.00748337	0.0312811	0.00480159
cg07441272	0.0509878	0.00492724	0.051549	0.00527896	0.0481024	0.00818516	0.0611872	0.0132628	0.0576374	0.00613708	0.0300175	0.00722287	0.0332295	0.00446966	0.0380872	0.000112331	0.0398865	0.00341694	0.0379573	0.0012765	0.0335306	0.0110122	0.0349348	0.013194	0.0402823	0.0196052	0.0339949	0.00425341	0.0324229	0.0091679	0.0436436	0.0131068
cg26542888	0.0938575	0.029612	0.0557524	0.012292	0.0806595	0.0607845	0.0475225	0.0139684	0.0665543	0.0148085	0.0329556	0.00800875	0.0287805	0.000386886	0.0252767	0.00421131	0.0402332	0.000363969	0.038094	0.000486277	0.0276114	0.00650164	0.025382	0.00471168	0.0318793	0.00946379	0.0307611	0.00720921	0.0279196	0.00559372	0.0321268	0.00702839
cg07133445	0.0810549	0.0134192	0.0775655	0.0102927	0.0785638	0.0133232	0.0803026	0.00460154	0.0680686	0.00675206	0.0499191	0.00769739	0.105589	0.00791986	0.104007	0.0102922	0.0629253	0.00849705	0.0522079	0.00152101	0.046561	0.00656378	0.0512886	0.0173801	0.0498035	0.0171666	0.0508419	0.00969932	0.0511957	0.0176678	0.0598112	0.0167431
cg22258437	0.0585203	0.00585763	0.0478115	0.0108089	0.0489763	0.00485987	0.0513799	0.00869278	0.0566532	0.0077704	0.0264122	0.00602588	0.0260837	0.00426269	0.029235	0.000947848	0.0290467	0.00124217	0.0325506	0.00582492	0.0258391	0.00582316	0.0251783	0.006516	0.0311459	0.0144472	0.0284681	0.00588519	0.0211355	0.00340317	0.0305534	0.00695987
cg15877314	0.0792946	0.00381234	0.0887767	0.0188333	0.0908438	0.0168298	0.0770662	0.00524502	0.0808585	0.0114196	0.0528793	0.0157799	0.0571584	0.009017	0.0566009	0.00382171	0.0532526	0.00868759	0.0530342	0.000733362	0.0449451	0.0164364	0.0421184	0.0131966	0.0551818	0.0285036	0.0512632	0.0142406	0.041031	0.0121667	0.0524043	0.0149724
cg07138512	0.108291	0.00621832	0.0988998	0.0271992	0.0892359	0.00582954	0.0772853	0.00620204	0.0877619	0.00980655	0.0766884	0.0252054	0.0394326	6.27204e-05	0.0866766	0.0101626	0.0380928	0.00544204	0.0428486	0.00168463	0.0324668	0.00455432	0.0338174	0.00316541	0.0337376	0.0104354	0.0478162	0.0129551	0.0509353	0.012114	0.0513227	0.0119509
cg10615091	0.0566813	0.00185931	0.0492148	0.00570066	0.0501123	0.00360923	0.045387	0.00244011	0.0472642	0.00455279	0.0622213	0.0129152	0.0445816	0.000692661	0.0724506	0.0252611	0.0480523	0.000698402	0.0519486	0.00016424	0.0433407	0.0146089	0.0454661	0.0112902	0.0440851	0.0219104	0.0483765	0.00942565	0.0534187	0.0114302	0.0564366	0.00712401
cg17589175	0.0518515	0.0049807	0.0501786	0.00471844	0.0487163	0.000837312	0.0452637	0.000457697	0.0525944	0.00328711	0.0592893	0.0141712	0.0577436	0.00492273	0.0763269	0.00467096	0.0634625	0.00758868	0.0629825	0.00986915	0.055297	0.0167412	0.0488991	0.0136746	0.0520991	0.0149647	0.0596988	0.011273	0.0480853	0.0084204	0.0618523	0.0127504
cg27301343	0.0845501	0.023479	0.11511	0.0203489	0.103227	0.00487102	0.105768	0.0111863	0.0962509	0.0129094	0.0904419	0.0160194	0.0789523	0.00141722	0.0816015	0.00113569	0.0765736	0.0017755	0.0825643	0.00566713	0.0815897	0.0305178	0.0890993	0.0178608	0.0909177	0.0135859	0.0861645	0.0104805	0.0810862	0.033584	0.0965085	0.010411
cg05086873	0.0676371	0.00519301	0.0719032	0.00836017	0.0765965	0.00627324	0.069497	0.0101677	0.072797	0.00680698	0.0324613	0.00900518	0.0395326	0.00602488	0.0338125	0.0033641	0.0373368	0.00410921	0.0413939	0.00420904	0.0321358	0.0112636	0.0307303	0.00577318	0.0353104	0.0147376	0.0358922	0.0049833	0.0327819	0.019017	0.0347239	0.00571103
cg04388983	0.0696493	0.0129616	0.0817676	0.0245137	0.0747067	0.0118706	0.0758988	0.0147856	0.0748248	0.00927171	0.105099	0.0263852	0.0721616	0.00659931	0.141859	0.0154603	0.06654	0.000943839	0.068148	0.00260618	0.0763308	0.0344361	0.0704206	0.0203077	0.0903	0.0206978	0.082564	0.0235304	0.0956933	0.026027	0.116067	0.0256937
cg05308484	0.0372869	0.00305744	0.0398298	0.00212783	0.0343909	0.00263544	0.0404354	0.00829932	0.0399053	0.00271799	0.0340098	0.00488732	0.0308934	0.00136747	0.0347715	0.00210318	0.0444629	0.00311867	0.0439317	0.00363435	0.0338828	0.0114981	0.0359567	0.0109823	0.0416151	0.0210173	0.0333411	0.00644171	0.034139	0.0132736	0.0446936	0.013584
cg01015879	0.0615454	0.0151399	0.0717412	0.00297921	0.0494468	0.00489561	0.0545437	0.00276686	0.0644044	0.00838299	0.0831939	0.0406688	0.0935094	0.0065179	0.0738612	0.0114752	0.0708179	0.0132739	0.074577	0.0047562	0.070971	0.0115874	0.0672735	0.0144763	0.0856507	0.0281667	0.0738843	0.00699679	0.0746336	0.0402042	0.0857748	0.0175262
cg11029501	0.0193158	0.00419562	0.016137	0.00694493	0.0140181	0.0049394	0.0168386	0.00315923	0.0199952	0.00164527	0.0283317	0.00728303	0.0289667	0.000381102	0.0281278	0.00705821	0.0308987	0.00542381	0.0296562	0.000308348	0.0206499	0.00135156	0.0290137	0.00996459	0.0321617	0.0171001	0.0290155	0.00595243	0.0251088	0.00571855	0.0358157	0.00943779
cg15780578	0.0835921	0.00550777	0.0930968	0.000933281	0.0837651	0.00699088	0.0932702	0.00863517	0.0853014	0.00655815	0.0484259	0.00969452	0.0490032	0.00553691	0.0567865	0.00382877	0.0578817	0.000236633	0.047098	0.00194681	0.0443534	0.00642739	0.0496848	0.00999216	0.0449565	0.0183999	0.0442125	0.00904603	0.0458173	0.0128165	0.0577126	0.00744526
cg05321960	0.0442683	0.00103638	0.0359026	0.0135025	0.0449921	0.00690284	0.0398689	0.00786567	0.0488849	0.0088018	0.094834	0.0160352	0.0947441	0.0291117	0.0907988	0.0014568	0.139283	0.00701676	0.146859	0.016434	0.0896682	0.0238328	0.106856	0.0256631	0.117268	0.045703	0.120835	0.0368941	0.0972788	0.042896	0.116684	0.038319
cg15645605	0.0369885	0.00606785	0.0359352	0.00267565	0.0337329	0.00368525	0.0365472	0.00154564	0.039286	0.000551822	0.0199826	0.00354188	0.0245367	0.00517513	0.0239763	0.00710253	0.0327909	0.0015685	0.0299577	1.11864e-05	0.0231496	0.00779694	0.0229666	0.00703343	0.0301759	0.0121376	0.0227629	0.00768718	0.0236414	0.0111101	0.0276434	0.00619147
cg06044117	0.085741	0.0225989	0.0670349	0.00467241	0.0772614	0.022214	0.0732267	0.00493003	0.0807678	0.0184865	0.0375854	0.00603398	0.0435726	0.00625727	0.041317	0.00147766	0.0520292	0.00545994	0.041488	0.00428001	0.0354105	0.00819781	0.0385217	0.0119538	0.0452315	0.0237101	0.0379969	0.00688432	0.0362149	0.0106002	0.0443296	0.0125584
cg06580318	0.0466398	0.0040146	0.0563856	0.00345056	0.0534568	0.00372912	0.0581492	0.00700093	0.0539024	0.00497017	0.0575868	0.00716218	0.0617407	0.0106797	0.0647931	0.00307762	0.0660401	0.0156886	0.0618965	0.00507869	0.0423732	0.00489332	0.0489359	0.0101682	0.0587621	0.0239514	0.0556946	0.00965099	0.0590268	0.0128025	0.0598526	0.0120903
cg10002103	0.162314	0.0256448	0.141532	0.0145066	0.125244	0.0185307	0.166724	0.0111158	0.151068	0.0286472	0.0512864	0.0201769	0.0491558	0.0111662	0.0550427	0.00108445	0.0561065	0.0096891	0.0586826	0.00373543	0.0420798	0.0145583	0.0449217	0.00888651	0.0590587	0.0282033	0.046751	0.00814805	0.0418907	0.0139204	0.0531745	0.0178484
cg06856528	0.0608322	0.00417255	0.0668481	0.00688844	0.0628588	0.00649676	0.0864462	0.00688104	0.0776662	0.0118752	0.085885	0.0369813	0.0406207	0.0046202	0.0780063	0.0133399	0.0361093	0.00613204	0.0337997	0.00221435	0.0280572	0.00727132	0.0261029	0.00389263	0.0265043	0.00991425	0.0460986	0.0340539	0.0434349	0.00992565	0.0631272	0.02249
cg12154803	0.0782754	0.0145763	0.0836464	0.0116985	0.0655611	0.0107201	0.0753954	0.000962969	0.0732681	0.0160799	0.0437957	0.00799595	0.0515203	0.000524829	0.0464131	0.00112146	0.0614669	0.014808	0.059523	0.00995579	0.0428551	0.0150141	0.0432693	0.00893337	0.052402	0.0175427	0.0490209	0.0121453	0.0416232	0.0113383	0.061337	0.0205161
cg12906740	0.0488814	0.00348425	0.050345	0.00386753	0.050456	0.00370197	0.0521906	0.00653164	0.0502767	0.00783889	0.0306094	0.00696531	0.0283254	0.000962224	0.0375779	0.00139171	0.040044	0.00218392	0.0395797	0.00366979	0.0273137	0.00155912	0.0343213	0.00589496	0.0378499	0.0141573	0.0321258	0.00599755	0.0324318	0.00798448	0.0378939	0.0076463
cg01333131	0.0998561	0.0101544	0.0884372	0.00707442	0.0899011	0.00935703	0.0820127	0.0148667	0.090935	0.0127942	0.0799405	0.0290402	0.0766757	0.0215638	0.0802326	0.000797065	0.0969212	0.00509553	0.0971433	0.00320034	0.065987	0.0123832	0.0637742	0.00782131	0.0719378	0.0153989	0.0931906	0.0250984	0.0728107	0.0141586	0.073163	0.0184967
cg11114344	0.0306302	0.00649739	0.0284155	0.00749431	0.0304641	0.0062456	0.0386161	0.00990688	0.0405322	0.00545573	0.0461797	0.0130034	0.0326133	0.00799357	0.0260198	0.00729033	0.0570241	0.0115756	0.0444401	0.000897722	0.0417504	0.0168601	0.0432228	0.0130785	0.0393856	0.0101449	0.0362967	0.0114832	0.0435084	0.0270975	0.055208	0.0214809
cg25490410	0.0958962	0.00368175	0.0862304	0.00754733	0.0855629	0.0112369	0.115405	0.0341131	0.0988257	0.010739	0.0640807	0.0146218	0.0608624	0.00635618	0.0587032	0.0180433	0.0855849	0.00154189	0.0729287	0.000785475	0.0673028	0.0199855	0.0563646	0.0191727	0.0760831	0.0355194	0.0565537	0.0177554	0.0644778	0.0454183	0.075738	0.0254464
cg23740844	0.056087	0.00349585	0.0649156	0.00993207	0.0597046	0.00552762	0.0714693	0.000644672	0.0656873	0.00256112	0.052259	0.0180067	0.0460631	0.000792568	0.0405674	0.00482509	0.0716175	0.00715847	0.0616232	0.00517667	0.046041	0.0200185	0.0414031	0.0130781	0.0507196	0.0146143	0.0538061	0.0184665	0.0459961	0.0224179	0.0542957	0.00789467
cg21982518	0.061401	0.00835154	0.0639023	0.0148399	0.0606406	0.0109872	0.0578902	0.000747581	0.0842363	0.0128546	0.0503816	0.0104826	0.059183	0.000643099	0.0783607	0.00617951	0.0413591	0.000418254	0.0504739	0.00203847	0.0457801	0.0106564	0.043294	0.00907175	0.0415305	0.00897887	0.0442413	0.00846693	0.0533004	0.0163476	0.0655776	0.0162664
cg22080282	0.0347673	0.00445697	0.0428269	0.00890952	0.0341192	0.00302638	0.0420295	0.00772798	0.0373375	0.00394064	0.0394808	0.0147982	0.0332616	0.00123872	0.0300089	0.00367994	0.056866	0.00267127	0.0666186	0.00846237	0.0428753	0.0228937	0.0396672	0.0104155	0.0431996	0.0180471	0.0453923	0.0153911	0.0399756	0.0143679	0.0504949	0.0144355
cg26197220	0.0390049	0.00552772	0.0366116	0.0141376	0.0409863	0.0148316	0.0337803	0.00445519	0.0328219	0.00377197	0.0346934	0.00758149	0.0380699	0.00449941	0.0437626	0.00400726	0.0473346	0.00134056	0.0458586	0.00243195	0.0412668	0.0122458	0.0397945	0.015839	0.0415362	0.0159512	0.0386524	0.00614149	0.0389773	0.0187721	0.0435407	0.0129831
cg23764381	0.0681488	0.00933684	0.0574216	0.012532	0.0415733	0.00160855	0.0503596	0.00318293	0.0587871	0.0132402	0.0362757	0.0076307	0.0411929	0.00199463	0.0558843	0.0110975	0.0435617	0.0116013	0.0430098	0.00313943	0.0445633	0.0248907	0.0412804	0.0242676	0.0472325	0.0142439	0.037535	0.00635755	0.0429799	0.0183255	0.0423936	0.0202216
cg21262854	0.0518318	0.00287006	0.0552839	0.00550183	0.046725	0.00405397	0.0550679	0.00396475	0.0514342	0.00326322	0.0460898	0.00719059	0.041216	0.00620201	0.0435857	0.00510179	0.059672	0.00100046	0.0625528	0.00503	0.0411791	0.0109131	0.0374667	0.00855115	0.0528003	0.0250443	0.0506941	0.0145582	0.039446	0.0135095	0.0555855	0.014597
[truncated: 14,805 more rows]

## Sheet: Sheet 4
ID_REF_similar	Genome_Build	MAPINFO	Chromosome	Strand	UCSC_RefGene_Name	UCSC_RefGene_Accession	UCSC_RefGene_Group	UCSC_CpG_Islands_Name	Relation_to_UCSC_CpG_Island	Enhancer	HMM_Island	Regulatory_Feature_Name	Regulatory_Feature_Group	DHS
[truncated: 15,931 more rows]
