# Supplementary material for: Epigenome-Wide Search for Distinctive Methylation Biomarkers of Endothelial and Leukocyte DNA
Source: Epigenomes. 2025 Dec 17;9(4):53. doi: 10.3390/epigenomes9040053 (PMC12731890; doi:10.3390/epigenomes9040053)
Supplement: Supplementary file 1 [file epigenomes-09-00053-s001.zip › Supplementary File 4.xlsx]

## Sheet: Content
Supplementary File 4. Annotation of the CpG loci studied
File content			Abbreviations
Sheet 1	The studied loci annotation (HumanMethylation450 version): between EC and LC group		ID_REF – Illumina identificator
Sheet 2	The studied loci annotation (HumanMethylation450 version): within EC group		HMM_Island – CpG island region identified using the hidden Markov model algorithm
Sheet 3	The studied loci annotation (HumanMethylation27 version): within LC group		DHS – DNase I hypersensitive site
	NB: The cg identifier (ID_REF) is universal across all Illumina versions (regardless of the genome assembly).

## Sheet: Sheet 1
ID_REF	AddressA_ID	Genome_Build	MAPINFO	Chromosome_36	Coordinate_36	Strand	UCSC_RefGene_Name	UCSC_RefGene_Accession	UCSC_RefGene_Group	UCSC_CpG_Islands_Name	Relation_to_UCSC_CpG_Island	Enhancer	HMM_Island	Regulatory_Feature_Name	Regulatory_Feature_Group	DHS
cg00000292	43764508	37	28890100	16	28797601	F	ATP2A1;ATP2A1	NM_004320;NM_173201	1stExon;1stExon	chr16:28890954-28891868	N_Shore
cg00002426	48607471	37	57743543	3	57718583	F	SLMAP	NM_007159	1stExon	chr3:57741925-57742990	S_Shore		3:57718360-57718734
cg00003994	22624445	37	15725862	7	15692387	R	MEOX2	NM_005924	1stExon				7:15692387-15692746
cg00005847	27780345	37	177029073	2	176737319	F	HOXD3	NM_006898	5'UTR	chr2:177029413-177029941	N_Shore	True
cg00006414	26693387	37	148822837	7	148453770	F	ZNF425;ZNF398	NM_001001661;NM_020781	Body;TSS1500	chr7:148823194-148824228	N_Shore		7:148453721-148455161
cg00007981	32626442	37	93862594	11	93502242	R	PANX1	NM_015368	1stExon	chr11:93861560-93862773	Island		11:93501255-93502398
cg00008493	73764373	37	93813777	14	92883530	R	COX8C;KIAA1409	NM_182971;NM_020818	Body;5'UTR	chr14:93813483-93814111	Island		14:92883307-92883864
cg00008713	59719427	37	11980953	18	11970953	R	IMPA2	NM_014214	TSS1500	chr18:11980483-11982142	Island		18:11970325-11972325	18:11980928-11981707	Promoter_Associated
cg00009407	59716374	37	89290921	14	88360674	R	TTC8;TTC8;TTC8	NM_198310;NM_144596;NM_198309	TSS200;TSS200;TSS200	chr14:89290918-89291355	Island		14:88360643-88361135	14:89290252-89291832	Promoter_Associated
cg00011459	37709469	37	8890425	16	8797926	F	TMEM186;PMM2	NM_015421;NM_000303	Body;TSS1500	chr16:8891322-8891928	N_Shore
cg00012199	72630426	37	21151024	14	20220864	F	ANG;RNASE4	NM_001145;NM_002937	TSS1500;TSS1500	chr14:21150918-21151224	Island		14:20220409-20221139	14:21150842-21151111	Promoter_Associated
cg00012386	28697333	37	227922512	1	225989135	R	JMJD4;JMJD4;SNAP47	NM_023007;NM_001161465;NM_053052	Body;Body;TSS200	chr1:227922643-227923431	N_Shore		1:225989091-225990014	1:227922251-227923840	Promoter_Associated
cg00012792	12769318	37	8064493	6	8009492	R	MUTED	NM_201280	Body	chr6:8064046-8064765	Island		6:8009076-8009757	6:8063910-8065273	Promoter_Associated	True
cg00013618	50610354	37	22380839	22	20710839	R
cg00014085	12754323	37	85581505	2	85435016	R	ELMOD3;ELMOD3;ELMOD3;ELMOD3;RETSAT	NM_001135021;NM_001135022;NM_001135023;NM_032213;NM_017750	TSS1500;TSS1500;TSS1500;TSS1500;1stExon	chr2:85581618-85581963	N_Shore		2:85434548-85435717	2:85581213-85582099	Promoter_Associated
cg00014837	68624323	37	6757257	12	6627518	R	ACRBP	NM_032489	TSS1500	chr12:6756001-6756679	S_Shore
cg00015770	57724301	37	122302007	4	122521457	F	QRFPR;QRFPR	NM_198179;NM_198179	1stExon;5'UTR	chr4:122301567-122302290	Island	True	4:122520888-122521727
cg00016968	30804370	37	113250448	1	113051971	R	RHOC;RHOC;RHOC	NM_001042679;NM_175744;NM_001042678	TSS1500;TSS1500;TSS1500	chr1:113249342-113250198	S_Shore
cg00019495	46810475	37	57547525	4	57242282	R	HOPX;HOPX;HOPX;HOPX;HOPX;HOPX	NM_139212;NM_139212;NM_032495;NM_001145460;NM_032495;NM_001145460	5'UTR;1stExon;1stExon;5'UTR;5'UTR;1stExon			True		4:57547342-57547765	Unclassified_Cell_type_specific
cg00020533	37802337	37	35480916	6	35588894	F	TULP1	NM_003322	TSS1500	chr6:35479388-35479678	S_Shore
cg00021527	51801304	37	34136180	17	31160293	R	TAF15;TAF15	NM_139215;NM_003487	TSS1500;TSS1500	chr17:34135878-34137007	Island			17:34135597-34136934	Promoter_Associated
cg00022606	55626476	37	442445	20	390445	F	TBC1D20	NM_144628	Body	chr20:442530-443365	N_Shore		20:390378-390449	20:442145-444064	Promoter_Associated
cg00022866	22652382	37	64108440	11	63865016	F	CCDC88B	NM_032251	Body	chr11:64109822-64110228	N_Shore		11:63864757-63865127	11:64106983-64111798	Promoter_Associated
cg00024396	59725353	37	53214008	6	53321967	R	ELOVL5	NM_021814	TSS200	chr6:53212617-53214043	Island		6:53320361-53322171	6:53212333-53214175	Promoter_Associated	True
cg00024812	73651364	37	9564248	2	9481699	F	ITGB1BP1;ITGB1BP1;CPSF3	NM_022334;NM_004763;NM_016207	TSS1500;TSS1500;Body	chr2:9563126-9564282	Island		2:9479984-9481773
cg00025138	63651469	37	71275917	14	70345670	R	MAP3K9	NM_033141	TSS200	chr14:71275512-71276571	Island		14:70345058-70346382
cg00025991	59707408	37	736625	10	726625	R	DIP2C	NM_014974	TSS1500	chr10:734707-735606	S_Shore		10:726443-727439
cg00027083	59610494	37	5543801	18	5533801	F	EPB41L3	NM_012307	5'UTR	chr18:5543437-5544241	Island		18:5532823-5534217	18:5543793-5544104	Unclassified_Cell_type_specific
cg00027674	13642308	37	87908897	11	87548545	R	RAB38	NM_022337	TSS1500	chr11:87908243-87908614	S_Shore
cg00029826	47648426	37	20801459	14	19871299	F	CCNB1IP1;CCNB1IP1	NM_182849;NM_021178	TSS200;TSS200					14:20801200-20801870	Promoter_Associated
cg00029931	45616329	37	100645741	X	100532397	F	RPL36A	NM_021029	TSS1500	chrX:100645780-100646107	N_Shore			X:100645391-100646487	Promoter_Associated
cg00030047	49667436	37	6268790	1	6191377	R	RNF207	NM_207396	Body	chr1:6268820-6269588	N_Shore	True	1:6191294-6192145	1:6267663-6270376	Promoter_Associated	True
cg00031162	51649416	37	7453377	17	7394101	R	TNFSF12;TNFSF12-TNFSF13	NM_003809;NM_172089	Body;Body	chr17:7452150-7452645	S_Shore	True		17:7451854-7453481	Unclassified	True
cg00032227	30698453	37	72772512	17	70284107	F	TMEM104;NAT9	NM_017728;NM_015654	TSS200;TSS200	chr17:72772244-72772692	Island		17:70283877-70284361	17:72771670-72773434	Promoter_Associated
cg00032666	49773333	37	149613398	X	149364056	R	MAMLD1	NM_005491	TSS1500
cg00033516	63793398	37	38666773	4	38343168	R	FLJ13197;KLF3	NR_026804;NM_016531	TSS1500;5'UTR	chr4:38664649-38666531	S_Shore
cg00033773	53623350	37	12779366	19	12640366	R	MORG1;MORG1;C19orf56;MORG1	NM_032332;NM_001099737;NM_016145;NR_029375	TSS1500;5'UTR;Body;Body	chr19:12779795-12781094	N_Shore
cg00034039	62763343	37	74526266	9	73716086	F	C9orf85;FAM108B1;FAM108B1	NM_182505;NM_016014;NM_001025780	TSS200;TSS200;TSS200	chr9:74525249-74526679	Island		9:73714857-73716499	9:74525960-74526713	Promoter_Associated
cg00035347	35754371	37	104953608	10	104943598	F	NT5C2;NT5C2	NM_012229;NM_001134373	TSS1500;TSS1500	chr10:104952242-104953232	S_Shore
cg00035623	49736375	37	55919836	19	60611648	F	UBE2S	NM_014501	TSS1500	chr19:55918699-55919816	S_Shore		19:60610512-60611649	19:55918477-55920251	Unclassified
cg00037763	41775481	37	42281763	18	40535761	F	SETBP1;SETBP1	NM_015559;NM_001130110	Body;Body
cg00037940	30794505	37	138479285	3	139961975	R	PIK3CB	NM_006219	TSS1500
cg00040861	65641485	37	2328391	19	2279391	F	LSM7;SPPL2B;SPPL2B	NM_016199;NM_152988;NM_001077238	Body;TSS1500;TSS1500	chr19:2328364-2329089	Island		19:2279365-2280361	19:2328209-2330090	Promoter_Associated
cg00040873	26656430	37	2009157	16	1949158	F	NDUFB10	NM_004548	TSS1500	chr16:2009496-2009919	N_Shore			16:2008856-2009925	Promoter_Associated
cg00041575	53636345	37	2322741	11	2279317	F	C11orf21;TSPAN32;C11orf21	NR_024621;NM_139022;NM_001142946	Body;TSS1500;Body
cg00042156	54683404	37	42970842	10	42290848	F	LOC84856	NR_026827	TSS200	chr10:42971195-42971834	N_Shore					True
cg00043004	18621324	37	2030892	16	1970893	R	NOXO1;NOXO1;NOXO1	NM_172167;NM_144603;NM_172168	Body;Body;Body	chr16:2028987-2030710	S_Shore		16:1968003-1970977	16:2030082-2031865	Unclassified_Cell_type_specific
cg00043080	61650481	37	40853155	19	45544995	R	PLD3;PLD3;C19orf47	NM_012268;NM_001031696;NM_178830	TSS1500;TSS1500;5'UTR	chr19:40854180-40854733	N_Shore
cg00044245	23659481	37	94128889	6	94185610	F	EPHA7	NM_004440	Body	chr6:94126272-94129677	Island		6:94184852-94185615			True
cg00044729	73663432	37	40290976	22	38620922	F	ENTHD1	NM_152512	TSS1500
cg00047050	53791439	37	107879431	11	107384641	F	CUL5;CUL5	NM_003478;NM_003478	5'UTR;1stExon	chr11:107879500-107880398	N_Shore			11:107878958-107880647	Promoter_Associated
cg00047469	69767463	37	116172568	9	115212389	R	POLE3;C9orf43;POLE3	NR_027261;NM_152786;NM_017443	Body;TSS1500;Body	chr9:116172303-116173090	Island		9:115212077-115212941	9:116172101-116173614	Promoter_Associated
cg00050312	36709378	37	64299065	17	61729527	F	PRKCA	NM_002737	1stExon	chr17:64298047-64299617	Island		17:61728450-61730079	17:64297874-64299766	Promoter_Associated
cg00051623	74727303	37	104907029	11	104412239	F	CASP1;CASP1;CASP1;CASP1;CASP1	NM_001223;NM_033292;NM_033294;NM_033293;NM_033295	Body;Body;Body;Body;Body
cg00051979	47611362	37	95462161	10	95452151	R	C10orf4;C10orf4	NM_145246;NM_145246	5'UTR;1stExon	chr10:95462160-95462500	Island		10:95452151-95452579
cg00053292	70795423	37	61678300	17	59032032	R	TACO1;TACO1	NM_016360;NM_016360	1stExon;5'UTR	chr17:61678154-61678678	Island		17:59031887-59032440	17:61677702-61679053	Promoter_Associated
cg00053647	24773368	37	6866072	7	6832597	R	C7orf28B	NM_198097	TSS1500	chr7:6865701-6866094	Island		7:6831854-6832600	7:6865789-6866128	Unclassified_Cell_type_specific
cg00054706	71654428	37	68289972	2	68143476	R	C1D;C1D	NM_006333;NM_173177	5'UTR;5'UTR				2:68143440-68143825	2:68289553-68290761	Promoter_Associated	True
cg00055233	57706488	37	5339677	9	5329677	F	RLN1	NM_006911	1stExon	chr9:5339026-5339678	Island			9:5339645-5339864	Unclassified
cg00056767	22713355	37	44453183	13	43351183	R	CCDC122;C13orf31;C13orf31	NM_144974;NM_001128303;NM_153218	5'UTR;TSS1500;TSS1500	chr13:44453207-44454295	N_Shore
cg00057593	30604333	37	143916959	8	143913961	R	GML	NM_002066	5'UTR	chr8:143916135-143916405	S_Shore
cg00058938	12688302	37	40724733	19	45416573	R	TTC9B	NM_152479	TSS1500	chr19:40723104-40724389	S_Shore
cg00059225	13603426	37	151304357	5	151284550	F	GLRA1;GLRA1;GLRA1;GLRA1	NM_000171;NM_001146040;NM_000171;NM_001146040	1stExon;1stExon;5'UTR;5'UTR	chr5:151304226-151304824	Island	True	5:151284420-151284603	5:151304175-151304431	Unclassified_Cell_type_specific	True
cg00059424	52601410	37	30988148	22	29318148	R	PES1	NM_014303	TSS1500	chr22:30987605-30988384	Island		22:29318148-29318354	22:30987326-30988505	Promoter_Associated
cg00059740	45622381	37	134855689	7	134506229	F	C7orf49;C7orf49;C7orf49	NR_024186;NM_024033;NR_024185	TSS200;TSS200;TSS200	chr7:134854975-134855696	Island		7:134505477-134506367	7:134855376-134855805	Promoter_Associated
cg00059930	65716409	37	48894382	13	47792383	R	RB1	NM_000321	Body	chr13:48892635-48893857	S_Shore		13:47791943-47792597	13:48894232-48894678	Unclassified_Cell_type_specific
cg00060762	13643326	37	52264133	15	50051425	R	LEO1	NM_138792	TSS200	chr15:52263568-52264225	Island		15:50050861-50051488	15:52263340-52264419	Promoter_Associated
cg00060882	11804497	37	24072811	X	23982732	F	EIF2S3	NM_001415	TSS1500	chrX:24072558-24073135	Island		X:23982644-23983279	X:24071907-24073667	Promoter_Associated
cg00061059	54795408	37	14640983	19	14501983	R	TECR	NM_138501	Body	chr19:14639879-14641040	Island		19:14500880-14501997	19:14639815-14641266	Promoter_Associated
cg00061629	11743340	37	44325258	11	44281834	R	ALX4	NM_021926	Body	chr11:44325657-44326517	N_Shore		11:44281482-44283093
cg00062776	40657503	37	49402424	19	54094236	F	TULP2	NM_003323	TSS1500	chr19:49403222-49403618	N_Shore
cg00063144	58607414	37	39554055	17	36807581	R	KRT31	NM_002277	TSS1500
cg00065385	70695427	37	111623395	9	110663216	F	ACTL7A	NM_006687	TSS1500
cg00065408	39755497	37	49212475	12	47498742	R	CACNB3	NM_000725	TSS200	chr12:49212162-49212642	Island		12:47498175-47499037	12:49211518-49213860	Unclassified
cg00066153	17692413	37	125550744	11	125055954	F	ACRV1;ACRV1;ACRV1;ACRV1;ACRV1;ACRV1;ACRV1;ACRV1;ACRV1;ACRV1;ACRV1;ACRV1;ACRV1;ACRV1;ACRV1;ACRV1;ACRV1;ACRV1	NM_020107;NM_020110;NM_020113;NM_020115;NM_020108;NM_001612;NM_020107;NM_020115;NM_020110;NM_001612;NM_020108;NM_020069;NM_020113;NM_020111;NM_020111;NM_020109;NM_020069;NM_020109	1stExon;1stExon;5'UTR;1stExon;5'UTR;5'UTR;5'UTR;5'UTR;5'UTR;1stExon;1stExon;1stExon;1stExon;1stExon;5'UTR;1stExon;5'UTR;5'UTR
cg00066816	67689345	37	158758353	5	158690931	F	IL12B	NM_002187	TSS1500	chr5:158758474-158758839	N_Shore	True		5:158757616-158759200	Unclassified	True
cg00067471	26702353	37	1241377	19	1192377	R	ATP5D;ATP5D	NM_001001975;NM_001687	TSS1500;TSS1500	chr19:1241619-1242569	N_Shore			19:1241358-1242294	Promoter_Associated
cg00069261	10804506	37	22386531	16	22294032	R	CDR2	NM_001802	TSS1500	chr16:22385077-22386485	S_Shore		16:22292579-22294113	16:22385074-22386779	Promoter_Associated
cg00071250	36755479	37	172628263	1	170894886	R	FASLG;FASLG	NM_000639;NM_000639	1stExon;5'UTR					1:172627933-172628358	Unclassified_Cell_type_specific
cg00071998	27650466	37	31708121	6	31816100	F	MSH5;MSH5;MSH5;MSH5	NM_002441;NM_025259;NM_172165;NM_172166	5'UTR;5'UTR;5'UTR;5'UTR	chr6:31707489-31708336	Island		6:31815432-31816289	6:31707012-31708446	Promoter_Associated
cg00072216	25601346	37	2263638	4	2233436	F	MXD4	NM_006454	Body	chr4:2262960-2264669	Island		4:2232759-2234467
cg00073650	28739478	37	88922166	16	87449667	F	GALNS;TRAPPC2L	NM_000512;NM_016209	Body;TSS1500	chr16:88922671-88923976	N_Shore			16:88921039-88922169	Unclassified
cg00075967	18733450	37	74495354	15	72282407	F	STRA6;STRA6;STRA6;STRA6;STRA6;STRA6	NM_001142617;NM_001142618;NM_001142618;NM_001142619;NM_022369;NM_001142620	5'UTR;5'UTR;1stExon;5'UTR;TSS200;5'UTR							True
cg00076645	58668507	37	171711562	5	171644167	R	UBTD2	NM_152277	TSS1500	chr5:171711372-171711583	Island		5:171642555-171644315
cg00077457	25729413	37	90460000	1	90232588	R	ZNF326;LOC492303;ZNF326	NM_182975;NR_002830;NM_182976	TSS1500;Body;TSS1500	chr1:90460399-90461237	N_Shore
cg00077877	18644492	37	131414474	8	131483656	R	ASAP1	NM_018482	TSS1500
cg00078194	42780504	37	46402949	11	46359525	R	MDK;MDK;MDK	NM_002391;NM_001012334;NM_001012333	TSS1500;5'UTR;TSS1500	chr11:46402624-46404139	Island		11:46358699-46360747
cg00078867	36710328	37	48542398	X	48427342	R	WAS	NM_000377	Body					X:48541746-48542414	Promoter_Associated_Cell_type_specific
cg00079056	11694507	37	33239641	9	33229641	R	SUGT1P1;SPINK4	NR_003667;NM_014471	Body;TSS1500
cg00079563	65630302	37	43253521	22	41583465	F	ARFGAP3;ARFGAP3	NM_014570;NM_001142293	TSS200;TSS200	chr22:43252653-43253667	Island		22:41582299-41583611	22:43252089-43253735	Promoter_Associated
cg00080012	54778334	37	85955689	11	85633337	F	EED;EED	NM_152991;NM_003797	TSS200;TSS200	chr11:85955808-85956517	N_Shore			11:85955412-85955756	Promoter_Associated
cg00081935	16628417	37	3186906	12	3057167	R	TSPAN9;TSPAN9	NM_001168320;NM_006675	5'UTR;5'UTR	chr12:3186011-3186968	Island		12:3056194-3057229
cg00081975	72613432	37	48712370	17	46067369	R	ABCC3;ABCC3	NM_001144070;NM_003786	Body;Body	chr17:48712050-48712705	Island		17:46066901-46067692	17:48712073-48712604	Unclassified_Cell_type_specific	True
cg00083937	28644334	37	51039805	22	49386671	R	MAPK8IP2	NM_012324	Body	chr22:51038494-51039752	S_Shore
cg00084687	41630466	37	92076896	7	91914832	F	GATAD1;GATAD1	NM_021167;NM_021167	1stExon;5'UTR	chr7:92076699-92077395	Island		7:91914598-91915351	7:92075958-92078267	Promoter_Associated
cg00089071	43706375	37	36905809	17	34159335	R	PCGF2	NM_007144	TSS1500	chr17:36903871-36906328	Island		17:34157074-34160846	17:36905806-36906170	Unclassified
cg00090147	66620505	37	11562367	8	11599776	R	GATA4	NM_002052	5'UTR	chr8:11559596-11562956	Island		8:11599467-11600365	8:11561628-11562706	Unclassified_Cell_type_specific
cg00091693	26609493	37	39041602	17	36295128	R	KRT20	NM_019010	TSS200					17:39041110-39041866	Unclassified_Cell_type_specific
cg00093177	55696436	37	37185495	17	34439021	F
cg00094319	18653383	37	25670530	13	24568530	F	PABPC3	NM_030979	1stExon	chr13:25670041-25670531	Island		13:24568042-24568531
cg00094851	49625464	37	26205706	2	26059210	R	KIF3C	NM_002254	TSS1500	chr2:26204554-26205649	S_Shore		2:26057468-26059529	2:26204073-26205999	Promoter_Associated
cg00095526	50662303	37	201081686	1	199348309	F	CACNA1S;CACNA1S	NM_000069;NM_000069	1stExon;5'UTR	chr1:201083458-201084567	N_Shore
cg00095674	46685443	37	150122654	1	148389278	F	PLEKHO1	NM_016274	Body	chr1:150121695-150123078	Island		1:148388248-148389792			True
cg00096922	28682367	37	96654185	7	96492121	R	DLX5	NM_005221	TSS200	chr7:96653467-96654199	Island		7:96490753-96492285			True
cg00097536	33713469	37	43454476	2	43307980	F	ZFP36L2;LOC100129726	NM_006887;NR_027251	TSS1500;Body	chr2:43451445-43454951	Island		2:43304800-43308496	2:43454476-43455439	Promoter_Associated
cg00098162	54619354	37	90619573	10	90609553	R
cg00098239	37666448	37	7599173	19	7505173	R	PNPLA6;PNPLA6;PNPLA6;PNPLA6;PNPLA6;PNPLA6	NM_001166114;NM_006702;NM_001166111;NM_001166112;NM_001166112;NM_001166113	TSS1500;5'UTR;TSS1500;5'UTR;1stExon;TSS1500	chr19:7598413-7601008	Island		19:7504882-7505397
cg00101227	59747444	37	161280266	1	159546890	R	MPZ	NM_000530	TSS1500	chr1:161283775-161284007	N_Shelf
cg00103783	63809353	37	7487249	17	7427973	F	MPDU1;MPDU1	NR_024603;NM_004870	Body;1stExon	chr17:7486285-7487431	Island		17:7427022-7428155	17:7486564-7487870	Promoter_Associated
cg00105253	38710393	37	105647194	14	104718239	R	NUDT14	NM_177533	Body	chr14:105647469-105647827	N_Shore			14:105646800-105648756	Unclassified
cg00105470	52761436	37	228290868	1	226357491	F	C1orf35	NM_024319	1stExon	chr1:228289669-228291184	Island		1:226356293-226357807	1:228290770-228291234	Promoter_Associated
cg00107187	47697316	37	105070998	14	104142043	F	TMEM179	NM_207379	1stExon	chr14:105070518-105071463	Island	True	14:104141463-104142634
cg00107488	13619364	37	19930437	22	18310437	R	COMT;TXNRD2	NM_000754;NM_006440	5'UTR;TSS1500	chr22:19929096-19929468	S_Shore	True
cg00107632	17703507	37	37828500	4	37504895	F	PGM2	NM_018290	Body	chr4:37828144-37828945	Island		4:37504441-37505540	4:37827613-37829045	Promoter_Associated
cg00108454	22790474	37	22963614	1	22836201	F	C1QA	NM_015991	5'UTR
cg00109274	34646376	37	42623032	13	41521032	F	DGKH;DGKH	NM_152910;NM_178009	1stExon;1stExon	chr13:42621745-42623038	Island		13:41519746-41521792	13:42622968-42623162	Promoter_Associated
cg00112517	37660425	37	37783011	17	35036537	R	PPP1R1B	NM_032192	TSS200	chr17:37783314-37783919	N_Shore
cg00113020	19734396	37	55173482	19	59865294	R	LILRB4;LILRB4	NM_006847;NM_001081438	TSS1500;TSS1500
cg00113951	53630432	37	121078090	12	119562473	F	CABP1	NM_001033677	TSS1500	chr12:121078161-121079483	N_Shore			12:121077958-121079708	Unclassified
cg00115714	35767486	37	111196112	6	111302805	R	AMD1;AMD1;AMD1;AMD1	NM_001033059;NM_001634;NM_001033059;NM_001634	5'UTR;1stExon;1stExon;5'UTR	chr6:111195383-111197576	Island			6:111195709-111196155	Promoter_Associated
cg00116234	58612339	37	18474243	9	18464243	R	ADAMTSL1;ADAMTSL1	NM_052866;NM_001040272	1stExon;1stExon			True
cg00116838	15623424	37	46001746	19	50693586	R	RTN2;FLJ40125;RTN2	NM_005619;NM_001080401;NM_206900	TSS1500;1stExon;TSS1500	chr19:46001830-46002686	N_Shore	True		19:46001585-46003037	Unclassified
cg00117172	24722448	37	25255838	1	25128425	F	RUNX3;RUNX3	NM_001031680;NM_004350	Body;Body	chr1:25255527-25259005	Island		1:25127743-25131723
cg00119079	10795340	37	182880278	3	184362972	R	LAMP3	NM_014398	Body	chr3:182880277-182880722	Island	True	3:184362774-184363406	3:182879953-182880870	Unclassified	True
cg00121158	52664394	37	6757826	9	6747826	F	KDM4C;KDM4C;KDM4C;KDM4C;KDM4C;KDM4C;KDM4C	NM_001146694;NM_001146695;NM_001146694;NM_015061;NM_015061;NM_001146695;NM_001146696	5'UTR;1stExon;1stExon;5'UTR;1stExon;5'UTR;Body	chr9:6757336-6758872	Island		9:6747139-6749054	9:6756951-6758483	Promoter_Associated
cg00121640	29682301	37	120176515	9	119216336	R	ASTN2;ASTN2;ASTN2	NM_198186;NM_014010;NM_198187	Body;Body;Body	chr9:120175253-120177496	Island		9:119215075-119217311
cg00121904	39602423	37	43741826	X	43626770	F	MAOB	NM_000898	TSS200	chrX:43741299-43741827	Island			X:43741671-43741917	Unclassified_Cell_type_specific
cg00123035	60715326	37	151319538	1	149586162	F	RFX5;RFX5	NM_000449;NM_001025603	5'UTR;5'UTR	chr1:151319326-151319545	Island		1:149585966-149586615	1:151319031-151320330	Promoter_Associated
cg00126034	50684321	37	44896162	17	42251161	F	WNT3	NM_030753	TSS200	chr17:44895800-44897025	Island	True	17:42250833-42252083			True
cg00126657	23691375	37	47967250	X	47852194	R	SSX6	NR_028366	TSS200
cg00126698	66688371	37	100640503	X	100527159	F	BTK	NM_000061	5'UTR
cg00128197	30701445	37	53461455	X	53478180	F	HSD17B10;HSD17B10	NM_001037811;NM_004493	TSS200;TSS200	chrX:53461178-53461463	Island		X:53477827-53478188	X:53461138-53461763	Promoter_Associated
cg00128560	23675385	37	3352013	16	3292014	F	TIGD7	NM_033208	TSS1500	chr16:3355020-3356012	N_Shelf
cg00128654	42654435	37	90798063	14	89867816	F	C14orf102;C14orf102	NM_199043;NM_017970	5'UTR;Body	chr14:90798164-90798394	N_Shore	True		14:90797830-90798833	Promoter_Associated
cg00128766	71621486	37	47185216	1	46957803	F	KIAA0494	NM_014774	TSS1500	chr1:47184402-47185083	S_Shore			1:47184258-47185295	Promoter_Associated
cg00128877	46706362	37	47070178	1	46842765	F	MKNK1;MKNK1;MKNK1;MKNK1;MKNK1	NM_198973;NR_024176;NR_024174;NM_003684;NM_001135553	TSS1500;TSS1500;TSS1500;TSS1500;TSS1500	chr1:47069615-47070179	Island		1:46842219-46842766	1:47069491-47070741	Promoter_Associated
cg00129774	46706475	37	56360414	12	54646681	F	CDK2;SILV;CDK2	NM_001798;NM_006928;NM_052827	TSS200;TSS1500;TSS200	chr12:56360467-56360909	N_Shore			12:56360234-56360721	Promoter_Associated
cg00131121	60648378	37	102119710	7	101906715	R	POLR2J	NM_006234	TSS1500	chr7:102119203-102119605	S_Shore
cg00131557	14666387	37	43596656	13	42494656	R	DNAJC15	NM_013238	TSS1500	chr13:43597504-43597856	N_Shore
cg00132141	32782486	37	69456307	10	69126313	R	CTNNA3	NM_013266	TSS1500
cg00133909	50769432	37	73977201	15	71764254	R	CD276;CD276	NM_001024736;NM_025240	5'UTR;5'UTR	chr15:73976559-73977323	Island		15:71763478-71764416	15:73975934-73977588	Unclassified
cg00134539	18809359	37	43824071	21	42697140	F	UBASH3A;UBASH3A	NM_001001895;NM_018961	1stExon;1stExon					21:43823474-43824410	Unclassified_Cell_type_specific
cg00134787	32654300	37	10419499	17	10360224	R	MYH1	NM_005963	Body
cg00135056	40609478	37	128997295	3	130479985	R	C3orf37;C3orf37	NM_020187;NM_001006109	TSS1500;TSS1500	chr3:128997382-128997600	N_Shore			3:128997156-128999004	Promoter_Associated
cg00136105	20761402	37	102224911	12	100749042	F	GNPTAB	NM_024312	TSS1500	chr12:102224262-102224614	S_Shore			12:102223977-102225512	Promoter_Associated
cg00136405	45743323	37	123542198	4	123761648	R	IL21;IL21	NM_021803;NM_021803	5'UTR;1stExon
cg00136477	67806337	37	22970339	1	22842926	F	C1QC;C1QC	NM_172369;NM_001114101	5'UTR;5'UTR	chr1:22974050-22974303	N_Shelf
cg00136736	42641438	37	29949905	22	28279905	F	THOC5;THOC5;THOC5;THOC5	NM_001002878;NM_001002877;NM_001002879;NM_003678	TSS1500;TSS200;TSS1500;TSS200	chr22:29949478-29949824	S_Shore		22:28279479-28279975	22:29949220-29950278	Promoter_Associated
cg00138126	70729503	37	56286697	20	55720103	F	PMEPA1;PMEPA1;PMEPA1	NM_199169;NM_199170;NM_199171	TSS1500;TSS1500;TSS200	chr20:56283891-56285395	S_Shore
cg00141162	42613304	37	121379777	3	122862467	R	HCLS1;HCLS1	NM_005335;NM_005335	1stExon;5'UTR					3:121379051-121380172	Promoter_Associated
cg00141845	48658439	37	74493352	X	74410077	R	UPRT;UPRT	NM_145052;NR_030774	TSS1500;TSS1500					X:74493346-74494140	Promoter_Associated
cg00143376	54690508	37	232394702	2	232102946	R	NMUR1	NM_006056	Body	chr2:232394763-232395337	N_Shore
cg00143998	31613460	37	228645859	1	226712482	F	HIST3H2A;HIST3H2BB	NM_033445;NM_175055	TSS1500;1stExon	chr1:228645196-228646434	Island		1:226712415-226713137	1:228644770-228645978	Promoter_Associated
cg00145118	34777307	37	141393931	5	141374115	F	GNPDA1	NM_005471	TSS1500	chr5:141392360-141392587	S_Shore
cg00145348	46706343	37	55026862	X	55043587	R	APEX2	NM_014481	1stExon	chrX:55026359-55026985	Island		X:55043087-55043710	X:55025908-55027049	Promoter_Associated_Cell_type_specific	True
cg00146096	70646502	37	22647309	11	22603885	R	FANCF	NM_022725	1stExon	chr11:22646706-22647441	Island		11:22603260-22604073	11:22646166-22647866	Promoter_Associated
cg00149659	25763386	37	10157352	3	10132352	R	C3orf10;C3orf10	NM_018462;NM_018462	1stExon;5'UTR	chr3:10157129-10157612	Island		3:10132099-10132938	3:10156933-10158234	Promoter_Associated
cg00149976	46620309	37	127541529	3	129024219	F	MGLL;MGLL;MGLL	NM_001003794;NM_007283;NM_007283	5'UTR;5'UTR;1stExon	chr3:127541270-127542048	Island		3:129024004-129025087			True
cg00151234	38724382	37	77359363	X	77246019	R	PGK1	NM_000291	TSS1500	chrX:77359303-77359979	Island		X:77246011-77247167	X:77359057-77359965	Promoter_Associated
cg00151607	13743335	37	88923507	16	87451008	R	TRAPPC2L;TRAPPC2L;GALNS	NM_016209;NM_016209;NM_000512	1stExon;5'UTR;TSS200	chr16:88922671-88923976	Island		16:87450183-87451505	16:88923225-88925446	Promoter_Associated
cg00152644	16791468	37	153068236	1	151334860	R	SPRR2E	NM_001024209	TSS1500
cg00155167	29652393	37	100025831	8	100095007	R	VPS13B;VPS13B;VPS13B;VPS13B	NM_152564;NM_181661;NM_017890;NM_015243	5'UTR;5'UTR;5'UTR;5'UTR	chr8:100025146-100025999	Island		8:100094176-100095133	8:100024700-100026399	Promoter_Associated
cg00155485	24675450	37	116714600	12	115198983	R	MED13L	NM_015335	Body				12:115198816-115200525	12:116713773-116714905	Promoter_Associated
cg00155609	34743320	37	12912527	19	12773527	R	PRDX2;PRDX2	NM_005809;NM_181738	5'UTR;5'UTR	chr19:12911931-12912918	Island		19:12772805-12774156	19:12912076-12913522	Promoter_Associated
cg00156216	54762462	37	129939849	11	129445059	R	APLP2;APLP2;APLP2;APLP2;APLP2;APLP2;APLP2;APLP2;APLP2;APLP2	NR_024516;NR_024515;NM_001142278;NM_001142278;NM_001142276;NM_001642;NM_001642;NM_001142276;NM_001142277;NM_001142277	Body;Body;1stExon;5'UTR;5'UTR;5'UTR;1stExon;1stExon;1stExon;5'UTR	chr11:129938936-129940798	Island		11:129444563-129446125	11:129939633-129939878	Promoter_Associated
cg00156744	36701431	37	171615663	5	171548268	F	STK10	NM_005990	TSS1500	chr5:171614430-171615939	Island		5:171547059-171548544	5:171615117-171616622	Promoter_Associated
cg00158308	39672348	37	97646341	13	96444342	R	OXGR1	NM_080818	5'UTR	chr13:97646394-97646737	N_Shore	True	13:96444342-96444780
cg00160914	20719323	37	112299263	1	112100786	F	DDX20;C1orf183	NM_007204;NM_198926	Body;TSS1500	chr1:112298041-112298992	S_Shore
cg00162401	61737323	37	52859823	6	52967782	F	GSTA4	NM_001512	5'UTR	chr6:52859565-52859767	S_Shore		6:52967525-52967783	6:52859528-52860542	Promoter_Associated
cg00162643	50637435	37	32526492	9	32516492	F	DDX58	NM_014314	TSS200	chr9:32526144-32526424	S_Shore			9:32525407-32526817	Promoter_Associated
cg00164898	22708503	37	50709127	22	49051254	F	MAPK11	NM_002751	TSS1500	chr22:50708190-50710490	Island		22:49050395-49051255	22:50708786-50709171	Unclassified
cg00165981	14795480	37	74808039	5	74843795	R	COL4A3BP;COL4A3BP;COL4A3BP;POLK	NM_031361;NM_001130105;NM_005713;NM_016218	TSS1500;TSS1500;TSS1500;5'UTR	chr5:74806581-74807974	S_Shore			5:74807399-74808112	Promoter_Associated
cg00167504	47651334	37	43798622	7	43765147	R	BLVRA	NM_000712	5'UTR	chr7:43797823-43798802	Island					True
cg00168082	49637447	37	133589177	9	132578998	R	ABL1	NM_007313	TSS200	chr9:133587865-133588901	S_Shore		9:132578958-132579049	9:133587886-133590000	Promoter_Associated
cg00168785	67793490	37	160142643	2	159850889	F	WDSUB1;WDSUB1;WDSUB1	NM_001128212;NM_001128213;NM_152528	5'UTR;5'UTR;5'UTR	chr2:160142607-160143567	Island		2:159850854-159852003	2:160142455-160143956	Promoter_Associated
cg00168942	74640349	37	35894430	10	35934436	R	GJD4;GJD4	NM_153368;NM_153368	1stExon;5'UTR	chr10:35896518-35897461	N_Shelf
cg00171126	41759462	37	40752522	21	39674392	R	WRB	NM_004627	Body	chr21:40752087-40752825	Island		21:39673958-39674407	21:40751723-40753077	Promoter_Associated
cg00171161	62679369	37	88343636	4	88562660	R	NUDT9;NUDT9	NM_024047;NM_198038	TSS200;TSS200	chr4:88343677-88344159	N_Shore			4:88343413-88344339	Promoter_Associated	True
cg00174500	72747419	37	23846479	14	22916319	R	CMTM5;CMTM5	NM_138460;NM_001037288	1stExon;1stExon			True
cg00174901	35748414	37	709889	19	660889	R	PALM;PALM	NM_002579;NM_001040134	Body;Body	chr19:709129-709990	Island		19:659535-660990
cg00176210	55696349	37	41654967	8	41774124	R	ANK1;ANK1;ANK1;ANK1;ANK1	NM_020476;NM_020475;NM_001142446;NM_020477;NM_000037	Body;Body;Body;Body;Body	chr8:41654875-41655984	Island		8:41773992-41774638	8:41654959-41655898	Unclassified_Cell_type_specific	True
cg00176879	71668482	37	2843525	20	2791525	F	VPS16;PTPRA;VPS16	NM_080413;NM_002836;NM_022575	Body;TSS1500;Body
cg00177013	19627353	37	62339100	20	61809544	F	ARFRP1;ZGPAT;ZGPAT;ZGPAT;ARFRP1	NM_001134758;NM_181485;NM_032527;NM_001083113;NM_003224	5'UTR;TSS1500;TSS1500;5'UTR;5'UTR	chr20:62338659-62340274	Island		20:61808739-61811021
cg00177698	67608457	37	46018875	17	43373874	F	PNPO	NM_018129	TSS200				17:43373730-43374213	17:46018384-46020000	Promoter_Associated
cg00177923	38778472	37	29952655	8	30072197	R	LEPROTL1;LEPROTL1	NM_001128208;NM_015344	TSS1500;TSS1500	chr8:29952635-29953584	Island		8:30072193-30073121	8:29952646-29953396	Promoter_Associated	True
cg00178790	43727388	37	13726864	18	13716864	F	C18orf19;RNMT;C18orf19	NM_152352;NM_003799;NM_001098801	TSS1500;5'UTR;TSS1500	chr18:13725979-13727370	Island		18:13715863-13717338	18:13725886-13727345	Promoter_Associated
cg00179446	14699334	37	118986947	X	118870975	F	UPF3B;UPF3B;UPF3B;UPF3B	NM_023010;NM_023010;NM_080632;NM_080632	1stExon;5'UTR;1stExon;5'UTR	chrX:118986684-118987252	Island		X:118870542-118871280	X:118986766-118987398	Promoter_Associated
cg00180012	37802460	37	108615929	6	108722622	R	LACE1	NM_145315	TSS200	chr6:108615961-108616398	N_Shore		6:108722498-108723221	6:108615553-108616880	Promoter_Associated
cg00180631	71788424	37	149736640	X	149487298	R	MTM1	NM_000252	TSS1500	chrX:149736720-149737756	N_Shore			X:149736302-149737928	Promoter_Associated
cg00183916	19714351	37	14204936	17	14145661	F	HS3ST3B1	NM_006041	1stExon	chr17:14204168-14207702	Island		17:14144436-14148427
cg00184884	41802430	37	31892343	22	30222343	F	SFI1;SFI1;SFI1;SFI1	NM_001007467;NM_001007467;NM_014775;NM_014775	5'UTR;1stExon;1stExon;5'UTR	chr22:31892036-31893097	Island		22:30221988-30223097	22:31891846-31893631	Unclassified
cg00184893	30698500	37	8021705	17	7962430	F	ALOXE3;ALOXE3	NM_021628;NM_001165960	5'UTR;Body	chr17:8022050-8022306	N_Shore	True	17:7961887-7963130	17:8020989-8022682	Promoter_Associated
cg00185103	47682419	37	44430886	19	49122726	F	ZNF45	NM_003425	TSS1500
cg00185839	63767398	37	804954	11	794954	R	LRDD;LRDD;LRDD	NM_018494;NM_145887;NM_145886	5'UTR;TSS1500;5'UTR	chr11:804827-805608	Island		11:794761-795630	11:804578-805749	Promoter_Associated
cg00186141	42663366	37	131241768	7	130892308	F	PODXL;PODXL	NM_001018111;NM_005397	TSS1500;TSS1500	chr7:131240513-131241847	Island		7:130890887-130892381	7:131240294-131242057	Unclassified
cg00186701	10607449	37	98290510	8	98359686	R	TSPYL5	NM_033512	TSS1500	chr8:98289604-98290404	S_Shore		8:98358575-98359687	8:98289986-98290577	Promoter_Associated	True
cg00186954	69629341	37	8933980	11	8890556	R	ST5;C11orf17;C11orf17	NM_005418;NM_182901;NM_020642	TSS1500;Body;Body	chr11:8932573-8933294	S_Shore
cg00187380	60689498	37	54427384	12	52713651	R	HOXC4;HOXC5;HOXC5	NM_014620;NR_003084;NM_018953	5'UTR;Body;Body	chr12:54427025-54428709	Island		12:52713185-52713686
cg00187686	11626503	37	59634218	11	59390794	R	TCN1	NM_001062	TSS200
cg00191052	25807354	37	46432770	X	46317714	R	CHST7	NM_019886	TSS1500	chrX:46433054-46434902	N_Shore			X:46431504-46433356	Unclassified	True
cg00194146	46656333	37	13488404	6	13596383	F	GFOD1	NM_018988	TSS1500	chr6:13486324-13488792	Island		6:13594228-13596913
cg00195561	19703487	37	46408584	11	46365160	R	CHRM4	NM_000741	TSS1500	chr11:46406904-46407441	S_Shore
cg00197381	13629479	37	137673669	5	137701568	F	FAM53C;FAM53C	NM_001135647;NM_016605	5'UTR;TSS200	chr5:137673380-137674328	Island		5:137701280-137702175	5:137672798-137674754	Promoter_Associated
cg00197641	64668358	37	23299461	14	22369301	F	MRPL52;MRPL52;MRPL52;MRPL52;MRPL52;MRPL52	NM_181307;NM_180982;NM_181304;NM_181305;NM_178336;NM_181306	Body;Body;5'UTR;5'UTR;Body;5'UTR	chr14:23298984-23299313	S_Shore			14:23298645-23299808	Promoter_Associated
cg00199549	55630331	37	35795374	22	34125374	F	MCM5	NM_006739	TSS1500	chr22:35795856-35796650	N_Shore
cg00200063	62681310	37	58469941	17	55824723	R	USP32	NM_032582	TSS1500	chr17:58468980-58469903	S_Shore		17:55823713-55825057	17:58469230-58470048	Promoter_Associated
cg00201234	40786509	37	13590968	3	13565968	R	FBLN2;FBLN2	NM_001004019;NM_001998	5'UTR;5'UTR	chr3:13590414-13591008	Island	True	3:13565439-13566038			True
cg00202702	19688448	37	101918157	11	101423367	F	C11orf70	NM_032930	TSS200	chr11:101918073-101918493	Island		11:101423211-101423853
cg00202711	71712431	37	113818410	X	113724666	F	HTR2C	NM_000868	TSS200	chrX:113818519-113819453	N_Shore	True
cg00204262	35650481	37	39323158	19	44014998	R	ECH1	NM_001398	TSS1500	chr19:39322264-39322574	S_Shore
cg00206052	34642308	37	103348143	10	103338133	R	RP11-529I10.4;POLL	NM_015448;NM_013274	1stExon;TSS200	chr10:103347679-103348215	Island		10:103337583-103338260	10:103347339-103348987	Promoter_Associated
cg00207534	14624314	37	71929512	16	70487013	R	KIAA0174	NM_014761	5'UTR	chr16:71928861-71929953	Island		16:70486363-70487579	16:71928913-71929554	Promoter_Associated
cg00208830	18714379	37	183154778	1	181421401	F	LAMC2;LAMC2	NM_018891;NM_005562	TSS1500;TSS1500
cg00208967	54617474	37	10047924	19	9908924	F	OLFM2	NM_058164	TSS1500	chr19:10046824-10047067	S_Shore		19:9908649-9908925	19:10046557-10048013	Unclassified_Cell_type_specific
cg00209066	35686412	37	50218923	22	48604927	F	BRD1	NM_014577	TSS1500	chr22:50220118-50220822	N_Shore	True
cg00209951	34692312	37	115212834	1	115014357	F	DENND2C	NM_198459	TSS200	chr1:115212239-115212985	Island		1:115013763-115014508	1:115211866-115213477	Promoter_Associated
cg00210842	41606300	37	99039578	12	97563709	F	APAF1;APAF1;APAF1;APAF1;IKBIP;APAF1;APAF1;IKBIP;APAF1;APAF1;IKBIP;APAF1;APAF1	NM_181869;NM_181861;NM_013229;NM_181868;NM_153687;NM_181869;NM_181868;NM_201612;NM_001160;NM_013229;NM_201613;NM_001160;NM_181861	5'UTR;5'UTR;5'UTR;5'UTR;TSS1500;1stExon;1stExon;TSS1500;5'UTR;1stExon;TSS1500;1stExon;1stExon	chr12:99038272-99039483	S_Shore		12:97562079-97563773
cg00211661	10774448	37	72433619	11	72111267	F	ARAP1;ARAP1;ARAP1	NM_001040118;NM_001135190;NM_015242	Body;TSS1500;TSS1500			True		11:72432591-72434003	Promoter_Associated
cg00213044	63668327	37	52886438	12	51172705	R	KRT6A	NM_005554	1stExon
cg00213331	18640308	37	138463463	5	138491362	F	SIL1;SIL1	NM_001037633;NM_022464	Body;Body
cg00213714	57810428	37	119449370	9	118489191	R	ASTN2;ASTN2;TRIM32;ASTN2;TRIM32;ASTN2;ASTN2	NM_198186;NM_014010;NM_012210;NM_198188;NM_001099679;NM_198188;NM_198187	Body;Body;TSS1500;1stExon;TSS1500;5'UTR;Body	chr9:119449473-119449767	N_Shore			9:119449232-119449870	Unclassified
cg00214855	74710397	37	13813947	6	13921926	F	CCDC90A	NM_001031713	Body	chr6:13813943-13814946	Island		6:13921881-13922925	6:13813579-13815460	Promoter_Associated
cg00215066	57657390	37	17212316	19	17073316	R	MYO9B;MYO9B	NM_004145;NM_001130065	5'UTR;5'UTR	chr19:17212479-17213332	N_Shore
cg00216361	44702374	37	115342527	3	116825217	F	GAP43;GAP43;GAP43;GAP43	NM_001130064;NM_002045;NM_001130064;NM_002045	1stExon;5'UTR;5'UTR;1stExon			True
cg00216758	24790384	37	560589	11	550589	F	RASSF7;RASSF7;C11orf35;RASSF7	NM_001143994;NM_001143993;NM_173573;NM_003475	TSS1500;TSS1500;Body;TSS1500	chr11:560382-561397	Island		11:550407-551669
cg00217795	10727422	37	80677688	14	79747441	F	DIO2;DIO2;DIO2	NM_013989;NM_001007023;NM_000793	1stExon;1stExon;Body
cg00221494	35668439	37	98794593	13	97592594	R	FARP1;FARP1	NM_005766;NM_001001715	TSS1500;TSS1500	chr13:98794398-98796241	Island		13:97592434-97594242
cg00223186	69629385	37	180472200	1	178738823	R	ACBD6	NM_032360	TSS200	chr1:180471325-180472277	Island		1:178737979-178738922	1:180471061-180473001	Promoter_Associated
cg00223950	58658317	37	19536222	1	19408809	F	UBR4	NM_020765	Body	chr1:19536151-19537046	Island		1:19408739-19409764	1:19535784-19537431	Unclassified
cg00224234	13727402	37	685693	17	632443	R	GLOD4;RNMTL1	NM_016080;NM_018146	TSS200;1stExon	chr17:685150-685988	Island		17:631907-632784	17:684463-686395	Promoter_Associated
cg00224508	48786417	37	151031323	1	149297947	F	CDC42SE1;CDC42SE1;MLLT11	NM_001038707;NM_020239;NM_006818	5'UTR;5'UTR;TSS1500	chr1:151031767-151032352	N_Shore			1:151031162-151032521	Promoter_Associated
cg00226904	25665415	37	61157065	18	59308045	F	SERPINB5	NM_002639	Body
cg00226923	64771320	37	36972027	6	37080005	F	FGD2	NM_173558	TSS1500
cg00228799	70737380	37	131580591	9	130620412	R	ENDOG	NM_004435	TSS200	chr9:131580590-131581583	Island		9:130620393-130621709	9:131579821-131581941	Promoter_Associated
cg00229387	63614403	37	43445942	6	43553920	F	TJAP1;TJAP1;TJAP1;TJAP1;TJAP1;TJAP1	NM_001146019;NM_080604;NM_001146020;NM_001146016;NR_027394;NM_001146018	5'UTR;5'UTR;5'UTR;5'UTR;Body;5'UTR			True
cg00230271	29731506	37	107237183	4	107456632	F	TBCK;TBCK;AIMP1;AIMP1;TBCK;TBCK;TBCK;AIMP1;TBCK;AIMP1;TBCK	NM_001163437;NM_033115;NM_004757;NM_004757;NM_001163435;NM_033115;NM_001163436;NM_001142416;NM_001163437;NM_001142415;NM_001163435	1stExon;1stExon;5'UTR;1stExon;1stExon;5'UTR;5'UTR;TSS1500;5'UTR;5'UTR;5'UTR				4:107456312-107457324	4:107236947-107238254	Unclassified
cg00230368	28682456	37	160389833	6	160309823	R	IGF2R	NM_000876	TSS1500	chr6:160389832-160390890	Island		6:160309701-160310880	6:160389823-160390284	Promoter_Associated
cg00230502	17629470	37	119772381	12	118256764	F	CCDC60	NM_178499	TSS200	chr12:119772353-119772594	Island
cg00230685	27656331	37	17755839	X	17665760	R	SCML1;SCML1;SCML1;SCML1	NM_001037540;NM_001037536;NM_001037535;NM_006746	5'UTR;5'UTR;5'UTR;5'UTR	chrX:17755053-17756648	Island		X:17664999-17666033	X:17754866-17756294	Promoter_Associated
cg00231140	20759425	37	47339702	18	45593700	R	ACAA2;SCARNA17	NM_006111;NR_003003	Body;TSS1500	chr18:47339411-47340956	Island		18:45593436-45594109	18:47339371-47340975	Unclassified
cg00231644	22678324	37	3158512	6	3103511	R	TUBB2A	NM_001069	TSS1500	chr6:3156959-3157167	S_Shore		6:3102400-3103549	6:3157007-3158814	Promoter_Associated
cg00231920	51751438	37	2821308	20	2769308	R	VPS16;VPS16;FAM113A;FAM113A	NM_022575;NM_080413;NM_022760;NM_022760	TSS200;TSS200;5'UTR;1stExon	chr20:2820509-2821911	Island		20:2768510-2769942	20:2821243-2821552	Promoter_Associated
cg00233307	12780424	37	39109076	19	43800916	R	MAP4K1;EIF3K;MAP4K1	NM_007181;NM_013234;NM_001042600	TSS1500;TSS1500;TSS1500	chr19:39109432-39109862	N_Shore			19:39108249-39110187	Promoter_Associated
cg00234616	46645366	37	74740572	2	74594080	F	TLX2	NM_016170	TSS1500	chr2:74740455-74743795	Island		2:74593847-74597471
cg00234961	15771377	37	50246573	22	48632577	R	ZBED4	NM_014838	TSS1500	chr22:50246590-50248143	N_Shore		22:48632562-48632764
cg00236832	47711472	37	38465489	17	35719015	F	RARA;RARA	NM_000964;NM_000964	5'UTR;1stExon
cg00237010	15703391	37	772861	12	643122	F	NINJ2	NM_016533	TSS200			True
cg00238052	22784434	37	101380291	X	101266947	F	TCEAL2	NM_080390	TSS1500
cg00239071	64801384	37	100789737	14	99859490	F	C14orf68;C14orf68	NM_207117;NM_207117	5'UTR;1stExon
cg00239419	10734410	37	57969186	17	55323968	R	TUBD1;RPS6KB1	NM_016261;NM_003161	5'UTR;TSS1500	chr17:57970011-57971021	N_Shore
cg00239685	27665430	37	39148342	3	39123346	F	TTC21A;TTC21A;GORASP1	NM_145755;NM_001105513;NM_031899	TSS1500;TSS1500;Body	chr3:39148377-39149400	N_Shore		3:39123283-39124404
cg00240432	65671341	37	19157296	7	19123821	R	TWIST1	NM_000474	TSS200	chr7:19156050-19158042	Island		7:19122530-19124875			True
cg00240880	23659414	37	43343233	20	42776647	F	WISP2	NM_003881	TSS1500			True				True
cg00241355	49630368	37	6643629	12	6513890	R	GAPDH	NM_002046	TSS200	chr12:6643261-6644607	Island		12:6513481-6515105	12:6643080-6643789	Promoter_Associated
cg00242839	43663320	37	6130578	10	6170584	R	RBM17;RBM17	NM_032905;NM_001145547	TSS1500;TSS1500	chr10:6130786-6131774	N_Shore			10:6130253-6131643	Promoter_Associated
cg00243313	67707492	37	1883413	5	1936413	R	IRX4	NM_016358	TSS1500	chr5:1881924-1887743	Island	True		5:1882694-1883696	Unclassified_Cell_type_specific
cg00245878	56774488	37	64450875	7	64088310	F	ZNF117;ZNF117	NM_015852;NM_015852	1stExon;5'UTR
cg00247489	65689314	37	207628182	1	205694805	F	CR2;CR2	NM_001006658;NM_001877	Body;Body	chr1:207627531-207628280	Island	True	1:205694164-205694903	1:207627408-207628211	Unclassified
cg00250430	53669405	37	1051579	9	1041579	R	DMRT2;DMRT2;DMRT2	NM_001130865;NM_006557;NM_181872	5'UTR;5'UTR;5'UTR	chr9:1051819-1052240	N_Shore		9:1041472-1042305
cg00253200	29669408	37	192636074	3	194118768	F	C3orf59	NM_178496	TSS200	chr3:192634309-192635967	S_Shore		3:194117008-194118888	3:192635436-192636291	Promoter_Associated
cg00256074	18786398	37	30386150	16	30293651	F	MYLPF;MYLPF	NM_013292;NM_013292	5'UTR;1stExon	chr16:30389035-30390631	N_Shelf
cg00256166	40640314	37	86338428	15	84139432	F	KLHL25	NM_022480	TSS1500	chr15:86337418-86338429	Island		15:84138716-84139548	15:86337087-86338889	Promoter_Associated
cg00256281	44706412	37	41985642	22	40315588	F	PMM1	NM_002676	Body	chr22:41985525-41986045	Island		22:40315336-40316137	22:41985370-41986442	Promoter_Associated
cg00259755	60808454	37	134209763	10	134059753	R	PWWP2B;PWWP2B	NM_138499;NM_001098637	TSS1500;TSS1500	chr10:134209367-134211056	Island		10:134059427-134061109
cg00261552	74737334	37	12764894	12	12656161	F	CREBL2;CREBL2	NM_001310;NM_001310	1stExon;5'UTR	chr12:12764751-12765205	Island		12:12656019-12656472	12:12764253-12765749	Promoter_Associated
cg00261781	59627311	37	20212517	2	20075998	F	MATN3	NM_002381	TSS200	chr2:20212067-20212783	Island	True	2:20075571-20076216	2:20212032-20212817	Unclassified_Cell_type_specific	True
cg00262415	73689391	37	1242732	1	1232595	F	PUSL1;ACAP3	NM_153339;NM_030649	TSS1500;Body	chr1:1242400-1245185	Island		1:1232135-1235040
cg00263760	58701456	37	118897366	10	118887356	F	VAX1;VAX1	NM_199131;NM_001112704	1stExon;1stExon	chr10:118895963-118898037	Island	True	10:118885998-118887531
cg00265415	67727397	37	235667507	1	233734130	F	B3GALNT2	NM_152490	1stExon	chr1:235667089-235668619	Island		1:233733647-233735242	1:235667378-235668487	Promoter_Associated
cg00265490	49801396	37	98655845	8	98725021	F	MTDH	NM_178812	TSS1500	chr8:98656153-98657230	N_Shore		8:98724980-98726995
cg00268009	36619423	37	100010211	4	100229234	F	ADH5	NM_000671	TSS1500	chr4:100009736-100010129	S_Shore			4:100009159-100010631	Promoter_Associated
cg00268338	65729491	37	93169495	10	93159475	R	HECTD2;LOC100188947;HECTD2	NM_173497;NR_024467;NM_182765	TSS1500;Body;TSS1500	chr10:93169487-93170573	Island		10:93159202-93160780
cg00269115	45707412	37	23695530	1	23568117	R	C1orf213;C1orf213;ZNF436;C1orf213;C1orf213;ZNF436	NM_001008896;NM_001008896;NM_001077195;NM_138479;NM_138479;NM_030634	5'UTR;1stExon;5'UTR;1stExon;5'UTR;TSS1500	chr1:23694690-23696050	Island		1:23566879-23568637	1:23694651-23696310	Promoter_Associated
cg00273068	17644413	37	39995747	20	39429161	F	EMILIN3	NM_052846	TSS1500	chr20:39994545-39995810	Island		20:39428073-39429655
cg00273124	18661471	37	177581512	5	177514118	F	NHP2;NHP2	NM_017838;NM_001034833	TSS1500;TSS1500	chr5:177580534-177581126	S_Shore
cg00274399	41801405	37	22245420	13	21143420	R	FGF9;FGF9	NM_002010;NM_002010	5'UTR;1stExon	chr13:22243259-22245362	S_Shore
cg00275232	37747420	37	45579541	19	50271381	R	ZNF296	NM_145288	1stExon	chr19:45579321-45580018	Island		19:50271068-50271839	19:45578467-45580515	Promoter_Associated
cg00276797	20757482	37	105726614	10	105716604	R	SLK	NM_014720	TSS1500	chr10:105726687-105727255	N_Shore		10:105716304-105717416
cg00278366	43783459	37	110940287	12	109424670	R	RAD9B;VPS29;VPS29	NM_152442;NM_016226;NM_057180	Body;TSS1500;TSS1500	chr12:110939456-110940173	S_Shore		12:109423766-109424828	12:110939081-110940494	Promoter_Associated
cg00279797	10706497	37	109561918	X	109448574	R	AMMECR1;AMMECR1;AMMECR1	NM_001171689;NM_001025580;NM_015365	5'UTR;TSS1500;TSS1500	chrX:109560703-109561534	S_Shore			X:109560609-109562069	Promoter_Associated
cg00280814	58738408	37	23745389	22	22075389	F	ZDHHC8P	NR_003950	TSS1500							True
cg00282347	63774338	37	6241040	1	6163627	F	CHD5	NM_015557	TSS1500	chr1:6241031-6241251	Island		1:6161891-6163838	1:6240324-6241720	Unclassified
cg00282683	70720487	37	156931995	7	156624756	R	UBE3C	NM_014671	1stExon	chr7:156931422-156932075	Island		7:156623905-156625433
cg00283535	74694417	37	124749564	8	124818745	R	ANXA13;ANXA13	NM_001003954;NM_004306	1stExon;1stExon
cg00288562	25713477	37	23571645	7	23538170	R	TRA2A;TRA2A	NM_013293;NM_013293	5'UTR;1stExon	chr7:23570757-23571819	Island		7:23537261-23538344	7:23571604-23571910	Promoter_Associated
cg00290028	14714506	37	37393125	13	36291125	R	RFXAP	NM_000538	TSS1500	chr13:37393213-37394092	N_Shore			13:37392887-37393611	Promoter_Associated
cg00290506	18680355	37	224804226	1	222870849	R	CNIH3;CNIH3	NM_152495;NM_152495	1stExon;5'UTR	chr1:224803637-224805314	Island		1:222870234-222871937
cg00291877	11673488	37	101835933	15	99653456	F	SNRPA1	NM_003090	TSS1500	chr15:101834943-101835946	Island		15:99652482-99653469	15:101834431-101836310	Promoter_Associated
cg00292662	13644450	37	38071168	22	36401114	R	LGALS1	NM_002305	TSS1500	chr22:38073037-38073412	N_Shore			22:38070968-38071698	Unclassified
cg00292971	55810373	37	143060536	7	142770658	R	FAM131B;FAM131B	NM_014690;NM_001031690	TSS1500;TSS1500	chr7:143058917-143060156	S_Shore			7:143060383-143060822	Unclassified_Cell_type_specific
cg00293409	18718473	37	196366669	3	197851066	R	LRRC33;LRRC33	NM_198565;NM_198565	5'UTR;1stExon	chr3:196366394-196366919	Island	True	3:197850481-197851425	3:196365723-196367634	Promoter_Associated	True
cg00294382	37626508	37	56732721	12	55018988	R	IL23A;IL23A	NM_016584;NM_016584	5'UTR;1stExon			True		12:56732294-56732852	Promoter_Associated
cg00295206	70701372	37	128444813	3	129927503	F	RAB7A	NM_004637	TSS200	chr3:128444900-128445650	N_Shore			3:128444313-128446047	Unclassified
cg00295325	49702509	37	169887932	2	169596178	R	ABCB11	NM_003742	TSS200			True
cg00297584	58653401	37	116971031	12	115455414	F	NCRNA00173;NCRNA00173	NR_027346;NR_027345	TSS1500;TSS200					12:116970684-116972294	Unclassified
cg00297600	56797505	37	35401670	8	35521212	R	UNC5D	NM_080872	Body			True
cg00298357	41626393	37	148758791	5	148738984	F	IL17B;IL17B	NM_014443;NM_014443	5'UTR;1stExon
cg00298951	13725501	37	108733791	12	107257921	R	CMKLR1;CMKLR1;CMKLR1	NM_001142344;NM_001142343;NM_004072	TSS1500;TSS1500;TSS1500			True
cg00301864	41754341	37	120554472	12	119038855	R	RAB35;RAB35;RAB35;RAB35	NM_001167606;NM_001167606;NM_006861;NM_006861	5'UTR;1stExon;5'UTR;1stExon	chr12:120554162-120555224	Island		12:119038352-119039848	12:120554414-120554794	Promoter_Associated
cg00302793	38649331	37	102268125	4	102487148	R	PPP3CA;PPP3CA;PPP3CA;PPP3CA;PPP3CA;PPP3CA	NM_001130692;NM_001130692;NM_001130691;NM_001130691;NM_000944;NM_000944	1stExon;5'UTR;1stExon;5'UTR;5'UTR;1stExon	chr4:102267592-102269621	Island		4:102486535-102488861
cg00303548	59723412	37	96742413	13	95540414	R	HS6ST3	NM_153456	TSS1500	chr13:96742138-96744162	Island		13:95540140-95542161
cg00307685	25738393	37	92415524	1	92188112	F	BRDT	NM_207189	5'UTR	chr1:92414718-92414986	S_Shore
cg00308133	69744497	37	1401118	19	1352118	F	GAMT;GAMT	NM_000156;NM_138924	Body;Body	chr19:1401092-1401784	Island		19:1351821-1352784	19:1400521-1401973	Unclassified_Cell_type_specific
cg00308665	16707414	37	47469654	13	46367655	F	HTR2A;HTR2A	NM_000621;NM_001165947	Body;Body
cg00309056	59808301	37	38218112	7	38184637	R	STARD3NL	NM_032016	5'UTR	chr7:38217549-38218002	S_Shore		7:38184034-38184931	7:38217033-38218949	Promoter_Associated
cg00309204	47682447	37	7307432	17	7248156	F	C17orf61	NM_152766	TSS200	chr17:7307206-7308626	Island		17:7247730-7249693	17:7306504-7308043	Promoter_Associated
cg00311768	59626460	37	144698857	8	144770000	F	TSTA3	NM_003313	Body	chr8:144699233-144700481	N_Shore			8:144698632-144700037	Promoter_Associated
cg00312919	52801486	37	38217710	7	38184235	F	STARD3NL	NM_032016	TSS1500	chr7:38217549-38218002	Island		7:38184034-38184931	7:38217033-38218949	Promoter_Associated
cg00314943	56788331	37	233270750	2	232978994	R	ALPPL2	NM_031313	TSS1500	chr2:233272404-233272700	N_Shore
cg00315936	51785362	37	127292739	7	127079975	F	SND1	NM_014390	Body	chr7:127291647-127292551	S_Shore		7:127078611-127079983	7:127291150-127292962	Promoter_Associated
cg00317680	37750405	37	97274070	8	97343246	R	MTERFD1;PTDSS1	NM_015942;NM_014754	TSS1500;TSS200	chr8:97273615-97274767	Island		8:97342825-97344142			True
cg00318573	46734310	37	61993118	20	61463562	F	CHRNA4	NM_000744	TSS1500	chr20:61992186-61993599	Island		20:61461204-61463938
cg00318865	28635308	37	52345896	12	50632163	F	ACVR1B;ACVR1B;ACVR1B	NM_004302;NM_020327;NM_020328	Body;Body;Body	chr12:52345531-52345903	Island		12:50631236-50632370	12:52344735-52346142	Promoter_Associated
cg00319692	57638491	37	87111119	8	87180235	R	ATP6V0D2	NM_152565	TSS200
cg00319761	71684439	37	3030447	16	2970448	F	PKMYT1;PKMYT1;PKMYT1;PKMYT1	NM_004203;NM_182687;NM_182687;NM_004203	1stExon;1stExon;5'UTR;5'UTR	chr16:3029752-3030954	Island		16:2969767-2970938	16:3030078-3031067	Promoter_Associated
cg00320243	46720467	37	18314691	19	18175691	R	RAB3A	NM_002866	5'UTR	chr19:18313908-18315129	Island		19:18174909-18176257
cg00321065	67726489	37	40627063	1	40399650	R	RLF;RLF	NM_012421;NM_012421	5'UTR;1stExon	chr1:40626913-40627612	Island		1:40399501-40400285	1:40626812-40627217	Promoter_Associated
cg00321478	64679315	37	197238398	1	195505021	F	CRB1	NM_201253	Body
cg00323915	46775348	37	150264987	7	149895920	R	GIMAP4	NM_018326	5'UTR					7:150264978-150265278	Unclassified_Cell_type_specific
cg00324733	36724491	37	17298347	11	17254923	R	NUCB2;NUCB2	NM_005013;NM_005013	5'UTR;1stExon	chr11:17297779-17298694	Island		11:17254372-17255255	11:17297415-17299304	Promoter_Associated
cg00325491	68715436	37	93286170	11	92925818	F
cg00327185	23750451	37	111896498	11	111401708	F	DLAT	NM_001931	Body	chr11:111895576-111896447	S_Shore
cg00327483	47687426	37	160160587	1	158427211	R	CASQ1	NM_001231	1stExon			True
cg00328227	57763343	37	109204325	1	109005848	R	C1orf59;C1orf59	NM_144584;NM_001102592	TSS200;TSS1500	chr1:109203593-109204378	Island		1:109005133-109005872	1:109203476-109204442	Promoter_Associated	True
cg00331237	36697396	37	77273319	12	75797450	R	CSRP2	NM_001321	TSS1500	chr12:77272632-77273216	S_Shore			12:77272045-77273609	Unclassified
cg00331433	53649488	37	16737800	X	16647721	R	SYAP1;SYAP1;SYAP1	NR_033181;NM_032796;NM_032796	Body;5'UTR;1stExon	chrX:16737618-16738099	Island		X:16647540-16648122	X:16737012-16738641	Promoter_Associated_Cell_type_specific
cg00332153	65781406	37	102712010	4	102931033	F	BANK1;BANK1;BANK1;BANK1	NM_001127507;NM_017935;NM_001127507;NM_017935	5'UTR;1stExon;1stExon;5'UTR	chr4:102711829-102712199	Island		4:102930881-102931421	4:102711647-102712315	Unclassified	True
cg00332745	17627505	37	67208247	16	65765748	R	NOL3	NM_003946	Body	chr16:67208067-67208678	Island		16:65765397-65766479	16:67207405-67208841	Unclassified
cg00333226	27668447	37	49813763	7	49784309	R	VWC2	NM_198570	5'UTR	chr7:49813008-49815752	Island		7:49783507-49786287	7:49813693-49813905	Unclassified_Cell_type_specific	True
cg00333528	30801477	37	89927485	6	89984204	F	GABRR1;GABRR1	NM_002042;NM_002042	5'UTR;1stExon
cg00334507	26725371	37	29824599	16	29732100	F	PRRT2	NM_145239	Body	chr16:29823163-29823906	S_Shore
cg00335286	32618494	37	13916355	18	13906355	R	MC2R	NM_000529	TSS1500
cg00336605	74633345	37	50879437	19	55571249	F	NR1H2	NM_007121	TSS1500	chr19:50879606-50880094	N_Shore			19:50879339-50881171	Promoter_Associated
cg00338702	44621480	37	133463694	12	131973767	R	CHFR;CHFR;CHFR;CHFR;CHFR	NM_001161345;NM_001161347;NM_018223;NM_001161346;NM_001161344	Body;Body;Body;Body;Body	chr12:133463807-133464858	N_Shore		12:131973767-131974931	12:133463273-133464970	Unclassified
cg00338893	21637475	37	140714614	7	140361083	R	MRPS33;MRPS33	NM_053035;NM_016071	5'UTR;TSS200	chr7:140714478-140714943	Island		7:140360881-140361575	7:140713760-140715380	Promoter_Associated
cg00340102	35637403	37	34129456	20	33592870	F	ERGIC3;ERGIC3	NM_198398;NM_015966	TSS1500;TSS1500	chr20:34129537-34130038	N_Shore			20:34129072-34130302	Promoter_Associated
cg00342530	15729475	37	130027020	9	129066841	F	GARNL3;GARNL3	NM_032293;NM_032293	1stExon;5'UTR			True
cg00343092	15787442	37	43547974	22	41877918	F	TSPO;TSPO	NM_000714;NM_007311	5'UTR;5'UTR	chr22:43547319-43548169	Island	True	22:41877115-41878096
cg00344358	33729343	37	56135693	12	54421960	R	GDF11	NM_005811	TSS1500	chr12:56136783-56137784	N_Shore
cg00344372	47784473	37	3443625	4	3413423	F	HGFAC	NM_001528	TSS200					4:3443585-3443702	Unclassified_Cell_type_specific
cg00344709	46715346	37	14982225	21	13904096	R	POTED	NM_174981	TSS1500
cg00346145	71663457	37	109541559	4	109761008	R	RPL34;LOC285456;RPL34	NM_033625;NR_026968;NM_000995	TSS200;Body;TSS200				4:109760974-109761263	4:109541079-109542548	Promoter_Associated	True
cg00347729	55696368	37	102651753	11	102156963	F	MMP10	NM_002425	TSS1500			True
cg00347904	28797415	37	35182508	6	35290486	F	SCUBE3	NM_152753	Body	chr6:35181095-35182547	Island		6:35289131-35290525	6:35181311-35182535	Unclassified_Cell_type_specific	True
cg00350296	45801370	37	66084841	11	65841417	R	CD248	NM_020404	TSS1500	chr11:66083572-66083782	S_Shore	True				True
cg00350478	67783489	37	168480013	6	168222862	R	FRMD1	NM_024919	TSS200	chr6:168479566-168479809	S_Shore
cg00350702	13652434	37	34129927	20	33593341	R	ERGIC3;ERGIC3	NM_015966;NM_198398	1stExon;1stExon	chr20:34129537-34130038	Island		20:33592952-33593553	20:34129072-34130302	Promoter_Associated
cg00351011	47683353	37	8274460	19	8180460	F	LASS4	NM_024552	5'UTR	chr19:8274241-8275045	Island		19:8179505-8181045	19:8274011-8274676	Unclassified
cg00353953	22640329	37	6799541	12	6669802	R	ZNF384;ZNF384;ZNF384;ZNF384;ZNF384;ZNF384	NM_001039919;NM_001039918;NM_001135734;NM_133476;NM_001039917;NM_001039920	TSS1500;TSS1500;TSS1500;TSS1500;TSS1500;TSS1500	chr12:6798113-6798922	S_Shore
cg00354258	66786417	37	57306738	19	61998550	F	ZIM2;ZIM2;ZIM2	NM_001146326;NM_001146327;NM_015363	Body;Body;Body	chr19:57306682-57307032	Island		19:61998495-61998844
cg00354572	14784340	37	81471419	12	79995550	R	ACSS3	NM_024560	TSS1500	chr12:81471569-81472119	N_Shore
cg00355802	22640479	37	29208983	8	29264902	R	DUSP4	NM_001394	TSS1500	chr8:29205664-29209847	Island		8:29264902-29265786	8:29208069-29209441	Promoter_Associated
cg00359325	72797300	37	49377419	3	49352423	R	USP4;USP4	NM_003363;NM_199443	1stExon;1stExon	chr3:49377340-49377854	Island	True	3:49352292-49353119	3:49376597-49378455	Promoter_Associated
cg00359973	67677309	37	53449900	X	53466625	F	RIBC1;RIBC1;RIBC1;RIBC1;SMC1A	NM_001031745;NM_144968;NM_001031745;NM_144968;NM_006306	1stExon;5'UTR;5'UTR;1stExon;TSS1500	chrX:53448968-53449772	S_Shore		X:53465552-53466626	X:53448662-53450190	Promoter_Associated
cg00363813	65792318	37	6664872	12	6535133	F	IFFO1;IFFO1	NM_001039670;NM_080730	1stExon;1stExon	chr12:6664425-6665336	Island		12:6534462-6535597
cg00364814	55809322	37	57691455	12	55977722	R	R3HDM2	NM_014925	Body
cg00367281	29623413	37	42552470	8	42671627	F	CHRNB3	NM_000749	TSS200
cg00367438	36609441	37	150780797	7	150411730	R	TMUB1;TMUB1	NM_001136044;NM_031434	TSS200;TSS1500	chr7:150777607-150780879	Island			7:150779682-150781151	Promoter_Associated	True
cg00368022	60757407	37	31532653	5	31568410	R	C5orf22;RNASEN;RNASEN	NM_018356;NM_001100412;NM_013235	Body;TSS1500;TSS1500	chr5:31532110-31532537	S_Shore		5:31567546-31568560	5:31531677-31532736	Promoter_Associated
cg00368415	70639404	37	151584398	1	149851022	R	SNX27	NM_030918	TSS1500	chr1:151584374-151585205	Island		1:149850999-149852172	1:151583940-151585757	Promoter_Associated
cg00371195	41728471	37	46740481	11	46697057	F	F2	NM_000506	TSS1500
cg00374717	41761367	37	66303145	17	63814740	F	ARSG	NM_014960	5'UTR
cg00375964	71640341	37	146019130	4	146238580	F	ABCE1;ANAPC10;ABCE1	NM_001040876;NM_014885;NM_002940	TSS200;5'UTR;TSS200	chr4:146019163-146019826	N_Shore		4:146238456-146239519	4:146018377-146020345	Promoter_Associated
cg00376639	11614381	37	56155151	19	60846963	R	ZNF581	NM_016535	5'UTR	chr19:56156312-56156543	N_Shore		19:60846529-60847184
cg00380464	33621476	37	144164650	6	144206343	F	LTV1	NM_032860	Body	chr6:144164043-144164771	Island		6:144205737-144206580	6:144163706-144165165	Promoter_Associated
cg00381076	33624412	37	51884797	18	50138795	F	C18orf54	NM_173529	TSS1500	chr18:51883947-51884994	Island		18:50138505-50138992	18:51883438-51885295	Promoter_Associated
cg00382515	19653430	37	224822229	2	224530473	R	MRPL44	NM_022915	1stExon	chr2:224821928-224822575	Island		2:224530173-224530819	2:224821664-224822528	Promoter_Associated
cg00384537	31605327	37	39637963	17	36891489	F	KRT35	NM_002280	TSS1500
cg00386408	50669484	37	135364970	5	135392869	R	TGFBI	NM_000358	Body	chr5:135364507-135365036	Island		5:135392467-135392992
cg00387170	25681500	37	41514002	6	41621980	R	FOXP4;FOXP4;FOXP4	NM_001012427;NM_001012426;NM_138457	TSS200;TSS200;TSS200	chr6:41513652-41516189	Island		6:41621330-41624423	6:41513306-41514569	Unclassified
cg00392257	26639306	37	156696747	1	154963371	R	ISG20L2	NM_030980	1stExon	chr1:156698111-156698916	N_Shore	True
cg00393585	70747428	37	165878091	4	166097541	R	C4orf39;TRIM61	NM_153027;NM_001012414	TSS200;Body	chr4:165878036-165878446	Island		4:166097505-166097896	4:165877657-165878394	Promoter_Associated_Cell_type_specific
cg00394658	53611342	37	48001669	11	47958245	R	PTPRJ;PTPRJ	NM_001098503;NM_002843	TSS1500;TSS1500	chr11:48001604-48003170	Island		11:47957969-47959746
cg00396163	31759394	37	84743584	2	84597095	R	DNAH6;DNAH6	NM_001370;NM_001370	5'UTR;1stExon	chr2:84743463-84743685	Island	True	2:84596933-84597255	2:84743198-84743825	Unclassified	True
cg00396894	57641395	37	27362420	2	27215924	R	C2orf53	NM_178553	TSS200
cg00397545	51726372	37	45417526	19	50109366	F	APOC1	NM_001645	TSS1500				19:50109349-50109489
cg00397740	57616476	37	161136321	1	159402945	R	PPOX;PPOX;PPOX;PPOX	NM_000309;NM_001122764;NM_001122764;NM_000309	1stExon;1stExon;5'UTR;5'UTR	chr1:161136001-161136686	Island		1:159402421-159403329	1:161135001-161136595	Promoter_Associated
cg00398048	15783450	37	178364342	4	178601336	F	AGA	NM_000027	TSS1500	chr4:178363239-178363708	S_Shore
cg00399483	11807304	37	49868378	18	48122376	R	DCC	NM_005215	Body	chr18:49868377-49868759	Island		18:48122084-48122720
cg00400263	41728328	37	58514201	20	57947596	R	C20orf177;PPP1R3D	NM_022106;NM_006242	TSS1500;1stExon	chr20:58514071-58515636	Island		20:57947508-57949132
cg00401678	72640407	37	14787227	19	14648227	R	EMR3	NM_032571	TSS1500
cg00402366	41717477	37	74663750	1	74436338	R	LRRIQ3;TNNI3K;FPGT;LRRIQ3	NM_001105659;NM_001112808;NM_003838;NM_001105659	1stExon;TSS200;TSS200;5'UTR	chr1:74663826-74664035	N_Shore	True	1:74436210-74436650	1:74663148-74664527	Promoter_Associated
cg00403724	33768348	37	99839289	X	99725945	F	TNMD	NM_022144	TSS1500
cg00404599	29742503	37	107018431	X	106905087	F	TSC22D3	NM_198057	1stExon	chrX:107018606-107019611	N_Shore		X:106905047-106906480	X:107018416-107018608	Unclassified_Cell_type_specific
cg00405070	62666376	37	112450647	12	110935030	F	ERP29;TMEM116;ERP29	NM_006817;NM_138341;NM_001034025	TSS1500;5'UTR;TSS1500	chr12:112450905-112451856	N_Shore		12:110934881-110936239	12:112450381-112451632	Promoter_Associated
cg00405568	73701402	37	43138965	17	40494491	F	NMT1;DCAKD	NM_021079;NM_024819	Body;TSS1500	chr17:43138229-43138857	S_Shore		17:40493488-40494492	17:43138038-43139220	Promoter_Associated
cg00405677	70658395	37	153858102	5	153838295	F	HAND1	NM_004821	TSS1500	chr5:153857038-153859113	Island	True	5:153837071-153839377			True
cg00406844	56763373	37	32753939	22	31083939	R	RFPL3;RFPL3;RFPL3	NM_006604;NM_001098535;NM_001098535	5'UTR;5'UTR;1stExon
cg00407150	19671473	37	42743794	3	42718798	R	HHATL;HHATL	NM_020707;NR_027753	5'UTR;TSS1500			True
cg00410419	57713422	37	76111785	13	75009786	F	COMMD6;COMMD6	NM_203497;NM_203495	Body;Body	chr13:76111673-76112044	Island		13:75009629-75010045	13:76111311-76112567	Promoter_Associated
cg00410576	14673498	37	52311136	15	50098428	R	MAPK6	NM_002748	TSS1500	chr15:52311220-52312180	N_Shore
cg00410831	41641376	37	44429318	19	49121158	F	ZNF45	NM_003425	5'UTR
cg00410895	46671374	37	43283884	1	43056471	R	CCDC23;ERMAP	NM_199342;NM_001017922	TSS1500;5'UTR	chr1:43282574-43283090	S_Shore
cg00410898	41650376	37	23712355	8	23768300	R	STC1	NM_003155	TSS200							True
cg00411097	18638321	37	1596050	7	1562576	R	TMEM184A;TMEM184A	NM_001097620;NM_001097620	1stExon;5'UTR			True		7:1594906-1596387	Unclassified_Cell_type_specific
cg00412772	63610389	37	38794845	19	43486685	F	YIF1B;YIF1B;C19orf33;YIF1B;YIF1B;YIF1B;YIF1B;YIF1B;C19orf33	NM_001039672;NM_001145462;NM_033520;NM_033557;NM_001039673;NM_001039671;NM_001145461;NM_001145463;NM_033520	3'UTR;3'UTR;1stExon;3'UTR;3'UTR;3'UTR;3'UTR;3'UTR;5'UTR			True	19:43486635-43486686			True
cg00412805	49639414	37	42726970	3	42701974	F	KBTBD5	NM_152393	TSS200	chr3:42727084-42727916	N_Shore
cg00413066	50611444	37	52405464	15	50192756	R	BCL2L10	NM_020396	TSS1500	chr15:52404191-52404978	S_Shore
cg00415978	17748316	37	119809925	4	120029373	R	SYNPO2;SYNPO2;SYNPO2	NM_133477;NM_001128934;NM_001128933	TSS200;TSS200;TSS200				4:120029362-120029582			True
cg00415993	49647413	37	75919188	5	75954944	R	F2RL2;F2RL2;IQGAP2	NM_004101;NM_004101;NM_006633	1stExon;5'UTR;Body
cg00417297	57807392	37	40518742	3	40493746	R	ZNF619;ZNF619;ZNF619;ZNF619;ZNF619;ZNF619;ZNF619;ZNF619;ZNF619;ZNF619;ZNF619	NM_001145094;NR_026746;NM_001145083;NM_001145082;NM_001145083;NM_173656;NM_001145093;NM_001145082;NM_001145093;NM_173656;NM_001145094	1stExon;Body;1stExon;5'UTR;5'UTR;1stExon;1stExon;1stExon;5'UTR;5'UTR;5'UTR	chr3:40518517-40518848	Island		3:40493522-40493935	3:40517994-40519639	Promoter_Associated_Cell_type_specific
cg00418150	17672412	37	44327869	11	44284445	R	ALX4	NM_021926	Body	chr11:44327240-44327932	Island		11:44283817-44284666	11:44326437-44328397	Unclassified_Cell_type_specific	True
cg00419564	50794469	37	153508860	1	151775484	F	S100A6	NM_014624	TSS200	chr1:153508424-153508840	S_Shore			1:153507457-153509370	Promoter_Associated	True
cg00420568	66810380	37	91794904	9	90984724	F	SHC3	NM_016848	TSS1500	chr9:91792662-91793611	S_Shore	True		9:91794382-91795231	Unclassified
cg00420715	43779485	37	100025364	8	100094540	R	VPS13B;VPS13B;VPS13B;VPS13B	NM_015243;NM_017890;NM_152564;NM_181661	TSS200;TSS200;TSS200;TSS200	chr8:100025146-100025999	Island		8:100094176-100095133	8:100024700-100026399	Promoter_Associated
cg00420929	65804448	37	18451112	19	18312112	R	PGPEP1	NM_017712	TSS1500	chr19:18451292-18451791	N_Shore			19:18449779-18452650	Promoter_Associated
cg00422913	32726355	37	1619022	17	1565772	F	C17orf91;C17orf91;WDR81;C17orf91;WDR81;C17orf91	NR_028505;NR_028503;NM_152348;NR_028504;NM_001163673;NR_028502	Body;Body;TSS1500;Body;TSS1500;Body	chr17:1619204-1620062	N_Shore		17:1565727-1566798
cg00424946	49618501	37	69221172	16	67778673	R	SNTB2	NM_006750	1stExon	chr16:69220880-69222107	Island		16:67778227-67779591
cg00425710	73748462	37	56672671	16	55230172	F	MT1A	NM_005946	1stExon	chr16:56671937-56672530	S_Shore					True
cg00425792	31792437	37	33905503	17	30929616	R	PEX12;PEX12	NM_000286;NM_000286	1stExon;5'UTR	chr17:33905502-33905726	Island		17:30929372-30930114	17:33905229-33906047	Promoter_Associated
cg00426056	74749315	37	33385896	6	33493874	F	CUTA;CUTA;CUTA;CUTA;CUTA;CUTA;CUTA;CUTA;CUTA	NM_001014840;NM_001014840;NM_001014433;NM_015921;NM_001014838;NM_001014837;NM_015921;NM_001014838;NM_001014837	1stExon;5'UTR;1stExon;5'UTR;5'UTR;1stExon;1stExon;1stExon;5'UTR	chr6:33385678-33386262	Island		6:33493292-33494175	6:33385034-33386783	Promoter_Associated
cg00426498	42795351	37	27507667	17	24531793	R	MYO18A;MYO18A	NM_078471;NM_203318	TSS1500;TSS1500	chr17:27506889-27507607	S_Shore			17:27507283-27508227	Unclassified
cg00426963	23713400	37	86535755	9	85725575	R	KIF27	NM_017576	5'UTR	chr9:86535742-86536646	Island		9:85725515-85726432	9:86535350-86537023	Promoter_Associated
cg00427635	49748416	37	74166372	15	71953425	F	TBC1D21	NM_153356	Body					15:74165409-74166744	Unclassified
cg00429618	45760303	37	99962350	9	99002171	F	ZNF322B	NM_199005	TSS1500	chr9:99962136-99962426	Island		9:99001958-99002185
cg00430287	18705447	37	116382876	6	116489569	R	FRK	NM_002031	TSS1500
cg00430945	23782491	37	49617309	19	54309121	F	LIN7B	NM_022165	TSS1500	chr19:49617455-49618569	N_Shore		19:54309086-54310381	19:49616934-49618771	Promoter_Associated
cg00431050	25789351	37	103985730	10	103975720	R	ELOVL3	NM_152310	TSS1500	chr10:103985852-103986246	N_Shore			10:103985568-103986679	Unclassified	True
cg00431114	50666301	37	43104027	20	42537441	F	TTPAL;TTPAL	NM_024331;NM_001039199	TSS1500;TSS1500	chr20:43104406-43104654	N_Shore			20:43103750-43105321	Promoter_Associated
cg00431549	61670369	37	15039025	12	14930292	R	MGP	NM_000900	TSS200
cg00432979	59801455	37	21750473	13	20648473	F	MRP63;MRP63;SKA3;SKA3	NM_024026;NM_024026;NM_145061;NM_001166017	1stExon;5'UTR;Body;Body	chr13:21750287-21751332	Island		13:20648288-20649307	13:21750131-21751577	Promoter_Associated
cg00433406	52708492	37	20616975	1	20489562	F	VWA5B1	NM_001039500	TSS1500
cg00434413	65718488	37	153201653	X	152854847	F	RENBP;NAA10	NM_002910;NM_003491	Body;TSS1500	chrX:153199952-153200924	S_Shore
cg00435408	56710422	37	57220662	16	55778163	R	FAM192A;RSPRY1	NM_024946;NM_133368	TSS1500;5'UTR	chr16:57219486-57220583	S_Shore		16:55777444-55778773	16:57219368-57221916	Promoter_Associated
cg00436282	31749488	37	70861449	4	70896038	F	STATH;STATH	NM_001009181;NM_003154	TSS200;TSS200
cg00436301	44794506	37	116421736	6	116528429	F	NT5DC1	NM_152729	TSS1500	chr6:116421673-116422382	Island		6:116528367-116529231	6:116421321-116423139	Promoter_Associated
cg00436603	17677488	37	135340740	10	135190730	F	CYP2E1	NM_000773	TSS200	chr10:135341255-135342561	N_Shore
cg00441136	26651368	37	30864848	20	30328509	F	KIF3B	NM_004798	TSS1500	chr20:30865547-30865791	N_Shore
cg00441382	61728383	37	74284481	15	72071534	F	STOML1	NM_004809	1stExon	chr15:74284252-74284821	Island		15:72071306-72071855	15:74284107-74285349	Promoter_Associated
cg00443307	11713305	37	9141740	12	9033007	R	KLRG1	NM_005810	TSS1500
cg00445824	34600442	37	18548929	19	18409929	R	ISYNA1;ISYNA1;ISYNA1;ISYNA1;ISYNA1	NM_016368;NM_001170938;NM_001170938;NM_001170939;NM_016368	5'UTR;5'UTR;1stExon;TSS200;1stExon	chr19:18543828-18549161	Island		19:18407089-18410137
cg00446235	48635494	37	161008644	1	159275268	F	TSTD1;TSTD1;TSTD1	NM_001113207;NM_001113205;NM_001113206	Body;Body;Body	chr1:161008377-161008830	Island		1:159274978-159275454	1:161008079-161009395	Promoter_Associated
cg00447208	61667436	37	76126301	17	73637896	F	TMC8;TMC6;TMC6	NM_152468;NM_007267;NM_001127198	TSS1500;5'UTR;TSS1500	chr17:76127521-76128406	N_Shore
cg00448720	24667392	37	24883014	13	23781014	F	C1QTNF9	NM_178540	TSS1500	chr13:24882098-24882951	S_Shore
cg00449941	71659330	37	26926011	17	23950138	F	SPAG5;SPAG5	NM_006461;NM_006461	5'UTR;1stExon	chr17:26925742-26926512	Island		17:23949837-23950770	17:26925482-26927115	Promoter_Associated
cg00451635	38611304	37	10675030	16	10582531	R	EMP2	NM_001424	TSS1500	chr16:10673880-10674735	S_Shore
cg00453193	48787371	37	115851050	7	115638286	F	TES	NM_015641	Body	chr7:115850370-115851028	S_Shore		7:115637674-115638546	7:115850834-115851686	Promoter_Associated	True
cg00453258	73694314	37	105219172	10	105209162	F	CALHM1	NM_001001412	TSS1500	chr10:105217966-105218287	S_Shore			10:105218747-105219420	Unclassified_Cell_type_specific
cg00459975	67748479	37	28749099	8	28805018	F	INTS9;INTS9;HMBOX1;INTS9;HMBOX1	NR_026826;NM_001145159;NM_001135726;NM_018250;NM_024567	TSS1500;TSS1500;5'UTR;TSS1500;5'UTR	chr8:28748070-28748431	S_Shore		8:28804892-28805086
cg00461841	64751307	37	10523485	16	10430986	F	ATF7IP2	NM_024997	5'UTR
cg00462311	31609473	37	24837184	14	23907024	R	NFATC4;NFATC4	NM_001136022;NM_004554	Body;TSS200	chr14:24837872-24838324	N_Shore			14:24834531-24838393	Unclassified
cg00462994	45755336	37	42081955	17	39437481	F	NAGS;PYY	NM_153006;NM_004160	TSS200;TSS200	chr17:42082027-42084972	N_Shore		17:39437458-39440004
cg00463202	17635331	37	114107710	13	113155711	R	ADPRHL1	NM_138430	1stExon				13:113155432-113156171
cg00463577	68803396	37	74161911	6	74218632	R	C6orf150;C6orf150	NM_138441;NM_138441	1stExon;5'UTR	chr6:74161086-74162090	Island		6:74217872-74218811	6:74160818-74162317	Promoter_Associated	True
cg00463848	11645367	37	53046105	12	51332372	R	KRT2	NM_000423	TSS200
cg00464269	12702329	37	26662842	17	23686969	R	TNFAIP1;TNFAIP1;IFT20	NM_021137;NM_021137;NM_174887	5'UTR;1stExon;TSS1500	chr17:26662071-26663048	Island		17:23686240-23687437	17:26662074-26663336	Promoter_Associated
cg00465284	53739462	37	80531898	2	80385409	R	CTNNA2;CTNNA2;LRRTM1	NM_004389;NM_001164883;NM_178839	Body;Body;TSS1500	chr2:80529677-80530846	S_Shore		2:80384855-80385419
cg00466249	37627352	37	79269884	17	76884479	R	SLC38A10;SLC38A10	NM_138570;NM_001037984	TSS1500;TSS1500	chr17:79268367-79269467	S_Shore			17:79268946-79270216	Promoter_Associated
cg00466436	21659502	37	123163	20	71163	R	DEFB126	NM_030931	TSS200
cg00466492	19794339	37	7991731	19	7897731	R	TIMM44;CTXN1	NM_006351;NM_206833	3'UTR;TSS1500	chr19:7991892-7992179	N_Shore		19:7897709-7898126
cg00466544	13654403	37	57046243	14	56115996	F	C14orf101	NM_017799	TSS1500	chr14:57046472-57046804	N_Shore		14:56115933-56116085	14:57045928-57046695	Promoter_Associated
cg00468146	63759413	37	19838211	6	19946190	F	ID4	NM_001546	1stExon	chr6:19837504-19839314	Island		6:19945040-19947440			True
cg00469635	19774354	37	73882471	11	73560119	F	PPME1;C2CD3	NM_016147;NM_015531	1stExon;TSS1500	chr11:73881899-73882572	Island		11:73559399-73560220	11:73881447-73882873	Promoter_Associated
cg00471562	73631414	37	1102373	10	1092373	F	WDR37	NM_014023	TSS1500	chr10:1102144-1103341	Island		10:1092168-1093472	10:1102022-1103967	Promoter_Associated
cg00472136	22721323	37	57410604	12	55696871	R	TAC3	NM_013251	TSS1500
cg00472814	47604366	37	28217676	21	27139547	F	ADAMTS1;ADAMTS1	NM_006988;NM_006988	1stExon;5'UTR	chr21:28216558-28218117	Island		21:27138295-27139988
cg00474004	66693471	37	21239944	9	21229944	R	IFNA14;IFNA14	NM_002172;NM_002172	5'UTR;1stExon
cg00474209	69703324	37	170600060	6	170441985	F	DLL1	NM_005618	TSS1500	chr6:170598214-170601222	Island		6:170440105-170443173			True
cg00475955	54714469	37	131592049	9	130631870	F	C9orf114	NM_016390	1stExon	chr9:131591751-131592246	Island		9:130631573-130632065	9:131590314-131592512	Promoter_Associated
cg00476580	54757350	37	150207583	1	148474207	F	ANP32E;ANP32E;ANP32E	NM_001136479;NM_001136478;NM_030920	TSS1500;Body;Body	chr1:150206971-150207842	Island		1:148473441-148474466
cg00479269	59655491	37	101869975	2	101236407	F	C2orf29	NM_017546	Body	chr2:101869023-101869876	S_Shore		2:101235456-101236535	2:101868781-101870587	Promoter_Associated
cg00480115	70737470	37	35606877	19	40298717	F	FXYD3;FXYD3;FXYD3;FXYD3;FXYD3;FXYD3;FXYD3;FXYD3	NM_005971;NM_001136010;NM_001136007;NM_001136011;NM_021910;NM_001136008;NM_001136009;NM_001136012	5'UTR;5'UTR;5'UTR;5'UTR;5'UTR;5'UTR;5'UTR;5'UTR
cg00480209	21792391	37	10600689	17	10541414	F	SCO1;C17orf48	NM_004589;NM_020233	1stExon;TSS1500	chr17:10600425-10601199	Island		17:10541054-10542016	17:10600476-10601053	Promoter_Associated
cg00480356	39720403	37	44092806	15	41880098	R	SERINC4;C15orf63	NM_001033517;NM_016400	TSS1500;1stExon	chr15:44092737-44093140	Island		15:41879796-41880432	15:44091257-44093126	Promoter_Associated
cg00481227	45772368	37	36322069	20	35755483	R	CTNNBL1	NM_030877	TSS1500	chr20:36322168-36322586	N_Shore			20:36321933-36322858	Promoter_Associated
cg00483154	54772340	37	176943504	5	176876110	R	DDX41	NM_016222	Body	chr5:176943525-176944508	N_Shore		5:176875967-176877230	5:176942781-176944662	Promoter_Associated
cg00485296	65645326	37	1821559	16	1761560	R	NME3;NME3	NM_002513;NM_002513	1stExon;5'UTR	chr16:1820311-1823954	Island		16:1760209-1763981	16:1821443-1821944	Promoter_Associated
cg00485380	20783454	37	26240560	7	26207085	F	CBX3;CBX3;HNRNPA2B1;HNRNPA2B1	NM_016587;NM_007276;NM_002137;NM_031243	TSS1500;TSS1500;TSS200;TSS200	chr7:26239418-26242062	Island		7:26206284-26208587	7:26239157-26241444	Promoter_Associated	True
cg00487159	38790374	37	11349568	16	11257069	R	SOCS1	NM_003745	5'UTR	chr16:11348541-11350803	Island		16:11256065-11258638	16:11349371-11350208	Promoter_Associated
cg00488364	34771374	37	114253315	X	114159571	R	IL13RA2	NM_000640	TSS1500
cg00488718	61621345	37	128887044	4	129106494	R	MFSD8;C4orf29	NM_152778;NM_001039717	5'UTR;5'UTR	chr4:128886004-128886971	S_Shore		4:129104038-129106590	4:128885879-128887485	Promoter_Associated
cg00489401	36733315	37	180075875	5	180008481	F	FLT4;FLT4	NM_002020;NM_182925	Body;Body	chr5:180075688-180076906	Island		5:180008314-180009486	5:180075506-180077098	Unclassified_Cell_type_specific
cg00491404	14701415	37	110306591	1	110108114	R	EPS8L3;EPS8L3;EPS8L3	NM_139053;NM_024526;NM_133181	TSS200;TSS200;TSS200
cg00491839	70730383	37	49375640	19	54067452	F	PPP1R15A	NM_014330	TSS200	chr19:49375484-49375928	Island		19:54067297-54067740	19:49375287-49376965	Promoter_Associated
cg00493400	69638315	37	191879127	2	191587372	F	STAT1;STAT1	NM_007315;NM_139266	TSS200;TSS200	chr2:191878608-191879253	Island		2:191586598-191587533	2:191878238-191879945	Promoter_Associated
cg00495415	16808498	37	53773795	12	52060062	F	SP1;SP1	NM_003109;NM_138473	TSS1500;TSS200	chr12:53774336-53774603	N_Shore		12:52059759-52060865	12:53773012-53774785	Promoter_Associated
cg00495442	66630345	37	37101172	20	36534586	R	RALGAPB	NM_020336	TSS1500	chr20:37101171-37101742	Island		20:36534464-36535437	20:37100568-37102392	Promoter_Associated
cg00496170	31607450	37	67826880	14	66896633	F	EIF2S1;ATP6V1D	NM_004094;NM_015994	TSS200;TSS1500	chr14:67826139-67827526	Island			14:67825704-67827557	Promoter_Associated
cg00497084	45759315	37	18709116	X	18619037	R	PPEF1;PPEF1;PPEF1;PPEF1;PPEF1;PPEF1	NM_152224;NM_152226;NM_006240;NM_152224;NM_152226;NM_006240	1stExon;5'UTR;1stExon;5'UTR;1stExon;5'UTR
cg00497251	30713478	37	241508725	2	241157398	F	RNPEPL1	NM_018226	5'UTR	chr2:241507463-241507669	S_Shore			2:241504916-241508839	Promoter_Associated	True
cg00498305	66605301	37	119000236	10	118990226	F	SLC18A2	NM_003054	TSS1500	chr10:119000435-119001530	N_Shore
cg00498604	69743445	37	166793789	4	167013239	F	TLL1	NM_012464	TSS1500	chr4:166794545-166795341	N_Shore
cg00499599	20641400	37	47706392	21	46530820	F	C21orf57;MCM3AP;C21orf57;C21orf57	NM_058181;NM_003906;NM_001006114;NM_058181	5'UTR;TSS1500;5'UTR;1stExon	chr21:47705627-47706428	Island		21:46530107-46531039	21:47705635-47706574	Promoter_Associated
cg00499822	56727426	37	44881551	10	44201557	F	CXCL12;CXCL12;CXCL12	NM_000609;NM_001033886;NM_199168	TSS1500;TSS1500;TSS1500	chr10:44879714-44882391	Island		10:44201443-44201959
cg00500400	21681333	37	41487283	22	39817229	R	EP300;MIR1281	NM_001429;NR_031694	TSS1500;TSS1500	chr22:41487261-41489159	Island		22:39817151-39819067	22:41487210-41487947	Promoter_Associated
cg00501366	27738341	37	7992476	17	7933201	F	ALOX12B	NM_001139	TSS1500
cg00502442	31680308	37	157801893	6	157721881	R	ZDHHC14;ZDHHC14	NM_153746;NM_024630	TSS1500;TSS1500	chr6:157801062-157803377	Island		6:157721051-157723354	6:157801857-157802244	Promoter_Associated
cg00503458	43632333	37	155904439	1	154171063	R	KIAA0907	NM_014949	TSS1500	chr1:155904072-155904307	S_Shore			1:155903484-155904774	Promoter_Associated
cg00503840	51641434	37	96650509	7	96488445	F	DLX5	NM_005221	Body	chr7:96650221-96651551	Island		7:96488337-96489561	7:96649922-96650536	Unclassified_Cell_type_specific
cg00504595	65606311	37	24144985	13	23042985	F	TNFRSF19;TNFRSF19	NM_148957;NM_148957	1stExon;5'UTR			True
cg00509616	10668455	37	57884415	15	55671707	F	GCOM1;GCOM1;GCOM1;GCOM1	NM_001018090;NM_001018100;NM_152451;NM_001018091	Body;Body;Body;Body	chr15:57883998-57884358	S_Shore			15:57883364-57884938	Unclassified_Cell_type_specific
cg00509670	20756493	37	37130313	14	36200064	R	PAX9	NM_006194	5'UTR	chr14:37131181-37132785	N_Shore		14:36199953-36200514
cg00510787	48624440	37	151772946	6	151814639	R	C6orf211;RMND1	NM_024573;NM_017909	TSS1500;5'UTR	chr6:151773043-151774070	N_Shore			6:151772562-151774471	Promoter_Associated
cg00510956	62651455	37	32478440	1	32251027	F	KHDRBS1	NM_006559	TSS1500	chr1:32479102-32480583	N_Shore
cg00511475	13718415	37	89238330	16	87765831	F	CDH15	NM_004933	Body	chr16:89237944-89238331	Island			16:89237070-89238857	Unclassified
cg00512031	21668510	37	5021976	4	5072877	R	CYTL1	NM_018659	TSS1500	chr4:5021003-5021329	S_Shore
cg00512279	40640303	37	119000991	10	118990981	R	SLC18A2	NM_003054	5'UTR	chr10:119000435-119001530	Island		10:118990262-118991520			True
cg00512374	54608473	37	38599682	17	35853208	R	IGFBP4;IGFBP4	NM_001552;NM_001552	1stExon;5'UTR	chr17:38599669-38600306	Island		17:35852804-35853764	17:38598963-38601020	Promoter_Associated
cg00513220	32770492	37	220922123	1	218988746	R	MOSC2	NM_017898	1stExon	chr1:220921411-220922176	Island		1:218987871-218988799
cg00513467	64704391	37	21335551	9	21325551	F	KLHL9	NM_018847	TSS200	chr9:21335125-21335560	Island		9:21324957-21325560	9:21334662-21335876	Unclassified
cg00514407	61784482	37	224904626	2	224612870	R	SERPINE2;SERPINE2;SERPINE2	NM_001136528;NM_006216;NM_001136530	TSS1500;TSS1500;TSS1500	chr2:224903221-224904735	Island		2:224611471-224612974	2:224904300-224904960	Promoter_Associated
cg00514895	24602357	37	8594413	4	8645313	F	CPZ;CPZ;CPZ	NM_003652;NM_001014448;NM_001014447	TSS200;TSS200;TSS200	chr4:8594412-8594777	Island
cg00515905	68679446	37	110306507	1	110108030	R	EPS8L3;EPS8L3;EPS8L3;EPS8L3;EPS8L3;EPS8L3	NM_139053;NM_139053;NM_133181;NM_024526;NM_133181;NM_024526	5'UTR;1stExon;5'UTR;1stExon;1stExon;5'UTR
cg00516481	47745446	37	44073202	21	42946271	F	PDE9A;PDE9A;PDE9A;PDE9A;PDE9A;PDE9A;PDE9A;PDE9A;PDE9A;PDE9A;PDE9A;PDE9A;PDE9A;PDE9A;PDE9A;PDE9A;PDE9A;PDE9A;PDE9A;PDE9A	NM_001001571;NM_001001573;NM_001001568;NM_002606;NM_001001569;NM_001001570;NM_001001578;NM_001001575;NM_001001582;NM_001001581;NM_001001572;NM_001001585;NM_001001579;NM_001001574;NM_001001567;NM_001001583;NM_001001584;NM_001001577;NM_001001580;NM_001001576	TSS1500;TSS1500;TSS1500;TSS1500;TSS1500;TSS1500;TSS1500;TSS1500;TSS1500;TSS1500;TSS1500;TSS1500;TSS1500;TSS1500;TSS1500;TSS1500;TSS1500;TSS1500;TSS1500;TSS1500	chr21:44073201-44074650	Island		21:42946271-42947285	21:44072208-44073357	Unclassified
cg00518989	27698385	37	31608519	22	29938519	R	LIMK2	NM_005569	Body	chr22:31608021-31608528	Island		22:29938008-29938553	22:31607167-31609166	Promoter_Associated
cg00519208	17796341	37	93258319	1	93030907	F	EVI5	NM_005665	TSS1500			True
cg00519627	67672347	37	4466650	16	4406651	F	CORO7	NM_024535	TSS200	chr16:4465874-4466889	Island		16:4405787-4406890	16:4465320-4467242	Promoter_Associated
cg00520135	21603368	37	63333846	15	61120899	R	TPM1;TPM1;TPM1;TPM1;TPM1;TPM1	NM_001018020;NM_001018007;NM_000366;NM_001018005;NM_001018006;NM_001018004	TSS1500;TSS1500;TSS1500;TSS1500;TSS1500;TSS1500	chr15:63334233-63336063	N_Shore
cg00520708	73740473	37	134181266	5	134209165	R	C5orf24;C5orf24	NM_152409;NM_001135586	TSS200;TSS1500	chr5:134181483-134182250	N_Shore			5:134181189-134182550	Promoter_Associated
cg00521434	17644501	37	110081965	1	109883488	F	GPR61	NM_031936	TSS1500
cg00521598	65803361	37	39339413	1	39112000	R	MYCBP	NM_012333	TSS1500	chr1:39338479-39339349	S_Shore		1:39111067-39112001	1:39337986-39339862	Promoter_Associated
cg00522034	45807500	37	105587721	3	107070411	F	CBLB;CBLB	NM_170662;NM_170662	1stExon;5'UTR	chr3:105587279-105588218	Island		3:107069841-107070908	3:105587178-105588769	Promoter_Associated
cg00522316	54752408	37	6425042	19	6376042	R	KHSRP	NM_003685	TSS1500	chr19:6424430-6425169	Island		19:6375199-6376299	19:6424683-6425926	Promoter_Associated
cg00524288	22663333	37	48128452	7	48094977	F	UPP1;UPP1;UPP1	NM_181597;NM_003364;NM_181597	5'UTR;TSS1500;1stExon	chr7:48128046-48128499	Island		7:48094572-48096055	7:48128066-48129834	Promoter_Associated
cg00528052	26671324	37	202777295	1	201043918	R	KDM5B	NM_006618	1stExon	chr1:202776003-202777727	Island		1:201042648-201044350			True
cg00528967	17679315	37	99228955	13	98026956	R	STK24	NM_001032296	Body	chr13:99228319-99229576	Island		13:98026321-98028123	13:99228217-99230042	Promoter_Associated	True
cg00532335	32706318	37	95516861	10	95506851	R	LGI1	NM_005097	TSS1500			True
cg00532890	17779449	37	164528682	1	162795306	F	PBX1	NM_002585	TSS200
cg00534274	12695351	37	139163341	4	139382791	R	SLC7A11;SLC7A11	NM_014331;NM_014331	1stExon;5'UTR
cg00536175	16640339	37	48645024	X	48529968	F	GATA1;GATA1	NM_002049;NM_002049	5'UTR;1stExon
cg00537910	16728404	37	220084611	2	219792855	F	ATG9A;ATG9A;ABCB6	NM_001077198;NM_024085;NM_005689	3'UTR;3'UTR;TSS1500	chr2:220082991-220084012	S_Shore
cg00539322	23601358	37	234216360	2	233881099	F	SAG;SAG	NM_000541;NM_000541	1stExon;5'UTR
cg00539716	20764433	37	48541921	2	48395425	R	FOXN2;FOXN2	NM_002158;NM_002158	1stExon;5'UTR	chr2:48541252-48542587	Island		2:48394791-48396450	2:48541169-48541961	Promoter_Associated
cg00539955	65799441	37	44395433	22	42726766	F	PARVB	NM_001003828	Body	chr22:44392309-44392669	S_Shelf
cg00540544	58686350	37	201476297	1	199742920	F	CSRP1;CSRP1;CSRP1;CSRP1	NM_004078;NM_001144773;NM_004078;NM_001144773	5'UTR;1stExon;1stExon;5'UTR	chr1:201475885-201476516	Island		1:199742518-199743135	1:201475179-201477081	Promoter_Associated
cg00540769	34771409	37	80689492	5	80725248	R	RNU5E;RNU5D;ACOT12	NR_002754;NR_002755;NM_130767	Body;Body;Body	chr5:80689818-80690228	N_Shore
cg00544557	48719307	37	39578742	21	38500612	F	DSCR10	NR_027695	Body
cg00545573	29607491	37	118810436	12	117294819	F	TAOK3	NM_016281	5'UTR	chr12:118809324-118811021	Island		12:117294671-117295458
cg00546491	52764435	37	32111062	7	32077587	R	PDE1C	NM_005020	TSS200	chr7:32110063-32110910	S_Shore					True
cg00546897	51650447	37	45232232	21	44056660	R	LOC284837	NR_026961	Body				21:44056524-44056696
cg00547018	30689449	37	5121709	16	5061710	R	ALG1	NM_019109	TSS200	chr16:5121749-5122192	N_Shore		16:5061710-5062239	16:5121137-5122511	Unclassified
cg00547789	59625386	37	154493750	X	154146944	F	RAB39B;RAB39B	NM_171998;NM_171998	5'UTR;1stExon	chrX:154493303-154493907	Island		X:154146498-154147073	X:154493126-154494036	Unclassified_Cell_type_specific
cg00547829	56650302	37	57970161	17	55324943	R	TUBD1;TUBD1;RPS6KB1	NM_016261;NM_016261;NM_003161	5'UTR;1stExon;TSS1500	chr17:57970011-57971021	Island			17:57969891-57971286	Unclassified
cg00548060	51777316	37	182761905	1	181028528	F	NPL	NM_030769	5'UTR	chr1:182758395-182759097	S_Shelf
cg00548268	47614349	37	98245830	7	98083766	R	NPTX2	NM_002523	TSS1500	chr7:98245805-98247759	Island		7:98083742-98085695
cg00550617	15743483	37	39405817	17	36659343	F	KRTAP9-9;KRTAP9-4	NM_030975;NM_033191	Body;TSS200
cg00551244	51641468	37	125183776	8	125252957	F							8:125252926-125253019
cg00554173	18638508	37	3149777	20	3097777	F	ProSAPiP1	NM_014731	TSS1500	chr20:3148649-3149060	S_Shore
cg00554250	56635399	37	47281370	11	47237946	R	NR1H3;NR1H3;NR1H3	NM_001130102;NM_005693;NM_001130101	5'UTR;Body;Body					11:47280884-47281525	Unclassified	True
cg00554682	45807377	37	185463132	2	185171377	F	ZNF804A;ZNF804A	NM_194250;NM_194250	1stExon;5'UTR	chr2:185463208-185463589	N_Shore		2:185171092-185171977			True
cg00554702	10650389	37	125496645	11	125001855	R	CHEK1;CHEK1;CHEK1	NM_001274;NM_001114122;NM_001114121	5'UTR;5'UTR;5'UTR	chr11:125495233-125495866	S_Shore			11:125495144-125496933	Promoter_Associated
cg00556408	42674475	37	37500588	22	35830534	R	TMPRSS6	NM_153609	TSS1500
cg00557354	54714318	37	111767899	13	110565900	F	ARHGEF7;ARHGEF7;ARHGEF7	NM_145735;NM_001113512;NM_001113511	1stExon;1stExon;1stExon				13:110565359-110566770	13:111766726-111768257	Unclassified_Cell_type_specific	True
cg00559473	71722309	37	53715592	12	52001859	R	AAAS	NM_015665	TSS200	chr12:53715133-53715516	S_Shore			12:53714710-53715814	Promoter_Associated
cg00560119	19798375	37	130374109	9	129413930	R	STXBP1;STXBP1	NM_003165;NM_001032221	TSS1500;TSS1500	chr9:130374108-130374885	Island		9:129413823-129414806
cg00563229	38748415	37	28286146	1	28158733	R	XKR8	NM_018053	TSS1500	chr1:28286019-28286838	Island		1:28158607-28159549	1:28285902-28287301	Promoter_Associated
cg00563845	65798468	37	58318305	3	58293345	R	PXK	NM_017771	TSS1500	chr3:58318398-58319192	N_Shore			3:58317740-58319708	Promoter_Associated
cg00563926	43683506	37	92352481	1	92125069	F	TGFBR3	NM_003243	TSS1500	chr1:92350913-92352085	S_Shore		1:92124848-92125070
cg00563932	47633488	37	139871049	9	138990870	F	PTGDS	NM_000954	TSS1500	chr9:139872237-139873143	N_Shore			9:139871010-139871250	Unclassified_Cell_type_specific
cg00564163	42789317	37	87935979	7	87773915	R	STEAP4	NM_024636	5'UTR
cg00565075	57622384	37	38244893	22	36574839	R	MIR659;EIF3L	NR_030396;NM_016091	TSS1500;TSS1500	chr22:38245341-38245681	N_Shore			22:38244697-38244900	Promoter_Associated_Cell_type_specific
cg00565688	25747362	37	3568212	1	3558072	F	TP73	NM_005427	TSS1500	chr1:3566445-3569636	Island		1:3557058-3559808
cg00566759	35809350	37	28682345	18	26936343	F	DSC2;DSC2;DSC2;DSC2	NM_004949;NM_004949;NM_024422;NM_024422	1stExon;5'UTR;1stExon;5'UTR	chr18:28681320-28682455	Island		18:26934707-26936453			True
cg00567479	72691461	37	242295999	2	241944672	R	FARP2	NM_014808	5'UTR	chr2:242295397-242296201	Island		2:241943400-241944850	2:242295243-242296176	Promoter_Associated
cg00567749	49611485	37	82767908	5	82803664	F	VCAN;VCAN;VCAN;VCAN	NM_004385;NM_001164097;NM_001126336;NM_001164098	5'UTR;5'UTR;5'UTR;5'UTR	chr5:82768387-82769268	N_Shore
cg00568128	13730365	37	115934100	10	115924090	R	MIR2110;C10orf118;C10orf118	NR_031747;NM_018017;NM_018017	TSS200;1stExon;5'UTR	chr10:115933379-115934262	Island		10:115923409-115924672	10:115933666-115934314	Promoter_Associated
cg00568792	57714322	37	125462554	11	124967764	F	STT3A	NM_152713	TSS200	chr11:125462323-125462884	Island		11:124967534-124968417	11:125461641-125463043	Promoter_Associated
cg00569620	20804343	37	111697653	3	113180343	R	ABHD10	NM_018394	TSS200	chr3:111697739-111698143	N_Shore		3:113180221-113180879	3:111697370-111698711	Promoter_Associated
cg00571634	47613483	37	122134820	3	123617510	F	WDR5B;WDR5B	NM_019069;NM_019069	1stExon;5'UTR	chr3:122134685-122135084	Island		3:123617376-123617819	3:122134105-122135725	Unclassified
cg00573606	39652369	37	238322680	2	237987419	R	COL6A3;COL6A3;COL6A3;COL6A3;COL6A3;COL6A3;COL6A3;COL6A3;COL6A3;COL6A3	NM_057166;NM_057167;NM_057165;NM_004369;NM_004369;NM_057165;NM_057167;NM_057166;NM_057164;NM_057164	5'UTR;1stExon;5'UTR;5'UTR;1stExon;1stExon;5'UTR;1stExon;5'UTR;1stExon
cg00575744	25707371	37	32908642	6	33016620	R	HLA-DMB;HLA-DMB	NM_002118;NM_002118	1stExon;5'UTR			True		6:32908496-32909716	Unclassified	True
cg00576250	57673497	37	45087765	20	44521172	R						True	20:44521086-44521421
cg00577167	29746423	37	104197675	9	103237496	F	ALDOB	NM_000035	5'UTR
cg00577464	26750394	37	155604780	7	155297541	F	SHH	NM_000193	1stExon	chr7:155604725-155605095	Island		7:155297137-155297856
cg00579393	72621484	37	79316004	2	79169512	F	REG1B	NM_006507	TSS1500
cg00579402	30603446	37	5838999	19	5789999	F	FUT6;FUT6;FUT6;FUT6	NM_000150;NM_001040701;NM_001040701;NM_000150	1stExon;5'UTR;1stExon;5'UTR
cg00581156	39671437	37	61699416	5	61735173	F	DIMT1L	NM_014473	Body	chr5:61699350-61699877	Island		5:61735043-61735715	5:61698588-61700305	Promoter_Associated
cg00582628	21684438	37	54764515	8	54927068	R	RGS20	NM_170587	1stExon
cg00584022	24705473	37	25403167	12	25294434	F	KRAS;KRAS	NM_033360;NM_004985	5'UTR;5'UTR				12:25294434-25295836
cg00585790	13730406	37	109204845	2	108571277	F	LIMS1;LIMS1	NM_004987;NM_004987	1stExon;5'UTR
cg00585846	37810338	37	31515458	6	31623437	R	NFKBIL1;NFKBIL1;ATP6V1G2;NFKBIL1;NFKBIL1;NFKBIL1;ATP6V1G2;NFKBIL1	NM_005007;NM_001144963;NM_130463;NM_005007;NM_001144961;NM_001144961;NM_138282;NM_001144962	5'UTR;5'UTR;TSS1500;1stExon;1stExon;5'UTR;TSS1500;5'UTR					6:31514394-31515927	Promoter_Associated
cg00586909	28762364	37	20534671	6	20642650	R	CDKAL1	NM_017774	TSS200					6:20534400-20535474	Promoter_Associated	True
cg00587613	70629312	37	67220223	11	66976799	R	GPR152	NM_206997	TSS200
cg00592315	37644415	37	94384611	14	93454364	F	C14orf86;FAM181A	NR_027004;NM_138344	Body;TSS1500
cg00594118	41644339	37	140150000	9	139269821	F	COBRA1	NM_015456	1stExon	chr9:140149205-140150502	Island		9:139268921-139270403	9:140149042-140150654	Promoter_Associated
cg00594952	17666506	37	41130641	1	40903228	F	RIMS3	NM_014747	5'UTR	chr1:41131111-41131378	N_Shore			1:41130505-41131976	Promoter_Associated
cg00596686	63808459	37	7137332	X	7147332	R	STS	NM_000351	TSS200
cg00597076	46605471	37	1395880	17	1342630	F	MYO1C;MYO1C;MYO1C	NM_001080779;NM_001080779;NM_033375	1stExon;5'UTR;TSS1500	chr17:1394439-1394813	S_Shore
cg00598858	16750307	37	11545966	19	11406966	R	PRKCSH;CCDC151;PRKCSH;CCDC151	NM_001001329;NM_145045;NM_002743;NM_145045	TSS1500;5'UTR;TSS1500;1stExon	chr19:11545948-11546544	Island		19:11406917-11408000	19:11545388-11547026	Promoter_Associated
cg00600110	65723474	37	8769528	X	8729528	R	FAM9A;FAM9A	NM_174951;NM_001171186	TSS200;TSS200	chrX:8769177-8769559	Island
cg00600684	21674319	37	122610158	10	122600148	F	WDR11	NM_018117	TSS1500	chr10:122610678-122611052	N_Shore
cg00601486	54613379	37	48723148	12	47009415	F	H1FNT	NM_181788	1stExon	chr12:48723323-48723876	N_Shore
cg00602891	62802440	37	80408864	17	78002153	F	C17orf62;C17orf62;C17orf62	NM_001100408;NM_001100407;NM_001033046	TSS200;TSS200;TSS200	chr17:80408294-80408879	Island			17:80408155-80409247	Promoter_Associated
cg00605270	44801431	37	28261552	1	28134139	F	SMPDL3B;SMPDL3B;SMPDL3B;SMPDL3B	NM_001009568;NM_014474;NM_001009568;NM_014474	1stExon;1stExon;5'UTR;5'UTR			True
cg00609097	70685369	37	45956974	1	45729561	R	TESK2	NM_007170	TSS200	chr1:45956345-45956893	S_Shore		1:45728614-45729715	1:45955662-45957417	Promoter_Associated
cg00611397	34716415	37	60768026	20	60201421	R	GTPBP5	NM_015666	5'UTR
cg00612467	49644477	37	108911077	4	109130526	F	HADH;HADH	NM_005327;NM_005327	5'UTR;1stExon	chr4:108910770-108911370	Island		4:109130220-109131042	4:108910004-108911932	Promoter_Associated
cg00613255	20725392	37	2182376	11	2138952	F	INS-IGF2;INS-IGF2;INS	NM_001042376;NR_003512;NM_000207	5'UTR;Body;5'UTR
cg00613344	49619358	37	222722670	1	220789293	F	HHIPL2	NM_024746	TSS1500
cg00614413	24673494	37	5286594	19	5237594	F	PTPRS;PTPRS;PTPRS;PTPRS	NM_130853;NM_130855;NM_130854;NM_002850	5'UTR;5'UTR;5'UTR;5'UTR	chr19:5290403-5290605	N_Shelf
cg00615241	62651424	37	839689	19	790689	F	PRTN3	NM_002777	TSS1500	chr19:843468-844085	N_Shelf
cg00615377	58748420	37	36236649	22	34566595	R	RBM9;RBM9;RBM9;RBM9;RBM9;RBM9	NM_001082578;NM_001082579;NM_001082576;NM_001031695;NM_014309;NM_001082577	Body;Body;TSS200;TSS200;TSS200;TSS200							True
cg00615915	20714377	37	61637299	18	59788279	R	SERPINB8;SERPINB8;SERPINB8;SERPINB8;SERPINB8;SERPINB8	NM_002640;NM_001031848;NM_198833;NM_002640;NM_198833;NM_001031848	5'UTR;1stExon;5'UTR;1stExon;1stExon;5'UTR	chr18:61637425-61637941	N_Shore		18:59788279-59788940	18:61636949-61638292	Promoter_Associated
cg00616129	64619385	37	10827014	12	10718281	F	STYK1	NM_018423	TSS200	chr12:10826531-10826786	S_Shore		12:10717799-10718282	12:10826123-10827668	Unclassified
cg00616135	39659368	37	63413614	15	61200667	F	LACTB;LACTB	NM_032857;NM_171846	TSS1500;TSS1500	chr15:63413918-63414852	N_Shore			15:63413332-63415168	Unclassified
cg00616369	13626303	37	232329096	2	232037340	R	NCL;NCL	NM_005381;NM_005381	1stExon;5'UTR	chr2:232328445-232330149	Island		2:232036690-232038360	2:232328860-232329819	Promoter_Associated
cg00617305	72641441	37	201857940	1	200124563	R	SHISA4;SHISA4;SHISA4	NM_198149;NR_030775;NM_198149	5'UTR;Body;1stExon			True	1:200124563-200125141	1:201857352-201858778	Unclassified_Cell_type_specific
cg00618396	36751417	37	154444551	X	154097745	F	VBP1	NM_003372	TSS200				X:154097664-154098543	X:154444143-154445660	Promoter_Associated
cg00619207	40621307	37	111743368	1	111544891	F	DENND2D	NM_024901	TSS200	chr1:111746337-111747303	N_Shelf			1:111742893-111743586	Unclassified
cg00620024	74711367	37	127952891	9	126992712	R	PPP6C;PPP6C;PPP6C	NM_001123355;NM_001123369;NM_002721	TSS1500;TSS1500;TSS1500	chr9:127951391-127952263	S_Shore			9:127951185-127953078	Promoter_Associated
cg00620223	21734441	37	214776904	1	212843527	F	CENPF	NM_016343	5'UTR	chr1:214776256-214776935	Island		1:212842880-212843642	1:214775766-214777248	Promoter_Associated
cg00620629	63721325	37	116989951	6	117096644	F	ZUFSP;ZUFSP	NM_145062;NM_145062	1stExon;5'UTR				6:117096275-117096682	6:116989365-116990075	Promoter_Associated	True
cg00620857	23619410	37	74057820	14	73127573	F	ACOT4	NM_152331	TSS1500	chr14:74058400-74059116	N_Shore
cg00622552	38660468	37	76016335	15	73803390	F	ODF3L1;ODF3L1	NM_175881;NM_175881	5'UTR;1stExon			True		15:76016218-76016488	Unclassified_Cell_type_specific
cg00622677	55785338	37	99579248	4	99798271	F	TSPAN5	NM_005723	Body	chr4:99579142-99580160	Island		4:99797709-99798281
cg00623593	10606490	37	128767610	10	128657600	F	DOCK1	NM_001380	Body
cg00625425	17700380	37	62785512	1	62558100	R	KANK4	NM_181712	TSS1500	chr1:62784136-62785133	S_Shore
cg00625653	43601352	37	13921227	3	13896228	F	WNT7A	NM_004625	Body	chr3:13919939-13922335	Island		3:13894408-13897503	3:13921221-13922467	Unclassified_Cell_type_specific
cg00626119	42641306	37	156785288	1	155051912	F	SH2D2A;SH2D2A;NTRK1;SH2D2A;SH2D2A;SH2D2A	NM_001161443;NM_001161442;NM_001007792;NM_003975;NM_001161441;NM_001161444	Body;Body;TSS1500;Body;Body;Body	chr1:156783523-156784037	S_Shore
cg00626466	18644317	37	65153982	12	63440249	F	GNS	NM_002076	TSS1500	chr12:65152869-65153489	S_Shore
cg00629217	42647372	37	54425349	4	54120106	F	LNX1;LNX1	NM_001126328;NM_032622	Body;TSS1500
cg00629585	56635339	37	135853992	9	134843813	R	GFI1B;GFI1B	NM_001135031;NM_004188	TSS200;TSS200			True
cg00630164	12799418	37	41250062	1	41022649	F	KCNQ4;KCNQ4	NM_004700;NM_172163	1stExon;1stExon	chr1:41249090-41250161	Island		1:41021678-41022832
cg00630249	46764402	37	110036889	1	109838412	R	CYB561D1;CYB561D1;CYB561D1;CYB561D1;CYB561D1	NM_001134403;NM_001134402;NM_001134400;NM_182580;NM_001134404	1stExon;Body;1stExon;1stExon;1stExon	chr1:110036545-110036943	Island		1:109838086-109838448	1:110036352-110037147	Promoter_Associated
cg00630583	71719445	37	133264314	12	131774387	F	PXMP2;POLE	NM_018663;NM_006231	1stExon;TSS1500	chr12:133263462-133264711	Island		12:131773551-131775981	12:133263328-133264829	Promoter_Associated
cg00631230	64633374	37	122750916	12	121316869	F	VPS33A	NM_022916	1stExon	chr12:122750769-122751228	Island		12:121316496-121317181	12:122750034-122751827	Promoter_Associated
cg00633969	57647456	37	122284550	3	123767240	R	PARP9;PARP9;PARP9;PARP9;PARP9;DTX3L;PARP9	NM_001146104;NM_001146106;NM_031458;NM_001146103;NM_001146102;NM_138287;NM_001146105	TSS1500;TSS1500;TSS1500;TSS1500;TSS1500;Body;TSS1500	chr3:122283002-122283594	S_Shore
cg00635481	61714306	37	35226917	6	35334895	R	ZNF76	NM_003427	TSS1500	chr6:35226897-35227851	Island		6:35334690-35335825	6:35226438-35228273	Promoter_Associated
cg00636639	32744440	37	125027249	9	124067070	R	RBM18;MRRF;RBM18;MRRF;RBM18	NR_027125;NM_199177;NR_027126;NM_138777;NM_033117	TSS200;5'UTR;TSS200;5'UTR;TSS200	chr9:125026828-125027250	Island		9:124066606-124067222	9:125026424-125028006	Unclassified
cg00638514	17778509	37	72932048	17	70443643	F	OTOP3	NM_178233	Body	chr17:72931729-72932601	Island		17:70443331-70444184			True
cg00642303	31661432	37	195162912	3	196644201	R	ACAP2	NM_012287	Body	chr3:195162891-195164119	Island		3:196643879-196645374
cg00643392	20719341	37	12946856	19	12807856	F	RTBDN	NM_031429	TSS1500	chr19:12944528-12945299	S_Shore
cg00644033	11691377	37	100544704	7	100382640	R
cg00645579	17704490	37	617140	11	607140	F	IRF7;IRF7;MUPCDH;IRF7;MUPCDH	NM_004031;NM_001572;NM_031264;NM_004029;NM_021924	TSS1500;TSS1500;3'UTR;TSS1500;3'UTR	chr11:617226-617797	N_Shore		11:606879-608088
cg00645922	18626438	37	114962179	5	114990078	F	TMED7;TMED7-TICAM2;TMED7-TICAM2	NM_181836;NM_001164469;NM_001164468	TSS1500;TSS1500;TSS1500	chr5:114961329-114961969	S_Shore			5:114960903-114962552	Promoter_Associated
cg00646140	19659453	37	2847561	X	2857561	R	ARSD;ARSD	NM_001669;NM_009589	TSS200;TSS200	chrX:2846195-2847511	S_Shore
cg00646492	23686312	37	106014296	10	106004286	R	GSTO1	NM_004832	TSS1500	chr10:106014667-106015087	N_Shore		10:106004286-106005123	10:106014274-106015151	Promoter_Associated
cg00647741	47695433	37	58693450	19	63385262	R	ZNF274;ZNF274;ZNF274	NM_016324;NM_016325;NM_133502	TSS1500;TSS1500;TSS1500	chr19:58694501-58695107	N_Shore			19:58693150-58695662	Promoter_Associated
cg00648153	72746498	37	74364149	6	74420870	R	SLC17A5	NM_012434	TSS1500	chr6:74363202-74364006	S_Shore		6:74419695-74420896
cg00648883	46800401	37	32524761	13	31422761	F	EEF1DP3	NR_027062	Body	chr13:32526882-32527373	N_Shelf
cg00650762	62735445	37	23037368	1	22909955	R	EPHB2;EPHB2;EPHB2;EPHB2	NM_017449;NM_004442;NM_004442;NM_017449	5'UTR;1stExon;5'UTR;1stExon	chr1:23036823-23038362	Island		1:22909411-22911070	1:23037100-23037798	Unclassified_Cell_type_specific
cg00650876	57672470	37	43148058	1	42920645	R	YBX1	NM_004559	TSS200	chr1:43147500-43149016	Island		1:42920631-42921603	1:43147549-43148165	Promoter_Associated
cg00651216	26646344	37	44213720	6	44321698	F	HSP90AB1	NM_007355	TSS1500	chr6:44213695-44215707	Island			6:44213652-44214285	Promoter_Associated
cg00653387	12650437	37	137028535	7	136679075	F	PTN;PTN	NM_002825;NM_002825	5'UTR;1stExon
cg00654814	14649341	37	74865068	17	72376663	F	MGAT5B;MGAT5B	NM_144677;NM_144677	1stExon;5'UTR	chr17:74864170-74866657	Island		17:72375766-72378223
cg00654816	48801495	37	4291411	4	4342312	R	LYAR;ZNF509;LYAR	NM_001145725;NM_145291;NM_017816	5'UTR;TSS1500;5'UTR	chr4:4291773-4292495	N_Shore			4:4291325-4292896	Promoter_Associated
cg00655307	34754333	37	152128743	6	152170436	R	ESR1;ESR1;ESR1;ESR1	NM_001122741;NM_000125;NM_001122742;NM_001122740	5'UTR;TSS200;5'UTR;5'UTR	chr6:152128822-152129771	N_Shore	True	6:152170164-152171553	6:152128513-152129672	Unclassified_Cell_type_specific	True
cg00655779	40795339	37	73461068	2	73314576	R	CCT7;CCT7;CCT7;CCT7;C2orf7;CCT7;CCT7	NM_001166284;NR_029402;NM_001009570;NM_006429;NM_032319;NR_029403;NM_001166285	TSS1500;TSS1500;TSS1500;TSS1500;TSS1500;TSS1500;TSS1500	chr2:73460085-73461867	Island		2:73313472-73315538
cg00657095	71698325	37	35310123	6	35418101	R	PPARD;PPARD	NM_177435;NM_006238	TSS1500;TSS1500	chr6:35310150-35310686	N_Shore			6:35309499-35310469	Promoter_Associated
cg00657582	10603431	37	21904906	14	20974746	F	CHD8	NM_020920	5'UTR					14:21904849-21906100	Promoter_Associated
cg00658007	50632339	37	211666129	1	209732752	F	RD3;RD3;RD3;RD3	NM_001164688;NM_001164688;NM_183059;NM_183059	1stExon;5'UTR;1stExon;5'UTR
cg00658626	23787325	37	111284979	12	109769362	F	CCDC63	NM_152591	5'UTR				12:109768955-109769392	12:111283927-111285143	Unclassified	True
cg00659129	33785459	37	131414614	8	131483796	F	ASAP1	NM_018482	TSS1500
cg00659953	45675453	37	770731	16	710732	R	FAM173A	NM_023933	TSS1500	chr16:770620-772158	Island		16:710647-712415	16:770503-770743	Promoter_Associated
cg00660989	40728455	37	45432516	14	44502266	R	KLHL28;FAM179B	NM_017658;NM_015091	TSS1500;1stExon	chr14:45431628-45432115	S_Shore			14:45430805-45432596	NonGene_Associated
cg00661202	45681467	37	14166502	3	14141503	R	TMEM43;CHCHD4;CHCHD4;TMEM43	NM_024334;NM_001098502;NM_144636;NM_024334	1stExon;TSS200;TSS200;5'UTR	chr3:14165717-14166999	Island		3:14140742-14142000	3:14166186-14166840	Promoter_Associated
cg00661485	39755501	37	169533372	5	169465950	F	FOXI1;FOXI1	NM_012188;NM_144769	1stExon;1stExon	chr5:169533080-169533534	Island		5:169465264-169466112
cg00662556	51698506	37	74963364	18	73092352	R	GALR1	NM_001480	Body	chr18:74961556-74963822	Island		18:73090330-73092810
cg00665395	42631421	37	219575490	2	219283734	F	TTLL4	NM_014640	TSS200	chr2:219575448-219576080	Island		2:219283693-219284324	2:219575105-219576736	Promoter_Associated
cg00666446	52790301	37	247242273	1	245308896	R	ZNF670	NM_033213	TSS1500	chr1:247241579-247242201	S_Shore			1:247241168-247242553	Promoter_Associated
cg00666746	23765353	37	15217781	19	15078781	F	SYDE1	NM_033025	TSS1500	chr19:15217951-15218617	N_Shore			19:15217447-15218971	Unclassified_Cell_type_specific
cg00668685	16717416	37	56624552	12	54910819	F	SLC39A5;SLC39A5;SLC39A5	NM_001135195;NM_001135195;NM_173596	1stExon;5'UTR;5'UTR
cg00669623	47754418	37	1655867	1	1645727	F	CDK11B;CDK11B;CDK11A;CDK11B;CDK11A;CDK11B;CDK11B;CDK11B	NM_033487;NM_033489;NM_024011;NM_033486;NM_033529;NM_033493;NM_033488;NM_033492	TSS200;TSS200;TSS200;TSS200;TSS200;TSS200;TSS200;TSS200	chr1:1655395-1656231	Island		1:1645205-1646056	1:1655569-1656945	Promoter_Associated
cg00669856	49672408	37	124317779	4	124537229	F	SPRY1	NM_199327	TSS200	chr4:124318307-124319998	N_Shore			4:124317529-124318299	Promoter_Associated
cg00671161	24760381	37	52586367	13	51484368	F	ALG11;ATP7B;ATP7B	NM_001004127;NM_000053;NM_001005918	TSS200;TSS1500;TSS1500	chr13:52585314-52586567	Island		13:51483154-51484658	13:52584903-52586916	Promoter_Associated
cg00672638	38695482	37	142149399	5	142129583	F	ARHGAP26;ARHGAP26	NM_015071;NM_001135608	TSS1500;TSS1500	chr5:142149599-142150832	N_Shore		5:142129517-142131179	5:142149298-142149486	Promoter_Associated
cg00673020	71682394	37	134049678	X	133877344	R	MOSPD1	NM_019556	TSS1500	chrX:134048706-134049272	S_Shore			X:134048621-134049729	Promoter_Associated
cg00673191	23616322	37	37536923	21	36458793	F	DOPEY2	NM_005128	5'UTR
cg00676660	15808475	37	64672609	3	64647649	F	ADAMTS9	NM_182920	Body	chr3:64671087-64673957	Island		3:64645454-64647650
cg00677811	23634310	37	45040321	7	45006846	F	CCM2;CCM2;CCM2;CCM2	NM_031443;NM_001167935;NM_001167934;NR_030770	Body;Body;Body;Body	chr7:45039171-45040257	S_Shore		7:45005697-45006868
cg00678539	35700384	37	56757625	15	54544917	F	MNS1	NM_018365	TSS1500	chr15:56757179-56757383	S_Shore		15:54544472-54544918
cg00679556	72706355	37	30080782	6	30188761	F	TRIM31	NM_007028	5'UTR
cg00679738	28789376	37	231175246	1	229241869	R	FAM89A	NM_198552	Body	chr1:231175062-231176317	Island		1:229241686-229243632
cg00682653	61808392	37	68141442	14	67211195	R	VTI1B;VTI1B	NM_006370;NM_006370	1stExon;5'UTR	chr14:68140972-68141882	Island		14:67210753-67211611	14:68140581-68142489	Promoter_Associated
cg00684178	56801496	37	242752080	2	242400753	R	NEU4;NEU4;NEU4;NEU4;NEU4;NEU4;NEU4;NEU4	NM_001167601;NM_001167602;NM_080741;NM_001167599;NM_001167602;NM_080741;NM_001167599;NM_001167600	5'UTR;5'UTR;1stExon;5'UTR;1stExon;5'UTR;1stExon;5'UTR	chr2:242754323-242754629	N_Shelf
cg00685836	46721398	37	82153256	12	80677387	R	PPFIA2	NM_003625	TSS200	chr12:82152320-82152674	S_Shore		12:80676600-80677580
cg00686022	44764342	37	40020078	12	38306345	F	C12orf40;C12orf40	NM_001031748;NM_001031748	5'UTR;1stExon
cg00686623	62702482	37	64949038	11	64705614	F	CAPN1	NM_005186	TSS1500	chr11:64948715-64949060	Island		11:64705233-64705975	11:64947937-64950079	Promoter_Associated
cg00687674	72752347	37	69373260	15	67160314	F	MIR548H4;TMEM84	NR_031680;NR_026949	Body;Body
cg00687686	69725398	37	58497236	16	57054737	R	NDRG4;NDRG4	NM_020465;NM_001130487	TSS1500;TSS1500	chr16:58497033-58498595	Island		16:57054598-57056276			True
cg00688421	65802474	37	99181920	4	99400943	R	RAP1GDS1;RAP1GDS1;RAP1GDS1;RAP1GDS1;RAP1GDS1;RAP1GDS1	NM_001100430;NM_001100428;NM_001100429;NM_001100426;NM_021159;NM_001100427	TSS1500;TSS1500;TSS1500;TSS1500;TSS1500;TSS1500	chr4:99181509-99183199	Island		4:99400416-99402464
cg00689010	33747432	37	160311893	1	158578517	R	COPA;COPA;NCSTN	NM_004371;NM_001098398;NM_015331	Body;Body;TSS1500	chr1:160312928-160313338	N_Shore
cg00689014	30651431	37	39869138	17	37122664	R	GAST	NM_000805	5'UTR
cg00689340	62768313	37	74668672	2	74522180	R	RTKN;RTKN;RTKN	NM_001015055;NM_033046;NM_001015056	Body;TSS1500;TSS1500	chr2:74667593-74669403	Island		2:74521141-74522952	2:74668598-74669615	Unclassified
cg00690049	62697395	37	54834244	X	54850969	F	MAGED2;MAGED2;MAGED2	NM_014599;NM_177433;NM_201222	TSS1500;5'UTR;TSS1500	chrX:54834761-54835010	N_Shore			X:54833926-54834488	Promoter_Associated_Cell_type_specific
cg00690280	47757403	37	44332733	20	43766147	R	WFDC10B;WFDC13;WFDC10B	NM_172131;NM_172005;NM_172006	Body;Body;5'UTR
cg00691625	54699508	37	127269807	9	126309628	R	NR5A1	NM_004959	TSS200	chr9:127265170-127267659	S_Shelf			9:127269588-127269836	Unclassified
cg00692549	28785409	37	11072455	1	10995042	F	TARDBP	NM_007375	TSS1500	chr1:11072319-11073245	Island		1:10994912-10995961	1:11072219-11072831	Promoter_Associated
cg00695416	61623347	37	37442476	21	36364346	R	CBR1	NM_001757	1stExon	chr21:37442140-37442778	Island		21:36364066-36364588	21:37441890-37442843	Unclassified
cg00698688	72807369	37	49055432	19	53747244	F	SULT2B1;SULT2B1	NM_177973;NM_177973	1stExon;5'UTR
cg00702231	50611307	37	144329473	6	144371166	R	PLAGL1;HYMAI;PLAGL1;PLAGL1;PLAGL1;PLAGL1;PLAGL1;PLAGL1;PLAGL1;PLAGL1;PLAGL1;PLAGL1;PLAGL1;PLAGL1;PLAGL1	NM_001080953;NR_002768;NM_001080956;NM_001080951;NM_001080953;NM_002656;NM_001080952;NM_001080956;NM_006718;NM_001080954;NM_002656;NM_001080955;NM_001080952;NM_001080954;NM_006718	1stExon;Body;5'UTR;5'UTR;5'UTR;1stExon;5'UTR;1stExon;1stExon;1stExon;5'UTR;5'UTR;1stExon;5'UTR;5'UTR	chr6:144328916-144329847	Island	True	6:144370627-144371616	6:144329188-144329910	Unclassified_Cell_type_specific	True
cg00702729	74743496	37	99757654	7	99595590	R	GAL3ST4;C7orf43	NM_024637;NM_018275	Body;TSS1500	chr7:99755854-99756459	S_Shore
cg00704310	70796377	37	34288103	19	38979943	R	KCTD15;KCTD15;KCTD15	NM_001129994;NM_001129995;NM_024076	5'UTR;5'UTR;5'UTR	chr19:34286184-34289135	Island		19:38978051-38980468
cg00704909	66682479	37	14521319	11	14477895	R	COPB1;COPB1;COPB1;COPB1;COPB1;COPB1	NM_001144061;NM_016451;NM_016451;NM_001144061;NM_001144062;NM_001144062	5'UTR;1stExon;5'UTR;1stExon;1stExon;5'UTR				11:14477473-14478070	11:14520715-14522323	Promoter_Associated
cg00705255	35731332	37	54804613	19	59496425	R	LILRA3	NM_006865	TSS1500
cg00706536	37650431	37	40609826	17	37863352	R	ATP6V0A1;ATP6V0A1;ATP6V0A1	NM_001130021;NM_001130020;NM_005177	TSS1500;TSS1500;TSS1500	chr17:40610746-40611032	N_Shore			17:40609590-40609896	Unclassified_Cell_type_specific
cg00707317	50734340	37	183387564	1	181654187	F	NMNAT2;NMNAT2	NM_015039;NM_015039	5'UTR;1stExon	chr1:183386000-183387664	Island		1:181652624-181654252
cg00708598	59683387	37	53313895	13	52211896	R	LECT1;LECT1;LECT1;LECT1	NM_001011705;NM_007015;NM_007015;NM_001011705	1stExon;5'UTR;1stExon;5'UTR	chr13:53313127-53314045	Island		13:52210873-52211989	13:53312898-53313948	Unclassified
cg00708642	21679421	37	103800518	14	102870271	R	EIF5;EIF5;EIF5	NM_183004;NM_001969;NM_001969	TSS1500;5'UTR;1stExon	chr14:103799809-103801661	Island		14:102869406-102871487	14:103799830-103800915	Promoter_Associated
cg00711916	46690430	37	97426274	2	96790001	R	CNNM4	NM_020184	TSS1500	chr2:97426335-97426554	N_Shore			2:97425862-97427439	Promoter_Associated
cg00712898	14752463	37	109235208	1	109036731	F	PRPF38B;PRPF38B	NM_018061;NM_018061	1stExon;5'UTR	chr1:109234788-109235161	S_Shore		1:109036170-109037224	1:109234349-109236361	Promoter_Associated
cg00714377	14807375	37	35274715	20	34708129	R	SLA2;SLA2	NM_032214;NM_175077	TSS200;TSS200			True		20:35273984-35275023	Promoter_Associated_Cell_type_specific
cg00717862	62740494	37	186288771	3	187771465	R	TBCCD1;DNAJB11	NM_001134415;NM_016306	TSS1500;Body	chr3:186288248-186288638	S_Shore		3:187770600-187771466	3:186287771-186289163	Promoter_Associated
cg00718440	30716493	37	21995312	9	21985312	R	CDKN2BAS;CDKN2A	NR_003529;NM_058195	Body;TSS1500	chr9:21994101-21995910	Island		9:21985077-21986224	9:21994247-21996193	Promoter_Associated
cg00718513	17708500	37	89215272	2	88996387	R
cg00718748	27617453	37	16556871	17	16497596	R	ZNF624	NM_020787	5'UTR	chr17:16556713-16557203	Island		17:16497439-16497983	17:16556153-16558070	Promoter_Associated
cg00720072	21671327	37	94051159	10	94041139	F	MARCH5;MARCH5;CPEB3	NM_017824;NM_017824;NM_014912	5'UTR;1stExon;TSS1500	chr10:94050423-94051412	Island		10:94039957-94041610
cg00720137	25777376	37	80575018	16	79132519	F	DYNLRB2	NM_130897	Body	chr16:80574741-80575090	Island		16:79132187-79132591	16:80574347-80575174	Unclassified
cg00720723	72716507	37	203130645	2	202838890	R	NOP58;NOP58	NM_015934;NM_015934	1stExon;5'UTR	chr2:203130313-203130760	Island		2:202838588-202839179	2:203130183-203131013	Promoter_Associated
cg00722300	55783485	37	14138639	19	13999639	R	RLN3	NM_080864	TSS1500	chr19:14142398-14142977	N_Shelf
cg00724662	66766413	37	62573193	11	62329769	R	NXF1;NXF1	NM_006362;NM_001081491	TSS1500;TSS1500	chr11:62572710-62573149	S_Shore		11:62328996-62329869	11:62572285-62573846	Promoter_Associated
cg00725635	37720303	37	193155806	1	191422429	F	B3GALT2;CDC73	NM_003783;NM_024529	TSS200;Body					1:193155650-193155842	Unclassified_Cell_type_specific
cg00725777	35697410	37	102630411	X	102517067	F	NGFRAP1;NGFRAP1	NM_206917;NM_206915	TSS1500;TSS1500	chrX:102631321-102632073	N_Shore
cg00727590	64717324	37	31536549	22	29866549	R	PLA2G3	NM_015715	TSS200			True		22:31536121-31536683	Unclassified	True
cg00727947	17788395	37	54825100	19	59516912	F	LILRA5;LILRA5;LILRA5;LILRA5	NM_181986;NM_181985;NM_021250;NM_181879	TSS1500;TSS1500;TSS1500;TSS1500
cg00728317	55610314	37	56692033	16	55249534	F	MT1F	NM_005949	Body	chr16:56691689-56692034	Island			16:56691143-56692379	Promoter_Associated_Cell_type_specific	True
cg00728398	28804349	37	37980699	1	37753286	R	MEAF6	NM_022756	TSS1500	chr1:37980071-37980565	S_Shore		1:37752025-37753449	1:37979441-37981010	Promoter_Associated
cg00728602	29765348	37	31744927	6	31852906	F	C6orf27;C6orf27	NM_025258;NM_025258	1stExon;5'UTR			True		6:31744677-31745434	Unclassified
cg00729275	59646363	37	24445134	18	22699132	R	AQP4;C18orf16	NM_001650;NR_026908	Body;TSS200	chr18:24443200-24443458	S_Shore
cg00729541	40629345	37	131798577	9	130838398	F	FAM73B	NM_032809	TSS1500	chr9:131798727-131799280	N_Shore		9:130838398-130839245	9:131797821-131800042	Promoter_Associated
cg00729708	15681478	37	101084442	15	98901965	R	LASS3	NM_178842	5'UTR	chr15:101084428-101085178	Island		15:98901952-98902653
cg00729875	70606417	37	100111713	1	99884301	R	PALMD;PALMD	NM_017734;NM_017734	1stExon;5'UTR			True
cg00730260	44682344	37	24736888	12	24628155	F	C12orf67	NR_029451	Body
cg00731459	22690442	37	240323091	2	239988028	R	HDAC4	NM_006037	TSS1500	chr2:240321777-240323919	Island		2:239986728-239988856	2:240322630-240323871	Promoter_Associated
cg00733682	28764346	37	12405568	19	12266568	F	ZNF44;ZNF44;ZNF44;ZNF44	NM_001164276;NM_016264;NM_016264;NM_001164276	5'UTR;1stExon;5'UTR;1stExon	chr19:12405197-12405571	Island		19:12265801-12266895	19:12404427-12406291	Unclassified
cg00734993	23687351	37	36953694	6	37061672	F	MTCH1	NM_014341	1stExon	chr6:36953667-36954470	Island		6:37061275-37062567	6:36953470-36955113	Promoter_Associated
cg00736326	17635481	37	98923878	7	98761814	F	ARPC1A	NM_006409	5'UTR	chr7:98923235-98923975	Island		7:98761186-98762083	7:98922920-98924204	Unclassified
cg00737514	53733508	37	37893313	4	37569708	F	TBC1D1	NM_015173	5'UTR	chr4:37891656-37893314	Island			4:37891938-37893651	Promoter_Associated	True
cg00739120	69607322	37	36035875	19	40727715	F	GAPDHS;TMEM147	NM_014364;NM_032635	Body;TSS1500	chr19:36036002-36036607	N_Shore		19:40727671-40728829
cg00741717	14607306	37	12924184	X	12834105	R	TLR8;LOC349408	NM_138636;NR_030727	TSS1500;Body
cg00743372	31711408	37	28109648	6	28217627	R	ZNF192	NM_006298	TSS200	chr6:28109365-28109939	Island		6:28217345-28217954	6:28109209-28109769	Promoter_Associated	True
cg00744433	74717475	37	18884067	21	17805938	R	CXADR	NM_001338	TSS1500	chr21:18884806-18886111	N_Shore
cg00745543	31636459	37	48722754	12	47009021	F	H1FNT	NM_181788	TSS200	chr12:48723323-48723876	N_Shore
cg00745735	48613407	37	69868860	10	69538866	R	MYPN	NM_032578	TSS1500
cg00746083	35609397	37	21905454	14	20975294	F	CHD8;CHD8	NM_020920;NM_020920	1stExon;5'UTR				14:20975120-20975592	14:21904849-21906100	Promoter_Associated
cg00746130	65620389	37	31671271	6	31779250	R	BAT5	NM_021160	TSS200	chr6:31670594-31671274	Island			6:31670342-31671568	Promoter_Associated
cg00746981	22762373	37	156721141	1	154987765	F	HDGF;HDGF;HDGF	NM_001126050;NM_004494;NM_001126051	Body;1stExon;Body	chr1:156720747-156722069	Island		1:154987237-154988831
cg00747849	16685320	37	19165386	22	17545386	R	SLC25A1	NM_005984	Body	chr22:19165061-19166816	Island		22:17545101-17546816
cg00750606	73664420	37	20899121	1	20771708	F
cg00751288	55660498	37	130506785	5	130534684	F	LYRM7	NM_181705	Body	chr5:130506330-130506786	Island		5:130534239-130534685	5:130506137-130507314	Promoter_Associated
cg00754253	38654381	37	63259187	11	63015763	F	HRASLS5;HRASLS5;HRASLS5	NM_001146729;NM_054108;NM_001146728	TSS1500;TSS1500;TSS1500	chr11:63258378-63258804	S_Shore			11:63259151-63259346	Unclassified_Cell_type_specific
cg00754617	71637390	37	49109288	19	53801100	R	FAM83E;SPACA4	NM_017708;NM_133498	Body;TSS1500	chr19:49106882-49107178	S_Shelf
cg00755043	36632405	37	91150159	9	90339979	R	NXNL2;NXNL2;NXNL2;NXNL2	NM_001161625;NM_145283;NM_145283;NM_001161625	1stExon;1stExon;5'UTR;5'UTR	chr9:91149945-91150648	Island		9:90338645-90340865
cg00755709	20713373	37	104147631	9	103187452	R	BAAT	NM_001701	TSS1500
cg00756058	41684489	37	96296844	13	95094845	R	DZIP1;DZIP1;DZIP1;DZIP1	NM_198968;NM_014934;NM_014934;NM_198968	5'UTR;5'UTR;1stExon;1stExon	chr13:96296143-96297059	Island		13:95094004-95095125			True
cg00756887	18705370	37	161059654	1	159326278	F	PVRL4	NM_030916	TSS1500
cg00757070	73753507	37	118827082	11	118332292	F	UPK2	NM_006760	1stExon			True
cg00757952	55787430	37	27014415	22	25344415	F	CRYBB1	NM_001887	TSS1500
cg00761755	27728345	37	1531579	17	1478329	R	SLC43A2	NM_152346	5'UTR	chr17:1531110-1533229	Island		17:1477735-1479955	17:1531551-1532617	Promoter_Associated
cg00762512	10783484	37	39460606	4	39137001	F	RPL9;RPL9;LIAS;LIAS	NM_001024921;NM_000661;NM_006859;NM_194451	TSS1500;TSS200;TSS200;TSS200	chr4:39460087-39460811	Island		4:39136483-39137237	4:39459820-39461469	Promoter_Associated
cg00763679	57620459	37	242254198	2	241902871	F	SEPT2;SEPT2;HDLBP;SEPT2;SEPT2	NM_004404;NM_006155;NM_005336;NM_001008492;NM_001008491	TSS1500;TSS1500;5'UTR;TSS1500;TSS1500	chr2:242254299-242256026	N_Shore		2:241902843-241904641
cg00763889	34651473	37	63330544	11	63087120	F	HRASLS2	NM_017878	Body
cg00766729	65685509	37	56136136	19	60827948	R	ZNF784	NM_203374	TSS200	chr19:56135773-56136007	S_Shore		19:60827565-60828028	19:56135022-56136368	Promoter_Associated
cg00766889	45619510	37	13390384	10	13430390	F	SEPHS1	NM_012247	TSS200				10:13429212-13430927
cg00767581	53645478	37	177015125	2	176723371	F	HOXD4;MIR10B	NM_014621;NR_029609	TSS1500;Body	chr2:177014948-177015214	Island
cg00768439	24808329	37	92928711	X	92815367	R	FAM133A;FAM133A;NAP1L3;FAM133A;FAM133A	NM_001171111;NM_001171109;NM_004538;NM_173698;NM_001171110	TSS1500;TSS1500;TSS200;TSS1500;TSS1500	chrX:92928546-92928786	Island		X:92814671-92815442	X:92927707-92929085	Unclassified_Cell_type_specific	True
cg00769470	52751306	37	207338	20	155338	R	DEFB129	NM_080831	TSS1500
cg00769520	47677498	37	22488465	12	22379732	R	ST8SIA1	NM_003034	TSS1500	chr12:22486835-22488666	Island		12:22378082-22379933	12:22487842-22489460	Promoter_Associated
cg00770279	18694503	37	10679308	19	10540308	F	CDKN2D;CDKN2D	NM_079421;NM_001800	Body;1stExon	chr19:10679134-10680036	Island		19:10540147-10541254	19:10679083-10680119	Promoter_Associated
cg00770871	16674304	37	2999840	12	2870101	F	TULP3;TULP3	NM_003324;NM_001160408	TSS200;TSS200	chr12:2999665-3000638	Island		12:2869934-2870991	12:2998937-3000672	Promoter_Associated
cg00772000	24759327	37	18123049	6	18231028	F	NHLRC1	NM_198586	TSS200	chr6:18122250-18122994	S_Shore	True	6:18230230-18231229	6:18122473-18123542	Promoter_Associated
cg00775197	56722445	37	44265054	6	44373032	R	TCTE1	NM_182539	5'UTR	chr6:44264970-44265711	Island		6:44372976-44373682	6:44264777-44265913	Unclassified_Cell_type_specific	True
cg00777121	67603367	37	50378191	3	50353195	F	RASSF1;RASSF1	NM_007182;NM_170714	1stExon;1stExon	chr3:50377803-50378540	Island		3:50352840-50353534	3:50377386-50378845	Promoter_Associated_Cell_type_specific	True
cg00777555	29710340	37	57583074	3	57558114	R	ARF4;ARF4	NM_001660;NM_001660	5'UTR;1stExon	chr3:57583020-57583611	Island		3:57557278-57558777	3:57582064-57583895	Promoter_Associated
cg00778920	41667380	37	60674370	11	60430946	R	PRPF19	NM_014502	TSS1500	chr11:60673597-60674184	S_Shore			11:60672583-60674543	Promoter_Associated
cg00779924	54777336	37	8094641	10	8134647	R	FLJ45983;FLJ45983	NR_024256;NR_024255	Body;Body	chr10:8091374-8098329	Island			10:8094201-8095726	Promoter_Associated
cg00782174	39635361	37	47291626	19	51983466	R	SLC1A5;SLC1A5;SLC1A5	NM_005628;NM_005628;NM_001145144	1stExon;5'UTR;TSS1500	chr19:47290585-47291983	Island		19:51982478-51984031	19:47290411-47292342	Promoter_Associated
cg00782854	21669377	37	30310858	20	29774519	F	BCL2L1;BCL2L1	NM_138578;NM_001191	TSS1500;TSS1500	chr20:30311065-30311872	N_Shore		20:29774519-29775509	20:30310074-30312064	Promoter_Associated	True
cg00783759	21690356	37	128983441	4	129202891	R	LARP1B;LARP1B;LARP1B	NM_018078;NM_032239;NM_178043	5'UTR;5'UTR;5'UTR	chr4:128981810-128983478	Island		4:129201261-129203110	4:128983205-128983717	Promoter_Associated
cg00784357	48628302	37	6413877	7	6380402	F	RAC1;RAC1	NM_006908;NM_018890	TSS1500;TSS1500	chr7:6413934-6414720	N_Shore			7:6413719-6414899	Promoter_Associated
cg00791249	15608429	37	10426722	19	10287722	F	FDX1L	NM_001031734	TSS200	chr19:10426381-10426723	Island		19:10287133-10287723	19:10426078-10427272	Promoter_Associated
cg00792687	49766424	37	33370099	8	33489641	F	C8orf41;C8orf41	NM_025115;NM_001102401	1stExon;Body	chr8:33371897-33372526	N_Shore		8:33489543-33489727
cg00792740	11690334	37	25684488	15	23235581	R	UBE3A	NM_130839	TSS1500	chr15:25683348-25684415	S_Shore		15:23234442-23235742
cg00792849	17692369	37	35046610	15	32833902	F	GJD2	NM_020660	Body	chr15:35046443-35047480	Island		15:32833761-32834058
cg00793648	64679308	37	94548768	14	93618521	F	DDX24;IFI27L1;IFI27L1	NM_020414;NM_206949;NM_145249	TSS1500;5'UTR;5'UTR	chr14:94547001-94547665	S_Shore
cg00793774	61740339	37	104403707	10	104393697	R	TRIM8	NM_030912	TSS1500	chr10:104401821-104404968	Island		10:104393120-104395810
cg00795268	54647491	37	36294323	11	36250899	R	COMMD9;COMMD9	NM_001101653;NM_014186	3'UTR;3'UTR
cg00795812	69749466	37	242802009	2	242450682	F	PDCD1	NM_005018	TSS1500	chr2:242805752-242806034	N_Shelf	True
cg00796728	48801338	37	94276898	11	93916546	R	FUT4	NM_002033	TSS200	chr11:94276894-94278913	Island		11:93916543-93918561	11:94276823-94277536	Promoter_Associated
cg00798206	60660379	37	38207110	3	38182114	R	OXSR1;OXSR1	NM_005109;NM_005109	1stExon;5'UTR	chr3:38206498-38207642	Island		3:38181132-38182923	3:38206023-38208009	Promoter_Associated
cg00800095	29632327	37	152224090	X	151974746	F	PNMA3	NM_013364	TSS1500	chrX:152224433-152224911	N_Shore
cg00804048	48692464	37	7210539	17	7151263	R	EIF5A;EIF5A;EIF5A;EIF5A	NM_001143761;NM_001970;NM_001143762;NM_001143760	TSS1500;TSS1500;TSS1500;Body	chr17:7210224-7211740	Island		17:7150920-7152649	17:7210042-7211578	Promoter_Associated
cg00804392	11658366	37	40198595	4	39874990	F	RHOH;RHOH	NM_004310;NM_004310	5'UTR;1stExon					4:40198447-40198756	Unclassified_Cell_type_specific
cg00806490	47788340	37	82660873	16	81218374	F	CDH13	NM_001257	Body	chr16:82660651-82661813	Island		16:81217935-81219232	16:82660655-82661043	Unclassified_Cell_type_specific	True
cg00807586	71719364	37	38080790	3	38055794	F	DLEC1;DLEC1	NM_007337;NM_007335	1stExon;1stExon	chr3:38080628-38081187	Island	True	3:38055646-38056292	3:38080065-38082042	Promoter_Associated	True
cg00808492	36616505	37	120354159	1	120155682	R	REG4;REG4;REG4;REG4;REG4;REG4	NM_001159352;NM_001159353;NM_032044;NM_001159352;NM_001159353;NM_032044	5'UTR;5'UTR;1stExon;1stExon;1stExon;5'UTR
cg00810473	10668413	37	64443709	15	62230762	R	SNX22	NM_024798	TSS1500	chr15:64443587-64444821	Island		15:62230654-62231874	15:64443636-64444079	Unclassified
cg00810495	66604331	37	84944867	1	84717455	R	RPF1	NM_025065	TSS200	chr1:84944932-84945350	N_Shore			1:84944693-84945564	Unclassified
cg00811081	47662334	37	48099724	12	46385991	F	RPAP3;RPAP3;RPAP3	NM_001146075;NM_024604;NM_001146076	5'UTR;5'UTR;5'UTR	chr12:48099317-48099905	Island		12:46385542-46386157	12:48099018-48100579	Promoter_Associated
cg00812502	15750309	37	19109875	22	17489875	F	DGCR2;DGCR2	NM_005137;NM_005137	1stExon;5'UTR	chr22:19109068-19110329	Island		22:17489029-17490329	22:19109476-19110292	Promoter_Associated
cg00814580	15793495	37	45680969	19	50372809	F	TRAPPC6A;BLOC1S3	NM_024108;NM_212550	Body;TSS1500	chr19:45681323-45683156	N_Shore
cg00815440	25760348	37	29704028	19	34395868	F	UQCRFS1;UQCRFS1	NM_006003;NM_006003	1stExon;5'UTR	chr19:29703570-29704331	Island		19:34395411-34396155	19:29703955-29704123	Promoter_Associated
cg00815583	42619430	37	28348123	8	28404042	F	FBXO16	NM_172366	TSS1500	chr8:28351456-28352560	N_Shelf			8:28347645-28348604	Unclassified
cg00816620	24639303	37	185127501	1	183394124	R	C1orf25;C1orf26;C1orf26	NM_030934;NM_017673;NM_001105518	TSS1500;5'UTR;5'UTR	chr1:185125850-185126705	S_Shore
cg00818693	32799304	37	180319964	3	181802658	R	TTC14;TTC14;TTC14;TTC14	NM_133462;NM_133462;NM_001042601;NM_001042601	5'UTR;1stExon;1stExon;5'UTR	chr3:180319823-180320393	Island		3:181802518-181803195	3:180319099-180320648	Promoter_Associated
cg00818872	72778325	37	154540271	1	152806895	F	CHRNB2;CHRNB2	NM_000748;NM_000748	1stExon;5'UTR	chr1:154540233-154540573	Island	True	1:152806675-152807197	1:154539955-154541319	Unclassified
cg00819310	51782362	37	116193783	1	115995306	R	VANGL1	NM_138959	5'UTR
cg00819362	17653448	37	36524208	19	41216048	F	CLIP3	NM_015526	TSS1500	chr19:36523391-36523887	S_Shore
cg00819696	34609401	37	56843016	12	55129283	F	TIMELESS	NM_003920	5'UTR	chr12:56842846-56843255	Island		12:55128895-55129522	12:56842536-56843718	Promoter_Associated
cg00821764	35711319	37	124449680	3	125932370	F	UMPS	NM_000373	Body	chr3:124449178-124449461	S_Shore		3:125931895-125932381	3:124448884-124449850	NonGene_Associated
cg00822607	36681503	37	30582918	16	30490419	R	ZNF688;ZNF688	NM_001024683;NM_145271	Body;1stExon	chr16:30582736-30583833	Island		16:30490238-30491326	16:30582265-30583904	Promoter_Associated
cg00823148	35698479	37	209012295	2	208720540	R	CRYGB	NM_005210	TSS1500
cg00824109	66797391	37	6716566	12	6586827	F	CHD4	NM_001273	TSS200	chr12:6716080-6716790	Island		12:6585792-6587036	12:6716481-6716818	Promoter_Associated
cg00825031	26746395	37	17104503	8	17148874	R	VPS37A;CNOT7;VPS37A;CNOT7;VPS37A;VPS37A	NM_001145152;NM_054026;NM_152415;NM_013354;NM_152415;NM_001145152	1stExon;TSS200;1stExon;TSS200;5'UTR;5'UTR	chr8:17103890-17104863	Island		8:17148149-17149274	8:17103593-17105338	Promoter_Associated
cg00826384	17678452	37	121513065	7	121300301	R	PTPRZ1	NM_002851	TSS200	chr7:121513046-121513911	Island	True	7:121300179-121300570			True
cg00827369	40623326	37	73588253	7	73226189	R	EIF4H;EIF4H	NM_031992;NM_022170	TSS1500;TSS1500	chr7:73588252-73589341	Island		7:73226041-73227305
cg00828602	48757365	37	55520834	3	55495874	R	WNT5A	NM_003392	Body	chr3:55520226-55522344	Island		3:55495838-55496417
cg00830029	56716401	37	2943902	12	2814163	R	NRIP2	NM_031474	1stExon			True		12:2943810-2944634	Unclassified_Cell_type_specific
cg00830393	21637381	37	66552063	3	66634753	R	LRIG1	NM_015541	TSS1500	chr3:66550318-66551848	S_Shore
cg00831028	53758302	37	55043745	20	54477152	R	C20orf43;C20orf43	NM_016407;NM_016407	1stExon;5'UTR	chr20:55043375-55043766	Island		20:54476742-54477280	20:55043146-55044418	Promoter_Associated
cg00832517	67663396	37	31926792	14	30996543	F	C14orf126	NM_080664	TSS200	chr14:31926260-31926810	Island		14:30995910-30996561	14:31925933-31927780	Promoter_Associated
cg00833393	10655479	37	35731638	9	35721638	R	TLN1;CREB3	NM_006289;NM_006368	5'UTR;TSS1500	chr9:35732124-35732757	N_Shore
cg00833777	51699508	37	31271642	16	31179143	R	ITGAM;ITGAM	NM_001145808;NM_000632	Body;Body
cg00834796	46712460	37	147161924	5	147142117	F	JAKMIP2	NM_014790	5'UTR
cg00834958	10624346	37	100077147	7	99915083	F	TSC22D4	NM_030935	TSS1500	chr7:100075303-100075551	S_Shore			7:100075636-100077363	Promoter_Associated
cg00836605	31761454	37	28220047	7	28186572	F	JAZF1	NM_175061	Body	chr7:28220014-28220534	Island		7:28185364-28187120
cg00837103	34795463	37	61447268	20	60917713	R	COL9A3	NM_001853	TSS1500	chr20:61447685-61448891	N_Shore			20:61447151-61448870	Unclassified_Cell_type_specific
cg00838150	56721482	37	69788442	3	69871132	R	MITF	NM_198159	TSS200	chr3:69788483-69789208	N_Shore		3:69870980-69872161	3:69788186-69788465	Unclassified_Cell_type_specific
cg00839584	24777509	37	113542091	2	113258562	R	IL1A;IL1A	NM_000575;NM_000575	1stExon;5'UTR			True
cg00839802	17605403	37	119671238	6	119712937	R	MAN1A1	NM_005907	TSS1500	chr6:119669589-119671424	Island		6:119711270-119713216
cg00840403	64660332	37	71560205	16	70117706	R	CHST4;CHST4;CHST4;CHST4	NM_001166395;NM_001166395;NM_005769;NM_005769	1stExon;5'UTR;1stExon;5'UTR			True				True
cg00840516	31636341	37	50360097	3	50335101	R	HYAL2;HYAL2;HYAL2	NM_003773;NM_003773;NM_033158	5'UTR;1stExon;TSS1500	chr3:50358378-50359606	S_Shore		3:50333411-50335105	3:50358176-50360136	Promoter_Associated
cg00841581	63766364	37	136471162	3	137953852	F	STAG1;STAG1	NM_005862;NM_005862	5'UTR;1stExon	chr3:136470433-136471923	Island		3:137952898-137954652	3:136471067-136472175	Promoter_Associated
cg00842351	42613399	37	71789653	9	70979473	R	TJP2;TJP2;TJP2;TJP2	NM_001170630;NM_001170414;NM_201629;NM_004817	Body;5'UTR;Body;Body	chr9:71788715-71789542	S_Shore		9:70978391-70979474
cg00845900	46609382	37	129931729	7	129718965	R	CPA4;CPA4	NM_016352;NM_001163446	TSS1500;TSS1500
cg00846036	59689337	37	84634126	11	84311774	F	DLG2;DLG2	NM_001364;NM_001142699	1stExon;Body			True
cg00848394	62720423	37	52188768	3	52163808	F	WDR51A;WDR51A;WDR51A	NM_001161581;NM_015426;NM_001161580	TSS200;TSS200;TSS200	chr3:52188271-52189037	Island			3:52188070-52189309	Promoter_Associated
cg00848397	13657485	37	34948594	17	32022707	R	DHRS11	NM_024308	Body	chr17:34948053-34948902	Island		17:32021950-32022974	17:34947790-34949581	Promoter_Associated
cg00848461	70786426	37	176732093	5	176664699	F	PRELID1;RAB24;RAB24	NM_013237;NM_130781;NM_001031677	Body;TSS1500;TSS1500	chr5:176730031-176731130	S_Shore
cg00848728	25651431	37	58716018	1	58488606	R	DAB1;DAB1	NM_021080;NM_021080	5'UTR;1stExon	chr1:58715272-58716095	Island		1:58487757-58488858
cg00850538	53671508	37	36582038	2	36435542	F	CRIM1	NM_016441	TSS1500	chr2:36582397-36584260	N_Shore
cg00852964	34658352	37	133035150	6	133076843	F	VNN1	NM_004666	1stExon
cg00853068	10604472	37	43298592	17	40654375	R	FMNL1	NM_005892	TSS1500	chr17:43298725-43299640	N_Shore
cg00854637	57801332	37	67840857	16	66398358	R	TSNAXIP1;RANBP10	NM_018430;NM_020850	TSS200;TSS1500	chr16:67840275-67841106	Island		16:66397662-66398607	16:67839732-67841257	Promoter_Associated
cg00854995	47718438	37	133512930	5	133540829	F	SKP1;SKP1	NM_170679;NM_006930	TSS1500;TSS1500	chr5:133511971-133512902	S_Shore		5:133539826-133541191	5:133512419-133513205	Promoter_Associated
cg00856375	62677453	37	162164676	2	161872922	R	PSMD14	NM_005805	TSS200	chr2:162164675-162165248	Island		2:161872922-161873481	2:162164347-162165601	Promoter_Associated
cg00858899	32792510	37	69455277	11	69164458	R	CCND1	NM_053056	TSS1500	chr11:69451136-69458596	Island		11:69164455-69164513	11:69454733-69456278	Promoter_Associated
cg00859193	74701380	37	29233011	13	28131011	R	POMP	NM_015932	TSS1500	chr13:29233148-29233513	N_Shore			13:29232302-29233881	Promoter_Associated
cg00859655	67736359	37	7694524	11	7651100	F	CYB5R2	NM_016229	5'UTR	chr11:7694711-7695685	N_Shore
cg00861635	37632367	37	3285425	16	3225426	F	ZNF200;ZNF200;ZNF200;ZNF200;ZNF200;ZNF200;ZNF200;ZNF200;ZNF200;ZNF200	NM_198087;NM_003454;NM_001145447;NM_198088;NM_001145446;NM_001145448;NM_001145446;NM_001145448;NM_198088;NM_198087	5'UTR;TSS1500;TSS1500;5'UTR;5'UTR;5'UTR;1stExon;1stExon;1stExon;1stExon	chr16:3284639-3285511	Island		16:3224641-3225512	16:3284760-3285651	Promoter_Associated
cg00862041	22608498	37	101967017	X	101853673	R	GPRASP2;GPRASP2	NM_138437;NM_001004051	TSS1500;TSS1500	chrX:101966967-101967970	Island		X:101853673-101854655
cg00862290	62683386	37	178984973	3	180467667	F	KCNMB3;KCNMB3	NM_001163677;NM_171828	TSS200;TSS200
cg00862770	17780393	37	35655764	6	35763742	F	FKBP5;FKBP5;FKBP5;FKBP5	NM_004117;NM_001145775;NM_001145777;NM_001145776	5'UTR;5'UTR;5'UTR;5'UTR	chr6:35655607-35656856	Island		6:35763563-35764834	6:35655414-35657286	Promoter_Associated
cg00864867	42801402	37	80085268	12	78609399	F	PAWR	NM_002583	TSS1500	chr12:80083531-80085154	S_Shore		12:78607585-78609400
cg00870662	36747381	37	78005665	18	76106656	F	PARD6G	NM_032510	TSS1500	chr18:78004028-78005438	S_Shore		18:76105067-76106657	18:78004624-78005829	Unclassified
cg00871453	19639357	37	124084640	8	124153821	F	WDR67;WDR67	NM_145647;NM_001145088	TSS1500;TSS1500	chr8:124084902-124085318	N_Shore		8:124153821-124154654	8:124084354-124085935	Promoter_Associated
cg00873037	23676314	37	11626984	8	11664393	F	NEIL2;NEIL2;NEIL2;NEIL2	NM_001135748;NM_001135746;NM_145043;NM_001135747	TSS200;TSS200;TSS200;TSS200	chr8:11627091-11627668	N_Shore			8:11626759-11628404	Promoter_Associated
cg00873937	46602339	37	69991564	10	69661570	R	ATOH7;ATOH7	NM_145178;NM_145178	5'UTR;1stExon	chr10:69990893-69991523	S_Shore			10:69990947-69991603	Promoter_Associated
cg00874863	14602305	37	111924370	X	111811026	R	LHFPL1	NM_178175	TSS1500
cg00875272	57727496	37	47695321	1	47467908	F	TAL1;TAL1	NM_003189;NM_003189	5'UTR;1stExon	chr1:47696504-47698197	N_Shore		1:47467476-47468063
cg00876704	14687381	37	14544684	19	14405684	R	PKN1	NM_002741	Body	chr19:14543873-14544704	Island		19:14404686-14405777	19:14543668-14545502	Promoter_Associated	True
cg00877887	33748404	37	45406654	15	43193946	F	DUOXA2;DUOX2;DUOXA2	NM_207581;NM_014080;NM_207581	1stExon;TSS1500;5'UTR	chr15:45406467-45406882	Island		15:43193760-43194159
cg00877964	57613389	37	65215638	2	65069142	F	SLC1A4;SLC1A4;SLC1A4	NM_001135581;NM_003038;NM_001135581	1stExon;TSS1500;5'UTR	chr2:65215598-65217212	Island		2:65068956-65070857	2:65215253-65217169	Promoter_Associated
cg00881086	49628390	37	132441942	3	133924632	F	NCRNA00119;NPHP3	NR_002811;NM_153240	Body;TSS1500	chr3:132440713-132441213	S_Shore		3:133923407-133924716	3:132440472-132442255	Promoter_Associated
cg00881370	15711363	37	11348439	19	11209439	R	LOC55908;DOCK6	NM_018687;NM_020812	TSS1500;Body
cg00882451	36673402	37	21222863	16	21130364	F	ZP2	NM_003460	1stExon
cg00882832	12715316	37	124317983	4	124537433	F	SPRY1;SPRY1	NM_199327;NM_199327	5'UTR;1stExon	chr4:124318307-124319998	N_Shore		4:124537312-124537434	4:124317529-124318299	Promoter_Associated	True
cg00884221	65801426	37	57976915	4	57671672	F	IGFBP7	NM_001553	TSS1500	chr4:57975860-57976916	Island			4:57976904-57977161	Unclassified_Cell_type_specific	True
cg00884529	36793435	37	16685823	7	16652348	R	BZW2;BZW2;BZW2;ANKMY2;BZW2;BZW2	NR_027624;NM_014038;NM_001159767;NM_020319;NM_014038;NM_001159767	Body;1stExon;5'UTR;TSS1500;5'UTR;1stExon	chr7:16685252-16686364	Island		7:16652168-16652876
cg00885506	69727335	37	116102792	9	115142613	F	WDR31;WDR31	NM_001012361;NM_145241	TSS1500;TSS1500	chr9:116102409-116102717	S_Shore			9:116102222-116103177	Promoter_Associated
cg00886554	45755422	37	56502598	4	56197355	F	NMU	NM_006681	TSS200	chr4:56501912-56502523	S_Shore	True	4:56196670-56197422			True
cg00887101	45638422	37	62420578	11	62177154	R	INTS5	NM_030628	Body	chr11:62420544-62420924	Island		11:62177121-62177478	11:62419790-62421140	Promoter_Associated
cg00887547	45630333	37	118811020	12	117295403	F	TAOK3	NM_016281	TSS1500	chr12:118809324-118811021	Island		12:117294671-117295458	12:118810537-118811192	Promoter_Associated
cg00887700	38775380	37	124118360	12	122684313	F	EIF2B1;GTF2H3	NM_001414;NM_001516	TSS200;TSS200	chr12:124118097-124118479	Island		12:122684051-122684432	12:124117774-124118696	Promoter_Associated
cg00888007	19679397	37	4382184	12	4252445	F	CCND2	NM_001759	TSS1500	chr12:4378366-4382222	Island	True	12:4251562-4252623
cg00888479	40735404	37	19193824	20	19141824	F	SLC24A3	NM_020689	Body	chr20:19192459-19193902	Island		20:19140465-19141902			True
cg00888561	31609322	37	52157910	13	51055911	R	WDFY2	NM_052950	TSS1500	chr13:52158056-52159235	N_Shore			13:52157530-52159464	Promoter_Associated
cg00890257	63610362	37	100625756	14	99695509	R	DEGS2	NM_206918	Body	chr14:100625319-100626461	Island	True	14:99695088-99696194			True
cg00891278	24765443	37	126113784	3	127596474	R	CCDC37;CCDC37	NM_182628;NM_182628	1stExon;5'UTR	chr3:126113547-126113967	Island	True	3:127595930-127596657
cg00891541	50763353	37	68481487	16	67038988	F	SMPD3	NM_018667	5'UTR	chr16:68480864-68482822	Island	True	16:67038393-67039045	16:68481341-68481809	Unclassified_Cell_type_specific
cg00892393	30740430	37	1911525	16	1851526	R	C16orf73;C16orf73	NM_152764;NM_001163560	Body;Body
cg00892798	66684430	37	47572909	17	44927908	F	NGFR	NM_002507	Body	chr17:47572345-47575316	Island		17:44927345-44930305
cg00893242	33633434	37	127291580	7	127078816	F	SND1	NM_014390	TSS1500	chr7:127291647-127292551	N_Shore		7:127078611-127079983	7:127291150-127292962	Promoter_Associated
cg00893636	62789367	37	37034840	3	37009844	F	EPM2AIP1;MLH1;MLH1;MLH1;MLH1;MLH1	NM_014805;NM_001167618;NM_001167617;NM_001167619;NM_000249;NM_000249	TSS200;TSS1500;TSS1500;TSS1500;1stExon;5'UTR	chr3:37034228-37035356	Island		3:37008835-37010350	3:37033828-37035657	Unclassified
cg00893987	57759337	37	42847415	6	42955393	R	RPL7L1	NM_198486	TSS1500				6:42955138-42955394	6:42846994-42848168	Promoter_Associated
cg00895324	69809405	37	41238517	21	40160387	R	PCP4	NM_006198	TSS1500
cg00896220	30680467	37	34639327	17	31663440	R	CCL4L1;CCL4L2	NM_001001435;NM_207007	TSS1500;TSS1500
cg00897329	62640380	37	108616288	6	108722981	F	LACE1	NM_145315	1stExon	chr6:108615961-108616398	Island		6:108722498-108723221	6:108615553-108616880	Promoter_Associated
cg00899086	14674377	37	77871294	4	78090318	R	2025-09-11	NM_018243	Body	chr4:77869440-77872122	Island		4:78088326-78091457	4:77870500-77871495	Promoter_Associated
cg00899641	65737357	37	198299586	2	198007831	F	SF3B1;SF3B1	NM_001005526;NM_012433	Body;Body	chr2:198299244-198299972	Island		2:198007526-198007847	2:198299223-198300352	Unclassified
cg00899659	62663433	37	45495971	10	44815977	R	C10orf25;ZNF22	NM_001039380;NM_006963	Body;TSS1500	chr10:45496275-45496550	N_Shore			10:45495701-45497577	Unclassified
cg00901493	15634353	37	7197375	17	7138099	F	YBX2	NM_015982	Body	chr17:7197431-7198417	N_Shore			17:7196966-7198605	Unclassified	True
cg00901652	40766306	37	10772434	11	10729010	F	CTR9	NM_014633	TSS1500	chr11:10772493-10773089	N_Shore			11:10772380-10773434	Promoter_Associated
cg00901683	31661352	37	99036756	7	98874692	R	PTCD1;CPSF4;CPSF4	NM_015545;NM_006693;NM_001081559	TSS1500;1stExon;1stExon	chr7:99036099-99036892	Island		7:98874036-98874846	7:99035978-99037253	Promoter_Associated
cg00901704	40710364	37	73285325	17	70796920	R	SLC25A19;SLC25A19;SLC25A19	NM_001126122;NM_001126121;NM_021734	5'UTR;5'UTR;5'UTR	chr17:73285180-73285854	Island		17:70796754-70797591	17:73284790-73286493	Promoter_Associated
cg00901766	15692426	37	6279546	19	6230546	R	MLLT1	NM_005934	Body	chr19:6279483-6280231	Island		19:6230484-6231358	19:6278859-6280618	Promoter_Associated
cg00902195	20638509	37	33592500	12	33483767	R	SYT10;SYT10	NM_198992;NM_198992	1stExon;5'UTR	chr12:33591763-33593050	Island		12:33483767-33484361
cg00903242	43650364	37	238161	3	213161	R	CHL1	NM_006614	TSS1500	chr3:238391-240140	N_Shore
cg00903375	55672370	37	66460591	7	66098026	R	SBDS;TYW1	NM_016038;NM_018264	TSS200;TSS1500	chr7:66460112-66460803	Island		7:66097548-66098217	7:66459733-66461004	Promoter_Associated	True
cg00904483	28783506	37	131354873	10	131244863	F	MGMT	NM_002412	Body				10:131244772-131244917
cg00904574	19681329	37	45265678	1	45038265	F	PLK3	NM_004073	TSS1500	chr1:45265534-45266783	Island		1:45038122-45039370	1:45265254-45266847	Promoter_Associated
cg00905170	69703308	37	67341306	8	67503860	R	RRS1;RRS1	NM_015169;NM_015169	5'UTR;1stExon	chr8:67340796-67342111	Island		8:67503351-67504710	8:67341024-67341587	Promoter_Associated
cg00906183	19769497	37	79650926	17	77261331	R	HGS;ARL16;ARL16	NM_004712;NM_001040025;NM_001040025	TSS200;1stExon;5'UTR	chr17:79650194-79651447	Island		17:77260577-77262179	17:79650304-79651446	Promoter_Associated
cg00908551	25744323	37	22646931	11	22603507	R	FANCF	NM_022725	1stExon	chr11:22646706-22647441	Island		11:22603260-22604073	11:22646166-22647866	Promoter_Associated
cg00910067	14754323	37	33717545	19	38409385	R	SLC7A10	NM_019849	TSS1500	chr19:33717512-33717930	Island	True	19:38408153-38410079
cg00910168	37604425	37	125474021	12	124039974	R	DHX37	NM_032656	TSS1500	chr12:125473414-125473824	S_Shore			12:125472758-125474116	Promoter_Associated
cg00911351	33761369	37	140767255	5	140747439	F	PCDHGA4;PCDHGA6;PCDHGA1;PCDHGA5;PCDHGB1;PCDHGA3;PCDHGA2;PCDHGA7;PCDHGB2;PCDHGB4;PCDHGB4;PCDHGB3	NM_018917;NM_018919;NM_018912;NM_018918;NM_018922;NM_018916;NM_018915;NM_018920;NM_018923;NM_003736;NM_032098;NM_018924	Body;Body;Body;Body;Body;Body;Body;Body;Body;TSS200;TSS200;Body	chr5:140767196-140767695	Island		5:140747381-140747503	5:140766906-140767455	NonGene_Associated
cg00911873	16648308	37	18067463	7	18033988	F	PRPS1L1;PRPS1L1	NM_175886;NM_175886	1stExon;5'UTR				7:18033807-18034063
cg00912191	11794445	37	171709917	5	171642522	F	UBTD2	NM_152277	Body	chr5:171710180-171710713	N_Shore			5:171709806-171710355	Unclassified
cg00912942	35801367	37	11024484	1	10947071	F	C1orf127;C1orf127	NM_173507;NM_001170754	TSS1500;Body
cg00915206	61651465	37	171673199	2	171381445	F	GAD1;GAD1;GAD1;GAD1	NM_000817;NM_013445;NM_013445;NM_000817	5'UTR;1stExon;5'UTR;1stExon	chr2:171672310-171675447	Island			2:171673097-171674455	Unclassified_Cell_type_specific
cg00915289	45758430	37	154946946	1	153213570	F	SHC1;SHC1;CKS1B;SHC1;SHC1;CKS1B	NM_003029;NM_001130041;NR_024163;NM_001130041;NM_003029;NM_001826	5'UTR;5'UTR;TSS200;1stExon;1stExon;TSS200	chr1:154946742-154947486	Island		1:153212862-153214141	1:154946157-154947748	Promoter_Associated	True
cg00916199	24673402	37	140019287	5	139999471	R	TMCO6	NM_018502	Body	chr5:140019034-140019502	Island		5:139998866-139999966	5:140018529-140019739	Promoter_Associated
cg00916635	36636390	37	114414312	1	114215835	F	PTPN22;PTPN22;PTPN22;PTPN22	NM_012411;NM_012411;NM_015967;NM_015967	5'UTR;1stExon;5'UTR;1stExon			True		1:114414133-114414623	Promoter_Associated
cg00917893	36682359	37	58419781	3	58394821	R	PDHB	NM_000925	TSS1500	chr3:58419176-58419818	Island		3:58394239-58394833	3:58418782-58420108	Promoter_Associated
cg00918005	26606385	37	79253210	2	79106718	F	REG3G;REG3G	NM_001008387;NM_198448	5'UTR;5'UTR
cg00918794	60778489	37	64454941	15	62241994	R	PPIB	NM_000942	Body	chr15:64454890-64455577	Island		15:62241955-62242787	15:64454317-64456156	Promoter_Associated
cg00919857	34713408	37	52043258	15	49830550	R	TMOD2;TMOD2;LYSMD2	NM_014548;NM_001142885;NM_001143917	TSS1500;TSS1500;5'UTR	chr15:52043422-52044447	N_Shore		15:49830550-49831727
cg00920960	54613413	37	122993419	X	122821100	R	XIAP	NM_001167	TSS1500	chrX:122993547-122994335	N_Shore			X:122993086-122994722	Promoter_Associated
cg00922727	34715493	37	109415123	6	109521816	R	C6orf182;SESN1	NM_001083535;NM_014454	TSS1500;1stExon	chr6:109415560-109416747	N_Shore
cg00925229	61613422	37	64052547	11	63809123	F	BAD;GPR137;GPR137;BAD;GPR137;GPR137;GPR137	NM_032989;NM_020155;NM_001170726;NM_004322;NM_001170880;NM_001170881;NM_001170881	TSS1500;TSS1500;Body;TSS1500;TSS1500;1stExon;5'UTR	chr11:64052607-64053652	N_Shore		11:63809074-63810192	11:64051877-64054696	Promoter_Associated
cg00925717	17641476	37	23313148	16	23220649	F	SCNN1B	NM_000336	TSS1500	chr16:23313239-23313946	N_Shore
cg00929606	56731340	37	99680280	7	99518216	F	ZNF3;ZNF3	NM_017715;NM_032924	TSS1500;TSS1500	chr7:99678768-99679702	S_Shore			7:99680192-99680647	Unclassified	True
cg00929855	73753315	37	31783364	6	31891343	R	HSPA1A;HSPA1L;HSPA1A	NM_005345;NM_005527;NM_005345	1stExon;TSS1500;5'UTR	chr6:31782872-31785190	Island		6:31890385-31893207	6:31782300-31783557	Promoter_Associated
cg00930078	30772496	37	224301953	1	222368576	F	FBXO28;FBXO28	NM_001136115;NM_015176	1stExon;1stExon	chr1:224301835-224302472	Island		1:222368465-222369303	1:224301238-224302638	Promoter_Associated
cg00930194	26803310	37	177423598	5	177356204	F	PROP1	NM_006261	TSS1500
cg00930873	66658454	37	58357973	15	56145265	R	ALDH1A2;ALDH1A2	NM_003888;NM_170696	TSS200;TSS200	chr15:58357309-58358776	Island	True	15:56144513-56146090
cg00931491	44602499	37	28608288	16	28515789	F	SULT1A2;SULT1A2	NM_001054;NM_177528	5'UTR;TSS1500	chr16:28611946-28612388	N_Shelf	True				True
cg00932276	22617402	37	13587976	X	13497897	F	EGFL6;EGFL6;EGFL6;EGFL6	NM_001167890;NM_001167890;NM_015507;NM_015507	5'UTR;1stExon;5'UTR;1stExon	chrX:13587648-13588221	Island	True	X:13497570-13498485
cg00933411	37747510	37	13373090	8	13417461	R	DLC1;DLC1	NM_182643;NM_024767	TSS1500;TSS1500
cg00935388	36808430	37	21525319	14	20595159	R	RNASE8	NM_138331	TSS1500
cg00935430	72615357	37	227751290	1	225817913	R	ZNF678;ZNF678;ZNF678	NM_178549;NR_033184;NM_178549	1stExon;Body;5'UTR	chr1:227751409-227751635	N_Shore		1:225817851-225818258	1:227750606-227751951	Promoter_Associated
cg00936626	65699343	37	196694856	3	198179253	F	PIGZ	NM_025163	5'UTR	chr3:196695319-196697065	N_Shore		3:198177926-198181429	3:196694822-196695018	Unclassified_Cell_type_specific
cg00939965	48707395	37	37245294	X	37130215	F	PRRG1;PRRG1	NM_000950;NM_001142395	5'UTR;5'UTR
cg00940278	24649437	37	19749504	18	18003502	R	GATA6;GATA6	NM_005257;NM_005257	5'UTR;1stExon	chr18:19744936-19752363	Island		18:18002221-18004908	18:19749106-19750021	Unclassified
cg00940891	22794383	37	1006016	4	996016	R	FGFRL1;FGFRL1;FGFRL1	NM_001004358;NM_021923;NM_001004356	5'UTR;TSS1500;5'UTR	chr4:1005930-1006282	Island		4:993057-996478	4:1006007-1006231	Unclassified
cg00941229	35770355	37	149982400	1	148249024	R	OTUD7B;OTUD7B	NM_020205;NM_020205	5'UTR;1stExon	chr1:149982153-149982860	Island		1:148248742-148249469	1:149981603-149983505	Promoter_Associated
cg00941549	12785461	37	49966273	X	49853013	F	AKAP4;AKAP4	NM_003886;NM_139289	TSS1500;TSS1500
cg00943245	73726474	37	140867386	5	140847570	F	PCDHGA4;PCDHGC3;PCDHGA12;PCDHGA11;PCDHGA11;PCDHGA9;PCDHGA1;PCDHGB1;PCDHGB6;PCDHGB3;PCDHGB7;PCDHGC5;PCDHGC5;PCDHGA6;PCDHGA8;PCDHGA10;PCDHGA5;PCDHGB4;PCDHGC4;PCDHGA3;PCDHGA2;PCDHGA7;PCDHGB2;PCDHGB5;PCDHGC3	NM_018917;NM_002588;NM_003735;NM_032092;NM_018914;NM_018921;NM_018912;NM_018922;NM_018926;NM_018924;NM_018927;NM_018929;NM_032407;NM_018919;NM_032088;NM_018913;NM_018918;NM_003736;NM_018928;NM_018916;NM_018915;NM_018920;NM_018923;NM_018925;NM_032403	Body;Body;Body;Body;Body;Body;Body;Body;Body;Body;Body;TSS1500;TSS1500;Body;Body;Body;Body;Body;Body;Body;Body;Body;Body;Body;Body	chr5:140871064-140872335	N_Shelf
cg00943909	46617496	37	57427942	20	56861337	F	GNAS;GNAS;GNAS	NM_080425;NM_001077490;NM_016592	TSS200;TSS200;3'UTR	chr20:57427691-57427995	Island		20:56860807-56861390	20:57426788-57428499	Unclassified	True
cg00943950	29766501	37	133706921	5	133734820	F	UBE2B;UBE2B	NM_003337;NM_003337	5'UTR;1stExon	chr5:133707020-133707892	N_Shore		5:133734610-133735775	5:133706168-133708155	Promoter_Associated
cg00945507	37795476	37	54827677	7	54795171	F	SEC61G;SEC61G	NM_001012456;NM_014302	TSS1500;TSS1500	chr7:54826581-54827188	S_Shore
cg00945862	73678432	37	74570240	2	74423748	R	SLC4A5	NM_133478	5'UTR
cg00947019	20723480	37	44887958	7	44854483	R	H2AFV;H2AFV;H2AFV;H2AFV;H2AFV	NM_201516;NM_012412;NM_201436;NM_138635;NM_201517	TSS1500;TSS1500;TSS1500;TSS1500;TSS1500	chr7:44887267-44888070	Island		7:44853677-44854781	7:44886627-44888360	Promoter_Associated
cg00947275	45799476	37	64754953	X	64671678	F	LAS1L;LAS1L;LAS1L	NM_001170649;NM_031206;NM_001170650	TSS1500;TSS1500;TSS1500	chrX:64754316-64754805	S_Shore			X:64754309-64755158	Promoter_Associated
cg00948524	63635497	37	29297757	17	26321883	F	RNF135;RNF135	NM_197939;NM_032322	TSS200;TSS200	chr17:29298046-29298606	N_Shore			17:29296995-29298857	Promoter_Associated
cg00949554	58713453	37	181845489	2	181553734	F	UBE2E3;UBE2E3;UBE2E3	NM_182678;NM_006357;NM_006357	5'UTR;5'UTR;1stExon	chr2:181844791-181845514	Island		2:181553064-181554209	2:181844994-181845655	Promoter_Associated
cg00950418	10736505	37	105029125	7	104816361	F	SRPK2	NM_182692	Body	chr7:105028260-105029774	Island		7:104815497-104817132
cg00950621	21727349	37	81616341	15	79403396	F	STARD5	NM_181900	1stExon	chr15:81616253-81616963	Island		15:79403344-79404018	15:81616107-81617343	Promoter_Associated
cg00951770	47704333	37	24741663	14	23811503	R	RABGGTA;RABGGTA	NM_004581;NM_182836	TSS1500;TSS1500	chr14:24740564-24740942	S_Shore
cg00953256	43681352	37	69468875	11	69178056	R	CCND1	NM_053056	3'UTR	chr11:69468810-69469152	Island		11:69177951-69178357
cg00953277	63784411	37	74732700	17	72244295	F	SFRS2;MFSD11;MIR636	NM_003016;NM_024311;NR_030366	Body;TSS1500;TSS200	chr17:74732345-74734222	Island		17:72243886-72245876	17:74732217-74732774	Promoter_Associated
cg00954003	54771489	37	85132392	2	84985903	R	TMSB10	NM_021103	TSS1500	chr2:85132338-85133083	Island		2:84985493-84987223	2:85131786-85133459	Promoter_Associated
cg00954566	15738417	37	102106405	10	102096395	F	SCD	NM_005063	TSS1500	chr10:102106182-102107722	Island		10:102096177-102097397	10:102105754-102107499	Promoter_Associated
cg00955230	37790432	37	73669205	7	73307141	R	RFC2;RFC2	NM_181471;NM_002914	TSS1500;TSS1500	chr7:73668393-73669142	S_Shore		7:73306330-73307167	7:73668211-73669359	Promoter_Associated
cg00955451	65685346	37	29213640	15	27000932	F	APBA2;APBA2	NM_001130414;NM_005503	TSS200;TSS200
cg00958517	59679445	37	70473316	16	69030817	R	ST3GAL2	NM_006927	TSS1500	chr16:70472588-70473649	Island		16:69030129-69031094	16:70471974-70473932	Promoter_Associated
cg00958560	39684451	37	5990039	4	6040940	F	C4orf50	NM_207405	Body
cg00960702	11725418	37	47759791	19	52451631	R	CCDC9;CCDC9	NM_015603;NM_015603	5'UTR;1stExon	chr19:47759648-47761016	Island		19:52451299-52452839	19:47759382-47761260	Promoter_Associated
cg00962459	26673418	37	68871642	2	68725146	F	PROKR1	NM_138964	TSS1500	chr2:68870351-68871055	S_Shore
cg00962635	58608350	37	99986352	X	99873008	F	SYTL4;SYTL4	NM_001129896;NM_080737	5'UTR;5'UTR	chrX:99986423-99987185	N_Shore
cg00962799	62725330	37	52651887	X	52668612	F	SSX8	NR_027250	TSS200
cg00964109	54688501	37	74753785	15	72540838	R	UBL7;UBL7	NM_032907;NM_201265	TSS1500;TSS1500	chr15:74753413-74753979	Island		15:72540467-72540982	15:74752696-74754170	Promoter_Associated
cg00967316	47745414	37	113558794	7	113346030	R	PPP1R3A	NM_002711	1stExon
cg00968475	74707395	37	101975738	X	101862394	F	BHLHB9;BHLHB9;BHLHB9;BHLHB9;BHLHB9;BHLHB9;BHLHB9;BHLHB9;BHLHB9;BHLHB9;BHLHB9;BHLHB9	NM_001142527;NM_001142525;NM_001142526;NM_001142526;NM_030639;NM_001142525;NM_001142528;NM_001142524;NM_030639;NM_001142528;NM_001142524;NM_001142527	5'UTR;5'UTR;1stExon;5'UTR;1stExon;1stExon;1stExon;1stExon;5'UTR;5'UTR;5'UTR;1stExon				X:101862235-101862576	X:101975400-101975905	Promoter_Associated_Cell_type_specific	True
cg00969271	71600443	37	117093052	9	116132873	R	ORM2	NM_000608	Body
cg00969446	60806486	37	994666	7	961192	R	ADAP1	NM_006869	TSS1500	chr7:993401-994574	S_Shore		7:959928-961207			True
cg00970325	58619326	37	142683176	3	144165866	R	PAQR9	NM_198504	TSS1500	chr3:142681137-142683268	Island		3:144165068-144165938			True
cg00971396	26635311	37	184081400	3	185564094	F	POLR2H	NM_006232	Body	chr3:184079215-184081286	S_Shore		3:185563144-185564114	3:184080702-184081608	Promoter_Associated
cg00973286	74604483	37	6451130	12	6321391	F	TNFRSF1A;TNFRSF1A	NM_001065;NM_001065	5'UTR;1stExon					12:6450790-6451489	Promoter_Associated_Cell_type_specific
cg00973334	23633450	37	50561022	12	48847289	F	LASS5	NM_147190	1stExon	chr12:50560726-50561386	Island		12:48846994-48847843	12:50560215-50561773	Promoter_Associated
cg00973677	22728495	37	136553595	7	136204135	R	CHRM2;CHRM2;CHRM2;CHRM2;CHRM2;CHRM2;CHRM2;CHRM2;CHRM2;CHRM2	NM_001006627;NM_001006630;NM_001006630;NM_001006629;NM_001006631;NM_001006627;NM_000739;NM_001006628;NM_001006626;NM_001006632	1stExon;1stExon;5'UTR;TSS1500;TSS1500;5'UTR;TSS1500;TSS1500;TSS1500;TSS1500	chr7:136553854-136556194	N_Shore		7:136203951-136206158
cg00974864	46602303	37	161601053	1	159867677	R	FCGR3B;FCGR3B	NM_000570;NM_000570	5'UTR;1stExon
cg00976054	57745339	37	73042537	17	70554132	R	ATP5H;KCTD2;ATP5H	NM_001003785;NM_015353;NM_006356	5'UTR;TSS1500;5'UTR	chr17:73042577-73043316	N_Shore
cg00977690	62753463	37	24167334	X	24077255	R				chrX:24167563-24168785	N_Shore		X:24077198-24078732
cg00979348	46705397	37	84256345	4	84475369	F	HPSE;HPSE;HPSE	NM_001098540;NM_006665;NM_001166498	TSS1500;TSS200;TSS200	chr4:84255726-84256399	Island	True	4:84474726-84475423	4:84255006-84256489	Unclassified_Cell_type_specific	True
cg00980978	26663443	37	44098724	20	43532138	R	WFDC2	NM_006103	Body	chr20:44098280-44099536	Island	True	20:43531695-43532266
cg00981643	73745500	37	153363708	X	153016902	F	MECP2;MECP2	NM_004992;NM_001110792	TSS1500;TSS1500	chrX:153362568-153363473	S_Shore			X:153361905-153363868	Promoter_Associated
cg00983520	19642357	37	51017067	22	49363933	R	CPT1B;CPT1B;CPT1B;CPT1B;CHKB-CPT1B;CPT1B;CPT1B;CPT1B;CPT1B;CPT1B;CPT1B;CPT1B	NM_152245;NM_001145137;NM_001145136;NM_001145135;NR_027928;NM_001145134;NM_152245;NM_004377;NM_152246;NM_001145135;NM_001145136;NM_001145134	1stExon;TSS1500;1stExon;5'UTR;Body;1stExon;5'UTR;TSS200;TSS200;1stExon;5'UTR;5'UTR	chr22:51016253-51017020	S_Shore	True				True
cg00983899	13650358	37	67290853	11	67047429	F	CABP2;CABP2;CABP2;CABP2	NM_031204;NM_016366;NM_016366;NM_031204	1stExon;5'UTR;1stExon;5'UTR	chr11:67287234-67287568	S_Shelf
cg00984602	31731307	37	43139692	6	43247670	R	SRF	NM_003131	1stExon	chr6:43138711-43140292	Island		6:43246062-43248270
cg00986320	15679397	37	156695551	5	156628129	F	CYFIP2;CYFIP2;CYFIP2	NM_001037333;NM_014376;NM_001037332	5'UTR;TSS1500;5'UTR	chr5:156692812-156693749	S_Shore	True
cg00987015	10738318	37	62688751	11	62445327	F	CHRM1;CHRM1	NM_000738;NM_000738	5'UTR;1stExon	chr11:62690974-62691488	N_Shelf	True
cg00987379	31619379	37	28244386	8	28300305	F	ZNF395	NM_018660	TSS1500	chr8:28243684-28244283	S_Shore
cg00988256	47658438	37	11406173	19	11267173	R	TSPAN16	NM_012466	TSS1500	chr19:11404512-11404776	S_Shore
cg00995065	28672395	37	21283725	12	21174992	R	SLCO1B1	NM_006446	TSS1500
cg00995152	32654344	37	124496315	9	123536136	R	DAB2IP	NM_032552	Body	chr9:124498513-124498962	N_Shelf
cg00995327	30600504	37	142838847	3	144321537	R	CHST2;CHST2	NM_004267;NM_004267	5'UTR;1stExon	chr3:142837885-142840838	Island		3:144320542-144323804			True
cg00995520	44677337	37	111218282	1	111019805	R	KCNA3	NM_002232	TSS1500	chr1:111216244-111217937	S_Shore		1:111017334-111019820
cg00997424	58754494	37	99400181	10	99390171	R	PI4K2A	NM_018425	TSS1500	chr10:99400263-99400982	N_Shore		10:99390138-99391319	10:99399912-99401764	Promoter_Associated
cg01000094	57703350	37	18283327	11	18239903	F
cg01001286	40615489	37	81475638	15	79262693	R
cg01007201	20643448	37	8275205	12	8166472	F	CLEC4A;CLEC4A;CLEC4A;CLEC4A	NM_194450;NM_194447;NM_016184;NM_194448	TSS1500;TSS1500;TSS1500;TSS1500
cg01009664	12686438	37	129693613	3	131176303	F	TRH;TRH	NM_007117;NM_007117	5'UTR;1stExon	chr3:129693127-129694841	Island	True	3:131175814-131176671	3:129693290-129693947	Unclassified_Cell_type_specific
cg01013324	47612487	37	7608068	17	7548793	F	EFNB3	NM_001406	TSS1500	chr17:7608376-7608956	N_Shore		17:7548788-7549550	17:7608007-7609195	Unclassified_Cell_type_specific	True
cg01015871	66733488	37	56599188	16	55156689	R	MT4	NM_032935	Body
cg01015879	26758496	37	110167749	11	109672959	R	RDX	NM_002906	TSS1500	chr11:110166564-110167759	Island		11:109672009-109672969
cg01017147	58631306	37	171810105	1	170076728	F	DNM3;DNM3	NM_001136127;NM_015569	TSS1500;TSS1500	chr1:171810467-171811325	N_Shore
cg01021485	46610373	37	64648224	15	62435277	R	CSNK1G1;CSNK1G1	NM_022048;NM_022048	1stExon;5'UTR	chr15:64647914-64648523	Island		15:62434763-62435720	15:64647602-64649188	Promoter_Associated
cg01025762	59645325	37	107531363	7	107318599	R	DLD	NM_000108	TSS1500	chr7:107531480-107531983	N_Shore			7:107530778-107532486	Promoter_Associated
cg01025842	50801360	37	67195069	16	65752570	R	TRADD;FBXL8	NM_003789;NM_018378	TSS1500;5'UTR	chr16:67195600-67195827	N_Shore			16:67193608-67195198	Promoter_Associated
cg01026744	67722317	37	89619053	4	89838076	F	NAP1L5;HERC3	NM_153757;NM_014606	TSS200;Body					4:89618598-89619534	Promoter_Associated
cg01027739	11795319	37	131842738	9	130882559	R	DOLPP1;DOLPP1	NM_020438;NM_001135917	TSS1500;TSS1500	chr9:131842931-131843748	N_Shore		9:130882559-130883802	9:131842521-131844191	Promoter_Associated
cg01027805	39611305	37	21566863	14	20636703	F	ZNF219;C14orf176;ZNF219;ZNF219	NM_001102454;NM_001146683;NM_001101672;NM_016423	5'UTR;TSS1500;5'UTR;TSS200	chr14:21566540-21566822	S_Shore		14:20635924-20636861	14:21565800-21567558	Promoter_Associated_Cell_type_specific	True
cg01029592	33727333	37	7493453	17	7434177	R	SOX15;SOX15	NM_006942;NM_006942	1stExon;5'UTR	chr17:7492314-7492945	S_Shore			17:7491270-7493719	Unclassified
cg01031251	74731443	37	26855423	1	26728010	R	RPS6KA1	NM_002953	TSS1500	chr1:26856191-26856684	N_Shore
cg01031400	70673394	37	23021513	8	23077458	F	TNFRSF10D;TNFRSF10D	NM_003840;NM_003840	1stExon;5'UTR	chr8:23021056-23021588	Island		8:23076894-23077533	8:23019790-23021811	Promoter_Associated
cg01033160	56810461	37	33865273	19	38557113	F	CEBPG	NM_001806	5'UTR	chr19:33864176-33865010	S_Shore
cg01033938	17723317	37	130298880	11	129804090	F	ADAMTS8	NM_007037	TSS1500	chr11:130297401-130298517	S_Shore
cg01035238	61727486	37	152213231	2	151921477	F	TNFAIP6	NM_007115	TSS1500
cg01035422	71665357	37	90222555	15	88023559	F	PLIN1;PLIN1;PLIN1;PLIN1	NM_001145311;NM_002666;NM_002666;NM_001145311	5'UTR;1stExon;5'UTR;1stExon
cg01036148	48625435	37	201951866	1	200218489	F	RNPEP	NM_020216	1stExon	chr1:201951754-201952579	Island		1:200218064-200219202	1:201951061-201952871	Promoter_Associated
cg01036173	13739415	37	5437898	9	5427898	F	C9orf46	NM_018465	TSS200	chr9:5437566-5437996	Island		9:5427567-5428062	9:5436953-5438558	Promoter_Associated
cg01036779	68704481	37	6768251	19	6719251	F	SH2D3A	NM_005490	TSS1500	chr19:6767945-6768160	S_Shore			19:6766347-6768294	Promoter_Associated
cg01037108	66688379	37	137911220	5	137939119	F	HSPA9	NM_004134	TSS200	chr5:137910848-137911637	Island		5:137938610-137939599	5:137910069-137911866	Promoter_Associated
cg01040062	13675386	37	4046467	17	3993216	R	ZZEF1;CYB5D2;CYB5D2;CYB5D2;CYB5D2	NM_015113;NM_144611;NR_023347;NM_144611;NR_023346	TSS1500;1stExon;Body;5'UTR;Body	chr17:4045792-4047367	Island		17:3992542-3993240	17:4046175-4046632	Promoter_Associated
cg01040759	22642368	37	86116384	2	85969895	F	ST3GAL5	NM_003896	TSS1500	chr2:86115590-86116327	S_Shore			2:86115803-86116891	Promoter_Associated
cg01040850	48775486	37	181002669	1	179269292	F	MR1	NM_001531	TSS1500			True		1:181002211-181003292	Promoter_Associated
cg01041367	36753466	37	74888080	8	75050634	R	TMEM70;TMEM70	NM_017866;NM_001040613	TSS1500;TSS1500	chr8:74888375-74888925	N_Shore			8:74887719-74889263	Promoter_Associated
cg01043831	53704327	37	37962205	4	37638600	F	TBC1D1;PTTG2	NM_015173;NM_006607	Body;1stExon
cg01044662	66755346	37	75938360	2	75791868	R	C2orf3	NM_003203	TSS1500	chr2:75937657-75938139	S_Shore		2:75791166-75791947	2:75937172-75938764	Promoter_Associated
cg01044722	66632361	37	8534126	17	8474851	F	MYH10	NM_005964	TSS200	chr17:8533004-8534933	Island		17:8473506-8475658	17:8533678-8534448	Promoter_Associated
cg01045423	64737323	37	92764536	1	92537124	F	RPAP2;RPAP2;GLMN;GLMN	NM_024813;NM_024813;NM_053274;NM_053274	5'UTR;1stExon;1stExon;5'UTR	chr1:92764173-92764926	Island		1:92536800-92537514	1:92763710-92765119	Promoter_Associated
cg01046174	30707476	37	209130700	2	208838945	R	PIKFYVE;PIKFYVE	NM_152671;NM_015040	TSS1500;TSS1500	chr2:209130748-209131065	N_Shore		2:208838928-208839613
cg01047414	42628422	37	13341660	10	13381666	R	PHYH;PHYH;PHYH	NM_001037537;NM_001037537;NM_006214	1stExon;5'UTR;Body	chr10:13341377-13342223	Island		10:13381338-13382225	10:13341319-13342389	Unclassified_Cell_type_specific
cg01048931	61742334	37	55639931	7	55607425	F	VOPP1	NM_030796	Body	chr7:55639277-55640599	Island		7:55606772-55608267
cg01049530	23629505	37	81952008	4	82171032	F	BMP3	NM_001201	TSS200	chr4:81951941-81952808	Island	True	4:82170872-82172066
cg01050433	41645317	37	41851042	15	39638334	R	TYRO3	NM_006293	TSS200	chr15:41851723-41851970	N_Shore		15:39638321-39639262
cg01053621	38785470	37	161193991	1	159460615	F	APOA2	NM_001643	TSS1500
cg01055695	28798365	37	138452950	9	137592771	F	PAEP;PAEP	NM_002571;NM_001018049	TSS1500;TSS1500					9:138452942-138452990	Unclassified_Cell_type_specific
cg01056155	56646507	37	72794294	5	72830050	F	BTF3;BTF3;BTF3;BTF3	NM_001207;NM_001207;NM_001037637;NM_001037637	1stExon;5'UTR;5'UTR;1stExon	chr5:72794040-72794641	Island		5:72829601-72830608	5:72793524-72795402	Unclassified
cg01056568	36686509	37	9729258	17	9669983	F	GLP2R	NM_004246	TSS200
cg01057962	66757406	37	187463312	3	188946006	R	BCL6;BCL6	NM_001706;NM_001706	5'UTR;1stExon	chr3:187461974-187462197	S_Shore		3:188945810-188946347	3:187463277-187463382	Promoter_Associated	True
cg01058368	48745415	37	24645487	5	24681244	R	CDH10	NM_006727	TSS1500			True
cg01062029	19638475	37	94712909	9	93752730	F	ROR2	NM_004560	TSS1500	chr9:94711117-94713075	Island		9:93750703-93752875	9:94712815-94713564	Unclassified_Cell_type_specific
cg01063524	55622321	37	49230700	17	46585699	R	NME1;NME1;NME1-NME2	NM_198175;NM_000269;NM_001018136	TSS1500;TSS1500;TSS1500	chr17:49230686-49231247	Island		17:46585686-46586395	17:49230174-49231782	Promoter_Associated
cg01063813	61789448	37	57504948	12	55791215	F	STAT6;STAT6	NM_003153;NM_003153	1stExon;5'UTR			True		12:57504662-57507159	Promoter_Associated
cg01064307	12801464	37	207495038	1	205561661	R	CD55;CD55;CD55;CD55	NM_001114752;NM_000574;NM_001114752;NM_000574	1stExon;1stExon;5'UTR;5'UTR	chr1:207494543-207495364	Island		1:205560836-205562107	1:207494101-207495648	Promoter_Associated
cg01064957	17682322	37	122110867	5	122138766	F	SNX2	NM_003100	1stExon	chr5:122110539-122111169	Island		5:122138439-122139186	5:122110065-122111645	Promoter_Associated
cg01065920	23763439	37	95397325	12	93921456	F	NDUFA12	NM_018838	Body	chr12:95397382-95397611	N_Shore			12:95397005-95397848	Promoter_Associated
cg01069256	43713392	37	79577942	8	79740497	F	FAM164A	NM_016010	TSS1500	chr8:79578112-79578667	N_Shore		8:79740432-79741446	8:79577770-79579085	Promoter_Associated
cg01071811	18703415	37	42143080	20	41576494	R	L3MBTL;L3MBTL;L3MBTL;L3MBTL	NM_032107;NM_032107;NM_015478;NM_015478	5'UTR;1stExon;1stExon;5'UTR	chr20:42143210-42143591	N_Shore			20:42142570-42143544	Promoter_Associated
cg01072821	34735455	37	10382165	8	10419575	R	T-SP1	NM_198464	TSS1500
cg01076838	16703468	37	55740682	19	60432494	F	TMEM86B	NM_173804	TSS200
cg01078276	61803484	37	75670677	10	75340683	F	PLAU;C10orf55;PLAU	NM_001145031;NM_001001791;NM_002658	TSS200;3'UTR;TSS200	chr10:75670696-75671379	N_Shore		10:75340659-75341339	10:75670304-75671553	Promoter_Associated	True
cg01078434	15785337	37	29455532	6	29563511	F	MAS1L	NM_052967	1stExon
cg01078871	13610415	37	39901508	14	38971259	F	FBXO33;FBXO33	NM_203301;NM_203301	1stExon;5'UTR	chr14:39900676-39902206	Island		14:38970199-38971957	14:39901222-39902466	Promoter_Associated
cg01079126	38665437	37	149861641	X	149612299	F	MTMR1	NM_003828	TSS1500				X:149612254-149613323			True
cg01080862	64745506	37	117861389	X	117745417	R	IL13RA1	NM_001560	TSS200	chrX:117861214-117862177	Island		X:117745268-117746237	X:117861031-117861759	Unclassified_Cell_type_specific
cg01081263	34650500	37	9112471	11	9069047	R	SCUBE2;SCUBE2	NM_020974;NM_001170690	Body;Body	chr11:9112461-9113459	Island		11:9069038-9070035			True
cg01086868	38646477	37	66764531	X	66681256	F	AR;AR	NM_000044;NM_000044	1stExon;5'UTR	chrX:66766037-66766279	N_Shore		X:66680456-66681257			True
cg01086895	61660413	37	6676515	11	6633091	F	DCHS1	NM_003737	5'UTR	chr11:6676496-6677096	Island		11:6633088-6633901	11:6676095-6677412	Promoter_Associated_Cell_type_specific	True
cg01086978	66717356	37	68255088	8	68417642	R	ARFGEF1	NM_006421	Body	chr8:68255129-68256274	N_Shore
cg01087382	70783451	37	91297190	6	91353911	F	MAP3K7;MAP3K7;MAP3K7;MAP3K7	NM_145331;NM_003188;NM_145332;NM_145333	TSS1500;TSS1500;TSS1500;TSS1500	chr6:91296358-91297081	S_Shore		6:91353019-91353912	6:91296194-91297634	Promoter_Associated
cg01087710	18695344	37	67144175	16	65701676	R	C16orf70	NM_025187	Body	chr16:67144023-67144335	Island		16:65700636-65701836	16:67143198-67144701	Promoter_Associated
cg01090445	21728484	37	49893948	3	49868952	R	TRAIP;TRAIP	NM_005879;NM_005879	5'UTR;1stExon	chr3:49893810-49894216	Island	True	3:49868815-49869220	3:49893415-49894909	Promoter_Associated
cg01091448	35716355	37	34008127	5	34043884	F	AMACR;AMACR;AMACR;AMACR;AMACR;AMACR;AMACR;AMACR;AMACR;AMACR;AMACR;AMACR	NM_001167597;NM_203382;NM_001167598;NM_001167597;NM_001167595;NM_014324;NM_001167598;NM_001167595;NM_203382;NM_001167596;NM_014324;NM_001167596	5'UTR;1stExon;5'UTR;1stExon;1stExon;5'UTR;1stExon;5'UTR;5'UTR;1stExon;1stExon;5'UTR	chr5:34007796-34008105	S_Shore		5:34043517-34044246	5:34007929-34008383	Promoter_Associated
cg01091565	26793415	37	90294762	15	88095766	F	MESP1	NM_018670	TSS1500	chr15:90293221-90294733	S_Shore
cg01092036	36686382	37	102595300	11	102100510	R	MMP8	NM_002424	Body
cg01092561	24697334	37	9008681	8	9046091	F	PPP1R3B	NM_024607	TSS1500	chr8:9008058-9009353	Island		8:9045471-9046812	8:9007046-9009298	Promoter_Associated
cg01095395	55706456	37	101039372	3	102522062	R	IMPG2;IMPG2	NM_016247;NM_016247	5'UTR;1stExon
cg01095590	26701313	37	175161785	1	173428408	R	KIAA0040;KIAA0040;KIAA0040;KIAA0040;KIAA0040;KIAA0040	NM_001162895;NM_001162894;NM_001162895;NM_014656;NM_014656;NM_001162893	1stExon;5'UTR;5'UTR;1stExon;5'UTR;5'UTR	chr1:175161900-175162364	N_Shore		1:173428403-173429031
cg01097940	26781305	37	6982320	12	6852581	F	SPSB2;SPSB2	NM_001146316;NM_032641	5'UTR;5'UTR	chr12:6982319-6982936	Island		12:6852438-6853184	12:6981244-6983197	Unclassified
cg01100784	37753464	37	1756771	16	1696772	F	MAPK8IP3;MAPK8IP3	NM_001040439;NM_015133	Body;Body				16:1695826-1697624
cg01100796	73671487	37	53662040	1	53434628	R	CPT2	NM_000098	TSS200	chr1:53662309-53662815	N_Shore			1:53661763-53663155	Promoter_Associated
cg01103730	46760422	37	207038704	1	205105327	R	IL20	NM_018724	TSS1500					1:207037783-207039099	Unclassified
cg01103836	14808403	37	17212632	19	17073632	F	MYO9B;MYO9B	NM_001130065;NM_004145	Body;Body	chr19:17212479-17213332	Island		19:17073480-17074332
cg01104423	12732456	37	6098733	7	6065259	F	EIF2AK1;EIF2AK1;EIF2AK1;EIF2AK1	NM_014413;NM_014413;NM_001134335;NM_001134335	1stExon;5'UTR;5'UTR;1stExon	chr7:6098449-6098982	Island		7:6064856-6065564	7:6098090-6099278	Promoter_Associated
cg01106788	15616388	37	43497533	18	41751531	R	KIAA1632	NM_020964	Body
cg01107031	60737326	37	41859159	19	46550999	R	TGFB1;TGFB1	NM_000660;NM_000660	5'UTR;1stExon	chr19:41858527-41860100	Island		19:46548795-46551940	19:41857160-41859580	Promoter_Associated
cg01107741	65681458	37	77006080	17	74517675	R	CANT1;CANT1;CANT1	NM_138793;NM_001159772;NM_001159773	TSS200;TSS200;TSS200	chr17:77005746-77006106	Island		17:74517600-74517701	17:77004720-77006501	NonGene_Associated
cg01108476	15656340	37	35109383	6	35217361	R	TCP11;TCP11	NM_001093728;NM_018679	TSS200;TSS200	chr6:35108801-35109499	Island		6:35216348-35217470	6:35108762-35109583	Unclassified_Cell_type_specific
cg01109219	36679473	37	33660754	2	33514258	R	RASGRP3	NM_170672	TSS1500
cg01110312	67756357	37	124116920	12	122682873	R	EIF2B1;GTF2H3	NM_001414;NM_001516	Body;TSS1500	chr12:124118097-124118479	N_Shore
cg01110846	16809340	37	29937190	16	29844691	R	KCTD13	NM_178863	1stExon	chr16:29937038-29937761	Island		16:29844591-29845397	16:29936528-29938459	Promoter_Associated
cg01112452	28602329	37	117958532	X	117842560	F	ZCCHC12	NM_173798	5'UTR	chrX:117957615-117957937	S_Shore		X:117841621-117842738	X:117958274-117958823	Unclassified_Cell_type_specific
cg01112778	40723305	37	146460987	5	146441180	R	PPP2R2B;PPP2R2B;PPP2R2B;PPP2R2B	NM_181677;NM_181677;NM_181678;NM_181678	5'UTR;1stExon;5'UTR;1stExon
cg01114088	63616382	37	5021111	4	5072012	R	CYTL1	NM_018659	1stExon	chr4:5021003-5021329	Island	True	4:5071953-5072105
cg01116966	49739367	37	133450017	5	133477916	F	TCF7;TCF7;TCF7;TCF7;TCF7	NM_213648;NM_201633;NM_003202;NM_201634;NM_201632	TSS1500;TSS1500;TSS1500;TSS1500;TSS1500	chr5:133449320-133451260	Island		5:133477025-133479203	5:133449951-133450444	Promoter_Associated
cg01117627	28681395	37	100150713	14	99220466	F	CYP46A1	NM_006668	TSS200	chr14:100149727-100151073	Island		14:99219355-99220895	14:100150136-100150786	Promoter_Associated
cg01119135	37806335	37	207205525	1	205272148	R	C1orf116;C1orf116	NM_023938;NM_001083924	5'UTR;5'UTR
cg01120165	15691442	37	50690152	22	49032279	R	HDAC10;HDAC10	NM_001159286;NM_032019	TSS1500;TSS1500	chr22:50689160-50690167	Island		22:49031288-49032318
cg01120307	28655497	37	91979149	9	91168969	F	SEMA4D	NM_001142287	Body
cg01120308	44614396	37	85780971	11	85458619	F	PICALM;PICALM	NM_001008660;NM_007166	TSS1500;TSS1500	chr11:85779725-85780397	S_Shore			11:85780951-85781163	Promoter_Associated
cg01120761	20661348	37	7903170	12	7794437	R	CLEC4C;CLEC4C	NM_130441;NM_203503	TSS1500;TSS1500
cg01120898	49664373	37	190231382	3	191714076	F	IL1RAP;IL1RAP;IL1RAP;IL1RAP;IL1RAP;IL1RAP	NM_002182;NM_001167930;NM_134470;NM_001167929;NM_001167931;NM_001167928	TSS1500;TSS1500;TSS1500;TSS1500;TSS1500;TSS1500	chr3:190231330-190232026	Island		3:191714048-191715138	3:190231282-190231853	Promoter_Associated
cg01124420	25731382	37	109605518	2	108971950	R	EDAR;EDAR	NM_022336;NM_022336	5'UTR;1stExon					2:109605086-109605969	Unclassified_Cell_type_specific	True
cg01124961	54619381	37	28747453	8	28803372	R	INTS9;HMBOX1;INTS9;HMBOX1;INTS9;INTS9;INTS9	NM_001145159;NM_024567;NM_001145159;NM_001135726;NR_026826;NM_018250;NM_018250	1stExon;TSS1500;5'UTR;TSS1500;Body;1stExon;5'UTR	chr8:28748070-28748431	N_Shore		8:28803218-28804138	8:28747290-28748133	Promoter_Associated
cg01125463	62649300	37	42946178	6	43054156	F	PEX6	NM_000287	1stExon	chr6:42946310-42947127	N_Shore		6:43054156-43055088	6:42946023-42947890	Promoter_Associated
cg01126560	48602472	37	139886304	9	139006125	F	C9orf142	NM_183241	TSS1500	chr9:139886312-139887180	N_Shore			9:139886173-139888077	Promoter_Associated
cg01127428	23664365	37	102133040	12	100657171	F	SYCP3	NM_153694	5'UTR	chr12:102132753-102133415	Island		12:100656946-100657546	12:102132861-102133127	Unclassified_Cell_type_specific
cg01128603	23675319	37	65820391	11	65576967	R	SF3B2	NM_006842	Body	chr11:65819367-65820224	S_Shore		11:65575694-65577021
cg01129459	16685397	37	60386828	14	59456581	F				chr14:60386271-60386750	S_Shore	True	14:59455991-59456719	14:60386651-60386991	Unclassified_Cell_type_specific	True
cg01129847	70604347	37	2281919	19	2232919	F	C19orf35	NM_198532	5'UTR	chr19:2278605-2278848	S_Shelf	True		19:2281906-2282485	Unclassified
cg01130192	11725379	37	32385002	9	32375002	R	ACO1	NM_002197	5'UTR	chr9:32384420-32384911	S_Shore			9:32383796-32385424	Promoter_Associated
cg01131735	33725319	37	39968419	17	37221945	R	FKBP10;SC65;SC65	NM_021939;NM_006455;NM_006455	TSS1500;5'UTR;1stExon	chr17:39967407-39968604	Island		17:37220709-37222415	17:39967432-39969227	Promoter_Associated_Cell_type_specific
cg01134491	35614445	37	11865789	1	11788376	R	CLCN6;CLCN6;MTHFR;CLCN6;CLCN6	NM_001286;NM_021736;NM_005957;NM_021737;NM_021735	TSS1500;TSS1500;5'UTR;TSS1500;TSS1500	chr1:11865462-11866566	Island		1:11788050-11789071	1:11865598-11866625	Promoter_Associated
cg01135200	73618367	37	147524578	6	147566271	F	STXBP5;STXBP5	NM_139244;NM_001127715	TSS1500;TSS1500	chr6:147525374-147525848	N_Shore
cg01135626	18752392	37	72667095	X	72583820	F	CDX4	NM_005193	1stExon	chrX:72667157-72667590	N_Shore		X:72583754-72585265
cg01136458	60613446	37	4853275	8	4840683	F	CSMD1	NM_033225	TSS1500	chr8:4848968-4852635	S_Shore
cg01137065	59724405	37	80477010	17	78070299	F	FOXK2	NM_004514	TSS1500	chr17:80477098-80478553	N_Shore
cg01137198	69753499	37	111020449	12	109504832	R	PPTC7	NM_139283	Body	chr12:111020507-111021192	N_Shore		12:109504384-109505686	12:111020228-111021558	Promoter_Associated
cg01137532	65691320	37	64133888	10	63803894	R	ZNF365;ZNF365;ZNF365	NM_199451;NM_199450;NM_014951	TSS200;TSS200;TSS200	chr10:64133789-64134420	Island		10:63803796-63804349	10:64133190-64134513	Unclassified_Cell_type_specific	True
cg01137708	49621448	37	103423368	4	103642400	F	NFKB1;NFKB1	NM_003998;NM_001165412	5'UTR;5'UTR	chr4:103422091-103423229	S_Shore		4:103641098-103642401
cg01137737	28790310	37	19533410	16	19440911	R	GDE1;GDE1	NM_016641;NM_016641	1stExon;5'UTR	chr16:19532981-19533516	Island		16:19440387-19441004	16:19532116-19533855	Promoter_Associated
cg01138020	59655432	37	4337094	17	4283843	R	SPNS3	NM_182538	TSS200					17:4336770-4337365	Promoter_Associated
cg01139059	72760481	37	122512988	2	122229458	R	TSN	NM_004622	TSS200	chr2:122512987-122513526	Island		2:122229458-122230085	2:122512427-122513814	Promoter_Associated
cg01139966	68781411	37	150669796	1	148936420	F	GOLPH3L	NM_018178	TSS200					1:150669485-150670222	Promoter_Associated
cg01140782	41632368	37	152864413	X	152517607	F	FAM58A;FAM58A	NM_152274;NM_001130997	Body;Body	chrX:152864043-152865260	Island		X:152517139-152518454	X:152863988-152865134	Promoter_Associated
cg01141769	51777364	37	17101987	21	16023858	R	USP25	NM_013396	TSS1500	chr21:17101853-17103000	Island		21:16023738-16024890
cg01143454	65770446	37	2795601	20	2743601	F	C20orf141;LOC100288797	NM_080739;NM_001167670	TSS200;TSS1500			True				True
cg01144251	71710423	37	51514146	19	56205958	R	KLK9	NM_012315	TSS1500
cg01144286	56785364	37	9495596	20	9443596	F	C20orf103	NM_012261	Body	chr20:9495253-9495597	Island	True	20:9443254-9443597
cg01145389	54781377	37	51433840	1	51206428	R	CDKN2C	NM_001262	TSS1500	chr1:51433762-51435505	Island		1:51206331-51206962	1:51433513-51434062	Promoter_Associated
cg01145396	74733332	37	233403063	2	233111307	R	CHRNG	NM_005199	TSS1500
cg01146980	46777445	37	34930244	5	34966001	F	DNAJC21;DNAJC21	NM_001012339;NM_194283	Body;Body	chr5:34929401-34930441	Island		5:34965159-34966198	5:34928724-34930419	Promoter_Associated
cg01148741	55617316	37	96811453	2	96175180	R	DUSP2	NM_004418	TSS1500	chr2:96810443-96811454	Island	True		2:96811033-96812631	Promoter_Associated
cg01150454	17706391	37	95787883	2	95151610	R	MRPS5	NM_031902	TSS200	chr2:95787089-95787951	Island		2:95150851-95151661	2:95786866-95788446	Promoter_Associated
cg01151686	62774413	37	33307622	17	30331735	R	LIG3;LIG3;LIG3;LIG3	NM_002311;NM_013975;NM_013975;NM_002311	5'UTR;5'UTR;1stExon;1stExon	chr17:33307352-33308246	Island		17:30331446-30332359	17:33307302-33307968	Promoter_Associated
cg01151699	23670453	37	37099259	22	35429205	R	CACNG2	NM_006078	TSS1500	chr22:37099471-37099711	N_Shore		22:35429010-35429751			True
cg01152019	37714388	37	177015044	2	176723290	F	HOXD4;MIR10B	NM_014621;NR_029609	TSS1500;Body	chr2:177014948-177015214	Island
cg01152499	72734472	37	118148320	1	117949843	F	FAM46C	NM_017709	TSS1500	chr1:118147958-118149670	Island		1:117949492-117951293	1:118148271-118148785	Promoter_Associated
cg01154193	69763455	37	32670957	1	32443544	F	IQCC;CCDC28B;IQCC	NM_001160042;NM_024296;NM_018134	TSS1500;3'UTR;TSS1500	chr1:32670569-32671885	Island		1:32443157-32444450	1:32670763-32671741	Promoter_Associated
cg01154537	23752342	37	95462167	10	95452157	R	C10orf4;C10orf4	NM_145246;NM_145246	5'UTR;1stExon	chr10:95462160-95462500	Island		10:95452151-95452579
cg01154775	67743431	37	20702329	4	20311427	R	PACRGL;PACRGL;PACRGL;PACRGL	NM_001130727;NM_145048;NM_145048;NM_001130727	1stExon;1stExon;5'UTR;5'UTR	chr4:20701817-20702336	Island		4:20310916-20311434	4:20701540-20702825	Promoter_Associated
cg01155039	55727302	37	103389814	14	102459567	R	AMN	NM_030943	Body	chr14:103389016-103390248	Island	True	14:102458770-102459980	14:103388866-103390049	Unclassified
cg01160766	50600310	37	72199871	17	69711466	R	RPL38;RPL38;RPL38	NM_001035258;NM_000999;NM_000999	5'UTR;1stExon;5'UTR	chr17:72199932-72200428	N_Shore		17:69711143-69712140	17:72199163-72200841	Promoter_Associated
cg01161216	45614318	37	89939448	16	88466949	F	TCF25	NM_014972	TSS1500	chr16:89939432-89940812	Island		16:88466934-88468507	16:89939358-89941133	Promoter_Associated
cg01161597	34687312	37	120844978	8	120914159	F	TAF2;TAF2	NM_003184;NM_003184	1stExon;5'UTR	chr8:120844798-120845115	Island		8:120913980-120914296	8:120844619-120845606	Promoter_Associated_Cell_type_specific
cg01166674	28657391	37	150725839	7	150356772	R	ABCB8	NM_007188	Body	chr7:150725173-150726018	Island		7:150355955-150356906	7:150724947-150726137	Promoter_Associated
cg01168201	48806388	37	1958412	17	1905162	R	HIC1;HIC1;HIC1	NM_001098202;NM_006497;NM_006497	TSS1500;1stExon;5'UTR	chr17:1952919-1962328	Island		17:1903519-1909615	17:1958134-1958502	Unclassified
cg01169610	71683339	37	99135471	2	98501903	F	INPP4A;INPP4A;INPP4A;INPP4A	NM_001566;NM_004027;NM_001134224;NM_001134225	5'UTR;5'UTR;5'UTR;5'UTR
cg01169624	73731490	37	94286936	7	94124872	R	SGCE;PEG10;SGCE;PEG10;SGCE	NM_001099401;NM_015068;NM_001099400;NM_001040152;NM_003919	TSS1500;5'UTR;TSS1500;5'UTR;TSS1500	chr7:94284858-94286527	S_Shore		7:94122801-94124944	7:94285312-94288187	Promoter_Associated
cg01169726	71689453	37	96654425	7	96492361	F	DLX5	NM_005221	TSS1500	chr7:96653467-96654199	S_Shore
cg01169778	19791356	37	136038690	9	135028511	F	GBGT1	NM_021996	5'UTR	chr9:136038416-136039577	Island	True	9:135028171-135029470
cg01171588	28728350	37	144106478	4	144325928	R	USP38;USP38	NM_032557;NM_032557	1stExon;5'UTR	chr4:144105684-144106832	Island		4:144325171-144326594	4:144105034-144106871	Promoter_Associated
cg01171858	42757326	37	31494347	16	31401848	R	SLC5A2	NM_003041	TSS200
cg01172484	14743375	37	55478539	X	55495264	R	MAGEH1;MAGEH1	NM_014061;NM_014061	1stExon;5'UTR				X:55495183-55496184	X:55478256-55478965	Promoter_Associated	True
cg01172656	36708468	37	64893120	10	64563126	R	NRBF2;NRBF2	NM_030759;NM_030759	1stExon;5'UTR	chr10:64892879-64893336	Island		10:64562886-64563342	10:64892473-64893939	Unclassified
cg01172735	72792441	37	28586943	1	28459530	F	SESN2	NM_031459	Body	chr1:28585831-28587249	Island		1:28458391-28459858
cg01172899	47792366	37	230933751	2	230641995	F	SLC16A14	NM_152527	TSS200	chr2:230932468-230933550	S_Shore			2:230933328-230934160	Promoter_Associated	True
cg01172972	47660349	37	52608558	1	52381146	F	ZFYVE9;ZFYVE9;ZFYVE9	NM_007323;NM_004799;NM_007324	5'UTR;5'UTR;5'UTR	chr1:52607400-52608504	S_Shore		1:52379989-52381203	1:52607095-52608852	Promoter_Associated
cg01173186	63745410	37	24126221	6	24234200	F	NRSN1	NM_080723	TSS200	chr6:24126309-24126512	N_Shore	True				True
cg01173291	56721406	37	85144040	15	82945044	R	ZSCAN2;ZSCAN2;ZSCAN2	NM_181877;NM_017894;NM_001007072	TSS1500;TSS1500;TSS1500	chr15:85144078-85144611	N_Shore		15:82944978-82945653	15:85143554-85144779	Promoter_Associated
cg01176271	16616305	37	64388259	15	62175312	R	SNX1;SNX1;SNX1	NM_003099;NM_152826;NM_148955	1stExon;1stExon;1stExon	chr15:64387985-64388628	Island		15:62175056-62175858	15:64387552-64388971	Promoter_Associated	True
cg01177524	32635406	37	11232933	6	11340919	R	NEDD9;NEDD9;NEDD9	NM_006403;NM_001142393;NM_182966	TSS200;Body;TSS200			True	6:11340671-11340945	6:11232373-11233802	NonGene_Associated	True
cg01177956	29778387	37	150756509	7	150387442	R	SLC4A2;CDK5;CDK5	NM_003040;NM_004935;NM_001164410	TSS200;TSS1500;TSS1500	chr7:150756391-150756659	Island		7:150387213-150388540	7:150756497-150756826	Promoter_Associated
cg01182585	38686508	37	23338735	7	23305260	F	C7orf30	NM_138446	TSS1500	chr7:23338797-23339264	N_Shore			7:23338181-23339614	Promoter_Associated
cg01182697	42750388	37	54520432	1	54293020	R	C1orf83;TMEM59	NM_153035;NM_004872	Body;TSS1500	chr1:54518601-54519299	S_Shore
cg01182873	57622462	37	141464291	7	141110760	R	TAS2R3	NM_016943	1stExon
cg01183669	59663350	37	113162291	1	112963814	R	ST7L;ST7L;CAPZA1;ST7L;ST7L;CAPZA1	NM_138728;NM_138727;NM_006135;NM_138729;NM_017744;NM_006135	TSS1500;TSS1500;1stExon;TSS1500;TSS1500;5'UTR	chr1:113161591-113162571	Island		1:112963814-112964288	1:113162261-113162836	Promoter_Associated
cg01184449	20661437	37	42396170	2	42249674	F	EML4;EML4	NM_019063;NM_001145076	TSS1500;TSS1500	chr2:42396301-42396933	N_Shore			2:42396003-42397673	Promoter_Associated
cg01184522	31724415	37	247495818	1	245562441	R	ZNF496	NM_032752	TSS1500	chr1:247494249-247495840	Island		1:245560873-245562935
cg01185080	54651444	37	90543813	15	88344817	F	ZNF710	NM_198526	TSS1500	chr15:90543410-90543835	Island		15:88344415-88345165
cg01185754	22722381	37	95006729	1	94779317	F	F3	NM_001993	Body	chr1:95006837-95008051	N_Shore		1:94779317-94780594
cg01186777	36607395	37	6531016	19	6482016	R	TNFSF9;TNFSF9	NM_003811;NM_003811	5'UTR;1stExon	chr19:6530826-6531552	Island		19:6481841-6482956	19:6530284-6531899	Promoter_Associated
cg01190915	27652418	37	56642761	16	55200262	R	MT2A	NM_005953	Body	chr16:56642129-56642595	S_Shore		16:55199631-55200375	16:56641665-56642992	Promoter_Associated
cg01191395	31645495	37	7530998	17	7471723	F	SHBG;SAT2;SHBG;SAT2	NR_027463;NM_133491;NR_027462;NM_133491	Body;5'UTR;TSS1500;1stExon	chr17:7530705-7531251	Island		17:7471442-7471998	17:7530476-7531567	Promoter_Associated
cg01192900	29664377	37	111383668	11	110888878	F	MIR34B;BTG4;MIR34C	NR_029839;NM_017589;NR_029840	Body;TSS1500;TSS1500	chr11:111383168-111383892	Island		11:110888351-110889102	11:111383150-111383771	Unclassified_Cell_type_specific	True
cg01192952	14795393	37	40195142	19	44886982	R	LGALS14;LGALS14;LGALS14;LGALS14	NM_020129;NM_203471;NM_203471;NM_020129	5'UTR;5'UTR;1stExon;1stExon
cg01193293	54626406	37	51644554	19	56336366	R	SIGLEC7;SIGLEC7	NM_016543;NM_014385	TSS1500;TSS1500			True
cg01194444	23679379	37	203054722	1	201321345	R	MYOG	NM_002479	1stExon
cg01195014	40664365	37	51546668	X	51563408	F	MAGED1	NM_001005332	5'UTR					X:51546277-51546799	Promoter_Associated_Cell_type_specific
cg01195053	44719400	37	2653274	16	2593275	R	LOC652276	NR_015441	TSS200	chr16:2653221-2653847	Island		16:2593203-2594198	16:2652752-2654116	Promoter_Associated
cg01195127	51602480	37	32503081	2	32356585	R	YIPF4;YIPF4	NM_032312;NM_032312	5'UTR;1stExon	chr2:32502965-32503471	Island		2:32356428-32356975	2:32502235-32503923	Promoter_Associated
cg01197831	14671451	37	97355941	9	96395762	R	FBP2	NM_003837	1stExon
cg01199721	19789417	37	120632764	12	119117147	F	GCN1L1	NM_006836	TSS1500	chr12:120632222-120632784	Island		12:119116576-119117167	12:120631688-120633300	Promoter_Associated	True
cg01200060	26635354	37	657283	20	605283	F	SCRT2	NM_033129	TSS1500	chr20:655880-656604	S_Shore
cg01200177	14632415	37	128616082	2	128332552	F	POLR2D	NM_004805	TSS1500	chr2:128615479-128616004	S_Shore			2:128614911-128616171	Promoter_Associated
cg01204271	48639402	37	7198000	17	7138724	F	YBX2	NM_015982	TSS200	chr17:7197431-7198417	Island		17:7138156-7139168	17:7196966-7198605	Unclassified
cg01204439	70797398	37	144533322	7	144164255	R	TPK1;TPK1	NM_001042482;NM_022445	TSS200;TSS200	chr7:144532762-144533253	S_Shore			7:144531806-144533572	Promoter_Associated
cg01204985	14657367	37	54849738	19	59541550	R	LILRA4	NM_012276	Body
cg01206472	62801353	37	39078311	22	37408257	F	TOMM22	NM_020243	Body	chr22:39077816-39078400	Island		22:37407703-37408346	22:39077350-39078451	Promoter_Associated
cg01206970	13790304	37	49621187	19	54312999	R	PPFIA3;LIN7B	NM_003660;NM_022165	TSS1500;Body	chr19:49622023-49623635	N_Shore
cg01211097	40785365	37	84732969	16	83290470	F	USP10	NM_005153	TSS1500	chr16:84733163-84734028	N_Shore		16:83290454-83291971
cg01214321	54671401	37	26435429	8	26491346	F	DPYSL2;DPYSL2	NM_001386;NM_001386	5'UTR;1stExon	chr8:26434372-26436785	Island		8:26489733-26491461	8:26434855-26435613	Promoter_Associated
cg01214847	48630328	37	43816086	21	42689155	F	TMPRSS3;TMPRSS3;TMPRSS3;TMPRSS3	NM_032405;NM_032405;NM_024022;NM_024022	1stExon;5'UTR;5'UTR;1stExon				21:42689155-42689260
cg01215061	63621321	37	89176940	X	89063596	R	TGIF2LX;TGIF2LX	NM_138960;NM_138960	5'UTR;1stExon				X:89063530-89063613
cg01216369	11601324	37	172859022	3	174341716	F	SPATA16;SPATA16	NM_031955;NM_031955	1stExon;5'UTR				3:174341663-174341756
cg01220033	54690407	37	131419100	9	130458921	F	WDR34;WDR34	NM_052844;NM_052844	5'UTR;1stExon	chr9:131418671-131419447	Island		9:130458493-130459251	9:131418445-131419714	Promoter_Associated
cg01221484	21760306	37	58920079	19	63611891	R	ZNF584;ZNF584	NM_173548;NM_173548	1stExon;5'UTR	chr19:58919548-58920529	Island		19:63610948-63612341	19:58917952-58920462	Promoter_Associated
cg01221637	19672316	37	31071944	20	30535605	R	C20orf112	NM_080616	TSS1500	chr20:31070189-31072676	Island		20:30533858-30536458
cg01222684	42729331	37	159435961	5	159368539	R	TTC1	NM_003314	TSS1500					5:159435869-159436548	Promoter_Associated_Cell_type_specific
cg01226811	30631366	37	21927612	12	21818879	F	KCNJ8;KCNJ8	NM_004982;NM_004982	5'UTR;1stExon				12:21818611-21818880
cg01226883	66804399	37	11865642	1	11788229	R	CLCN6;CLCN6;MTHFR;CLCN6;CLCN6	NM_001286;NM_021736;NM_005957;NM_021737;NM_021735	TSS1500;TSS1500;5'UTR;TSS1500;TSS1500	chr1:11865462-11866566	Island		1:11788050-11789071	1:11865598-11866625	Promoter_Associated
cg01228636	46675428	37	89621773	10	89611753	R	PTEN;KILLIN	NM_000314;NM_001126049	TSS1500;1stExon	chr10:89621772-89624128	Island		10:89611278-89614148	10:89621429-89622724	Promoter_Associated	True
cg01228667	58704507	37	136114207	X	135941873	R	GPR101	NM_054021	TSS1500	chrX:136113583-136114232	Island		X:135940995-135942513
cg01230160	61607496	37	234263768	2	233928507	F	DGKD	NM_152879	Body				2:233927686-233928959			True
cg01231779	28658455	37	52535887	14	51605637	F	NID2;NID2	NM_007361;NM_007361	5'UTR;1stExon	chr14:52534581-52536722	Island		14:51604341-51606417	14:52535172-52535998	Unclassified_Cell_type_specific	True
cg01234063	39711371	37	126226007	11	125731217	R	ST3GAL4	NM_006278	TSS200	chr11:126225355-126226073	Island		11:125730566-125731279	11:126224938-126226569	Promoter_Associated
cg01234133	49731345	37	48279072	17	45634071	F	COL1A1	NM_000088	TSS200	chr17:48276877-48279008	S_Shore
cg01236137	72727388	37	32585526	5	32621283	R	SUB1	NM_006713	TSS200	chr5:32585603-32586365	N_Shore			5:32585150-32586717	Promoter_Associated
cg01240931	22640331	37	112074043	5	112101942	F	APC;APC;APC	NM_000038;NM_001127510;NM_001127511	5'UTR;5'UTR;5'UTR			True		5:112073227-112074098	Promoter_Associated
cg01241375	57699314	37	102861774	9	101901595	F	INVS;INVS;ERP44	NM_183245;NM_014425;NM_015051	5'UTR;5'UTR;TSS1500	chr9:102860775-102861677	S_Shore		9:101900500-101901860	9:102860965-102862380	Promoter_Associated
cg01241836	29676440	37	48901346	X	48788290	R	TFE3	NM_006521	TSS1500	chrX:48900510-48901469	Island		X:48787455-48788592	X:48900234-48902017	Promoter_Associated
cg01242619	66767358	37	145049472	8	145121460	F	PLEC1	NM_000445	Body	chr8:145047293-145052305	Island	True				True
cg01243790	10605486	37	103379054	2	102745486	F	TMEM182	NM_144632	Body
cg01244871	17659326	37	87520844	8	87589960	F	FAM82B	NM_016033	1stExon	chr8:87520573-87521116	Island		8:87589514-87590232	8:87520198-87521573	Unclassified
cg01245595	37629394	37	47648645	21	46473073	F	LSS;LSS;MCM3APAS;LSS;LSS;LSS	NM_001001438;NM_001145437;NR_002776;NM_001145436;NM_001145437;NM_002340	1stExon;1stExon;TSS1500;1stExon;5'UTR;1stExon	chr21:47648191-47649622	Island		21:46472620-46474050	21:47648442-47649866	Promoter_Associated
cg01245656	39605490	37	97501918	7	97339854	F	ASNS;ASNS;ASNS	NM_183356;NM_001673;NM_133436	TSS200;TSS200;TSS1500	chr7:97501183-97501919	Island		7:97339137-97339883	7:97500895-97502230	Promoter_Associated
cg01246254	30610483	37	124134882	10	124124872	R	PLEKHA1	NM_001001974	5'UTR	chr10:124134088-124134933	Island		10:124123924-124125215
cg01246405	19618429	37	3876562	11	3833138	R	STIM1	NM_003156	TSS1500	chr11:3876287-3877431	Island		11:3832821-3833995	11:3875910-3876819	Unclassified
cg01248426	27641375	37	87111155	8	87180271	R	ATP6V0D2;ATP6V0D2	NM_152565;NM_152565	5'UTR;1stExon
cg01249910	19635510	37	7531244	17	7471969	R	SHBG;SAT2;SHBG	NR_027463;NM_133491;NR_027462	Body;TSS200;TSS200	chr17:7530705-7531251	Island		17:7471442-7471998	17:7530476-7531567	Promoter_Associated
cg01251255	64691482	37	72722951	7	72360887	R	NSUN5;NSUN5;NSUN5;NSUN5	NM_001168347;NM_018044;NM_001168348;NM_148956	TSS200;TSS200;TSS200;TSS200	chr7:72722327-72722967	Island		7:72360264-72360898	7:72722237-72723186	Promoter_Associated
cg01252496	41771510	37	17326655	19	17187655	R	USE1	NM_018467	Body	chr19:17326114-17326551	S_Shore	True		19:17325683-17326814	Promoter_Associated
cg01253107	27779400	37	35102903	9	35092903	F	STOML2	NM_013442	Body	chr9:35102695-35103463	Island		9:35092740-35093463	9:35102481-35103711	Promoter_Associated
cg01253545	50647436	37	31556314	22	29886314	R	RNF185;RNF185;RNF185;RNF185;RNF185;RNF185;RNF185	NM_001135824;NM_152267;NR_024211;NR_024209;NR_024212;NM_001135825;NR_024210	5'UTR;5'UTR;Body;Body;Body;5'UTR;Body	chr22:31556124-31556466	Island		22:29886050-29886713	22:31555931-31556797	Promoter_Associated
cg01254459	65619496	37	53173891	14	52243641	F	PSMC6	NM_002806	TSS200	chr14:53173752-53174112	Island		14:52243457-52244175	14:53173096-53174254	Promoter_Associated
cg01254505	49647426	37	17516470	19	17377470	F	BST2	NM_004335	TSS200			True		19:17515879-17517070	Promoter_Associated
cg01255349	71744485	37	27676697	12	27567964	R	PPFIBP1;PPFIBP1	NM_003622;NM_177444	TSS1500;TSS1500				12:27567964-27568005	12:27676059-27677790	Promoter_Associated
cg01255591	53691374	37	42965710	20	42399124	R	R3HDML;R3HDML	NM_178491;NM_178491	5'UTR;1stExon
cg01257202	40671326	37	153991830	X	153645024	F	DKC1;DKC1	NM_001142463;NM_001363	Body;Body	chrX:153990840-153991831	Island		X:153643943-153645113	X:153990229-153991934	Promoter_Associated
cg01259619	20632310	37	226925702	1	224992325	R	ITPKB	NM_002221	5'UTR	chr1:226924560-226926553	Island		1:224990833-224993354	1:226925548-226925773	Promoter_Associated
cg01260219	54642482	37	130299333	11	129804543	F	ADAMTS8	NM_007037	TSS1500	chr11:130297401-130298517	S_Shore			11:130299254-130300007	Unclassified
cg01261503	41702420	37	62493599	17	59924061	R	POLG2	NM_007215	TSS1500	chr17:62492882-62493323	S_Shore			17:62492644-62494223	Promoter_Associated
cg01261535	29709323	37	4897216	16	4837217	F	UBN1;GLYR1	NM_001079514;NM_032569	TSS1500;Body	chr16:4896606-4898243	Island		16:4836624-4838595	16:4897164-4897659	Promoter_Associated
cg01262913	74636497	37	38580486	21	37502356	F	DSCR9	NR_026719	TSS1500			True		21:38580455-38581321	Unclassified_Cell_type_specific
cg01263716	44802510	37	2951590	11	2908166	R	PHLDA2	NM_003311	TSS1500	chr11:2949788-2951756	Island		11:2906369-2908332
cg01264826	40784487	37	219265245	2	218973489	R	CTDSP1;CTDSP1	NM_182642;NM_021198	Body;Body	chr2:219263098-219265556	Island		2:218971802-218973789
cg01265637	37695416	37	2795930	20	2743930	F	C20orf141;LOC100288797	NM_080739;NM_001167670	1stExon;TSS1500			True
cg01267315	69609480	37	44870976	1	44643563	F	RNF220;RNF220	NM_018150;NM_018150	5'UTR;1stExon	chr1:44871109-44874047	N_Shore		1:44643471-44644699
cg01269048	18649394	37	138527542	6	138569235	F	KIAA1244	NM_020340	Body
cg01269795	55764412	37	26440101	6	26548080	R	BTN3A3;BTN3A3	NM_006994;NM_197974	TSS1500;TSS1500					6:26439978-26440356	Promoter_Associated_Cell_type_specific
cg01272601	50734507	37	69871685	2	69725189	R	AAK1	NM_014911	TSS1500	chr2:69869986-69871716	Island		2:69723968-69725309	2:69871354-69871709	Promoter_Associated
cg01273150	59619401	37	109125569	12	107649698	F	CORO1C	NM_014325	TSS1500	chr12:109124224-109125964	Island		12:107648268-107650366	12:109125141-109125979	Promoter_Associated
cg01274324	41640381	37	33948002	21	32869873	R	TCP10L	NM_144659	3'UTR
cg01274660	61793302	37	100465625	7	100303561	R	TRIP6	NM_003302	Body	chr7:100463758-100464146	S_Shore		7:100303491-100303787
cg01275830	19725376	37	104211749	10	104201739	R	C10orf95	NM_024886	TSS1500	chr10:104210095-104210985	S_Shore
cg01277844	53810324	37	154934734	1	153201358	F	PYGO2	NM_138300	TSS1500	chr1:154933928-154934735	Island		1:153200560-153201359	1:154933351-154934958	Promoter_Associated
cg01278291	21747452	37	176937363	5	176869969	F	DOK3;DOK3;DOK3;DOK3;DOK3	NM_001144876;NM_024872;NM_001144875;NM_001144876;NM_001144875	1stExon;TSS1500;1stExon;5'UTR;5'UTR
cg01278696	46620474	37	144434369	4	144653819	R	SMARCA5	NM_003601	TSS1500	chr4:144434249-144435343	Island		4:144653717-144654793	4:144433968-144435513	Promoter_Associated
cg01280080	47789353	37	216177276	2	215885521	R	ATIC	NM_004044	Body	chr2:216176549-216177132	S_Shore			2:216176126-216177447	Promoter_Associated
cg01281797	51756313	37	151138249	1	149404873	R	LYSMD1;SCNM1;LYSMD1;LYSMD1	NM_001136543;NM_024041;NM_212551;NM_212551	1stExon;TSS1500;5'UTR;1stExon				1:149404802-149405583	1:151137749-151138923	Promoter_Associated
cg01281904	15649369	37	54164757	8	54327310	F	OPRK1	NM_000912	TSS1500	chr8:54163303-54164443	S_Shore
cg01282074	69757483	37	172662328	5	172594934	R	NKX2-5;NKX2-5;NKX2-5	NM_001166175;NM_001166176;NM_004387	TSS200;TSS200;TSS200	chr5:172663616-172664584	N_Shore	True				True
cg01282432	73677326	37	57046857	14	56116610	F	C14orf101	NM_017799	Body	chr14:57046472-57046804	S_Shore		14:56116154-56116794
cg01283289	42778415	37	81472177	12	79996308	R	ACSS3	NM_024560	1stExon	chr12:81471569-81472119	S_Shore
cg01284306	47645498	37	19190629	21	18112500	R	C21orf91;C21orf91;C21orf91	NM_017447;NM_001100421;NM_001100420	Body;Body;Body	chr21:19191095-19191952	N_Shore
cg01284619	58624446	37	589411	19	540411	F	HCN2	NM_001194	TSS1500	chr19:589490-591719	N_Shore		19:540349-542719	19:589070-589928	Unclassified_Cell_type_specific	True
cg01288067	30721502	37	36572645	9	36562645	R	MELK	NM_014791	TSS1500	chr9:36572703-36573073	N_Shore		9:36562586-36563303	9:36572372-36573549	Promoter_Associated_Cell_type_specific
cg01288598	40632313	37	14118227	6	14226206	F	CD83;CD83	NM_004233;NM_001040280	Body;Body	chr6:14117616-14118206	S_Shore		6:14225513-14226395	6:14117144-14119235	Promoter_Associated
cg01289103	30700431	37	38821277	17	36074803	R	KRT222	NM_152349	1stExon
cg01291404	27804349	37	48397872	12	46684139	R	COL2A1;COL2A1	NM_001844;NM_033150	Body;Body	chr12:48397889-48398731	N_Shore	True	12:46683255-46684998	12:48395402-48399184	Unclassified
cg01292265	47618483	37	2633870	20	2581870	R	NOP56;NOP56;SNORD110	NM_006392;NR_027700;NR_003078	Body;Body;TSS1500	chr20:2632678-2633690	S_Shore		20:2580718-2582097	20:2632226-2634205	Promoter_Associated
cg01293143	48725391	37	62688326	20	62158770	R	TCEA2	NM_198723	TSS200	chr20:62688551-62688878	N_Shore	True
cg01293647	74677349	37	37764264	17	35017790	R	NEUROD2	NM_006160	TSS200	chr17:37764092-37764304	Island		17:35017380-35017820
cg01294695	41679371	37	90294640	15	88095644	F	MESP1	NM_018670	TSS200	chr15:90293221-90294733	Island		15:88094240-88095711
cg01294702	30661478	37	74136978	17	71648573	F	FOXJ1	NM_001454	5'UTR	chr17:74135922-74137802	Island		17:71647549-71649397
cg01295203	45618450	37	70984199	8	71146753	F	PRDM14	NM_024504	TSS1500	chr8:70981873-70984888	Island		8:71144880-71147746
cg01297972	66739466	37	72995553	18	71124541	R	TSHZ1	NM_005786	5'UTR
cg01299496	14806434	37	34635504	15	32422796	R	NOP10	NM_018648	TSS200				15:32422396-32422831	15:34635006-34635943	Promoter_Associated	True
cg01301664	59661473	37	52775805	5	52811562	R	FST;FST	NM_006350;NM_013409	TSS1500;TSS1500	chr5:52775533-52776645	Island		5:52811267-52812402			True
cg01302245	14621342	37	128813583	11	128318793	F	TP53AIP1	NM_022112	TSS1500
cg01305421	33663487	37	102874286	12	101398416	F	IGF1;IGF1;IGF1;IGF1;IGF1;IGF1	NM_001111283;NM_000618;NM_001111285;NM_001111283;NM_000618;NM_001111285	5'UTR;5'UTR;5'UTR;1stExon;1stExon;1stExon
cg01305547	53763301	37	1893307	4	1863105	R	WHSC1;WHSC1;WHSC1;WHSC1;WHSC1	NM_007331;NM_133331;NM_133335;NM_133330;NM_001042424	TSS1500;TSS1500;TSS1500;TSS1500;5'UTR
cg01305625	10735482	37	131593812	5	131621711	F	PDLIM4;PDLIM4	NM_003687;NM_001131027	Body;Body	chr5:131593039-131593813	Island					True
cg01306510	69658492	37	36646540	6	36754518	R	CDKN1A;CDKN1A;CDKN1A;CDKN1A	NM_000389;NM_000389;NM_078467;NM_078467	5'UTR;1stExon;1stExon;5'UTR	chr6:36646244-36648465	Island		6:36754276-36756443	6:36646229-36646600	Unclassified
cg01307730	37602306	37	25726597	6	25834576	R	HIST1H2BA;HIST1H2AA	NM_170610;NM_170745	TSS1500;1stExon	chr6:25726454-25726722	Island		6:25834416-25835176
cg01308501	60679456	37	159706823	3	161189517	F	IL12A;IL12A	NM_000882;NM_000882	1stExon;5'UTR	chr3:159706490-159707011	Island		3:161189185-161189697	3:159705044-159708232	Promoter_Associated	True
cg01308601	43720335	37	117175828	12	115660211	F	C12orf49;C12orf49;RNFT2;RNFT2	NM_024738;NM_024738;NM_001109903;NM_032814	1stExon;5'UTR;TSS1500;TSS1500	chr12:117175623-117176436	Island		12:115660019-115660531	12:117175432-117176690	Promoter_Associated
cg01309153	35772396	37	136224666	9	135214487	F	SURF1;SURF2	NM_003172;NM_017503	TSS1500;Body	chr9:136223347-136223966	S_Shore		9:135214436-135214608
cg01309671	66618471	37	133941225	X	133768891	F	FAM122C;FAM122C;FAM122C;FAM122C;FAM122C;FAM122C;FAM122C;FAM122C;FAM122C;FAM122C;FAM122C;FAM122C;FAM122C	NM_001170782;NM_138819;NM_001170783;NM_001170784;NM_001170781;NM_001170780;NM_138819;NM_001170782;NM_001170779;NM_001170784;NM_001170779;NM_001170783;NM_001170781	5'UTR;5'UTR;5'UTR;5'UTR;1stExon;Body;1stExon;1stExon;5'UTR;1stExon;1stExon;1stExon;5'UTR				X:133768787-133769438	X:133940939-133941380	Promoter_Associated	True
cg01311051	64779389	37	30064897	16	29972398	F	ALDOA	NM_000034	5'UTR	chr16:30064200-30064678	S_Shore
cg01311285	74622414	37	177116639	4	177353633	F	SPATA4	NM_144644	1stExon	chr4:177116543-177116893	Island		4:177353432-177353887	4:177116328-177117292	Promoter_Associated
cg01313514	10770481	37	228194916	1	226261539	R	WNT3A	NM_033131	Body	chr1:228194096-228196512	Island		1:226260690-226261915
cg01313949	46766506	37	159278105	6	159198093	R	OSTCL	NR_028496	Body
cg01313966	73802408	37	47901443	18	46155441	F	SKA1;SKA1;SKA1;SKA1	NM_145060;NM_145060;NM_001039535;NM_001039535	5'UTR;1stExon;1stExon;5'UTR	chr18:47901254-47901662	Island		18:46155270-46155760	18:47900840-47902296	Unclassified_Cell_type_specific
cg01316071	32636496	37	95876996	14	94946749	F	C14orf139	NR_026779	TSS1500
cg01316516	71738302	37	18415964	11	18372540	F	LDHA;LDHA;LDHA;LDHA;LDHA;LDHA;LDHA;LDHA;LDHA	NM_001165415;NM_001165415;NM_001135239;NR_028500;NM_005566;NM_001165416;NM_005566;NM_001165416;NM_001135239	5'UTR;1stExon;5'UTR;Body;5'UTR;5'UTR;1stExon;1stExon;1stExon	chr11:18415922-18416680	Island		11:18372499-18373644	11:18415827-18416180	Promoter_Associated
cg01316819	22670478	37	54982281	12	53268548	R	PPP1R1A;PPP1R1A	NM_006741;NM_006741	5'UTR;1stExon	chr12:54981933-54982591	Island		12:53268223-53268985	12:54982233-54982928	Unclassified_Cell_type_specific
cg01318557	38639330	37	73624319	7	73262255	R	LAT2;LAT2;LAT2;LAT2;LAT2;LAT2	NM_032463;NM_032464;NM_014146;NM_014146;NM_032463;NM_032464	5'UTR;5'UTR;5'UTR;1stExon;1stExon;1stExon			True		7:73624125-73624612	Promoter_Associated
cg01320040	72785507	37	43430494	21	42303563	R	ZNF295;ZNF295;ZNF295;ZNF295;ZNF295;ZNF295	NM_001098402;NM_001098402;NM_020727;NM_001098403;NM_020727;NM_001098403	1stExon;5'UTR;5'UTR;5'UTR;1stExon;1stExon	chr21:43429279-43431489	Island		21:42302264-42304369	21:43429999-43430688	Promoter_Associated
cg01320361	53740399	37	108279781	6	108386474	R	SEC63	NM_007214	TSS1500	chr6:108278909-108279704	S_Shore
cg01320507	56799345	37	229440351	1	227506974	R	SPHAR;RAB4A;SPHAR	NM_006542;NM_004578;NM_006542	1stExon;3'UTR;5'UTR
cg01322079	40656409	37	166756591	6	166676581	R	SFT2D1	NM_145169	TSS1500	chr6:166755812-166756510	S_Shore
cg01322897	56731456	37	51442056	12	49728323	R	LETMD1;LETMD1	NM_001024668;NM_015416	TSS200;TSS200	chr12:51441598-51442187	Island		12:49727866-49728802	12:51441341-51443048	Promoter_Associated
cg01324261	73775329	37	174320378	4	174556953	R	SCRG1;SCRG1	NM_007281;NM_007281	1stExon;5'UTR
cg01328164	31650454	37	35814704	9	35804704	F	HINT2	NM_032593	Body	chr9:35814649-35815119	Island		9:35804657-35805590	9:35813009-35815894	Promoter_Associated
cg01331554	28757346	37	76598477	4	76817501	R	G3BP2;G3BP2;G3BP2;G3BP2;G3BP2	NM_203505;NM_203505;NM_203504;NM_012297;NM_203504	1stExon;5'UTR;1stExon;TSS200;5'UTR	chr4:76597635-76598920	Island		4:76816632-76817936	4:76598383-76598993	Promoter_Associated
cg01333011	56722429	37	28124665	12	28015932	R	PTHLH;PTHLH	NM_002820;NM_198965	5'UTR;5'UTR	chr12:28123023-28123773	S_Shore
cg01333131	39750341	37	103524584	14	102594337	R	CDC42BPB	NM_006035	TSS1500	chr14:103522988-103524431	S_Shore		14:102592588-102594655
cg01333619	37736360	37	134094250	11	133599460	F	NCAPD3;VPS26B;NCAPD3	NM_015261;NM_052875;NM_015261	1stExon;TSS1500;5'UTR	chr11:134093696-134095491	Island		11:133598727-133600754
cg01333788	18652508	37	35220814	1	34993401	R	GJB5	NM_005268	5'UTR
cg01334437	14715474	37	55014655	8	55177208	F	LYPLA1	NM_006330	TSS200	chr8:55014024-55014681	Island		8:55176527-55177215	8:55013467-55015343	Promoter_Associated
cg01335367	10724309	37	110172208	12	108656591	R	MGC14436;MGC14436;C12orf34	NR_026661;NR_026662;NM_032829	Body;Body;5'UTR
cg01337047	51685443	37	28897113	18	27151111	R	DSG1	NM_001942	TSS1500
cg01340005	15797335	37	181429460	3	182912154	R	SOX2OT;SOX2	NR_004053;NM_003106	Body;TSS1500	chr3:181430141-181431076	N_Shore					True
cg01342792	63721507	37	212797322	1	210863945	F	FAM71A	NM_153606	TSS1500
cg01343729	43761407	37	30582930	16	30490431	R	ZNF688;ZNF688	NM_001024683;NM_145271	Body;1stExon	chr16:30582736-30583833	Island		16:30490238-30491326	16:30582265-30583904	Promoter_Associated
cg01344171	65693475	37	43612647	6	43720625	R	RSPH9	NM_152732	TSS200	chr6:43612714-43613366	N_Shore					True
cg01344452	29789455	37	54912143	17	52267142	R	DGKE	NM_003647	5'UTR	chr17:54910496-54912470	Island		17:52265456-52267519
cg01344518	63740320	37	326728	16	266729	R	RGS11;RGS11	NM_003834;NM_183337	TSS1500;TSS1500	chr16:324797-326177	S_Shore
cg01346152	14663410	37	12678761	1	12601348	F	DHRS3	NM_004753	TSS1500	chr1:12676983-12678642	S_Shore		1:12600942-12601406
cg01346589	33733498	37	17765897	1	17638484	R	RCC2;RCC2	NM_018715;NM_001136204	5'UTR;TSS1500	chr1:17764072-17765811	S_Shore			1:17765285-17765934	Promoter_Associated
cg01346718	69644493	37	38713874	22	37043820	R	CSNK1E;CSNK1E	NM_001894;NM_152221	5'UTR;TSS1500	chr22:38712684-38713333	S_Shore		22:37042532-37043841
cg01347719	16687450	37	74754237	2	74607745	F	AUP1;DQX1	NM_181575;NM_133637	Body;TSS1500	chr2:74756223-74757930	N_Shore
cg01348086	47657419	37	176785296	5	176717902	R	RGS14	NM_006480	Body					5:176784418-176785470	Promoter_Associated
cg01348757	69724346	37	90223301	15	88024305	F	PLIN1;PLIN1	NM_001145311;NM_002666	TSS1500;TSS1500
cg01350700	40726408	37	79995808	17	77589097	R	DCXR	NM_016286	TSS1500	chr17:79994780-79995664	S_Shore			17:79994666-79996112	Promoter_Associated
cg01351032	71678493	37	10971191	16	10878692	F	CIITA	NM_000246	1stExon	chr16:10972782-10973305	N_Shore			16:10970618-10971220	Unclassified	True
cg01352108	42760395	37	64058878	11	63815454	R	KCNK4;KCNK4	NM_033310;NM_033310	5'UTR;1stExon	chr11:64058808-64060118	Island		11:63815441-63816738	11:64058811-64059010	Unclassified_Cell_type_specific
cg01352882	61703383	37	730130	16	670131	R	STUB1;STUB1	NM_005861;NM_005861	1stExon;5'UTR	chr16:729438-735815	Island		16:669421-672294	16:729354-731151	Promoter_Associated
cg01353347	15656337	37	153285158	X	152938352	F	IRAK1;IRAK1;IRAK1	NM_001569;NM_001025243;NM_001025242	1stExon;1stExon;1stExon	chrX:153284685-153285655	Island		X:152937930-152939013	X:153284526-153285979	Promoter_Associated
cg01353448	51717338	37	31726912	7	31693437	F	C7orf16;C7orf16;C7orf16;C7orf16	NM_006658;NM_001145123;NM_001145123;NM_006658	5'UTR;1stExon;5'UTR;1stExon
cg01354473	56774379	37	27204803	7	27171328	F	HOXA9	NM_152739	1stExon	chr7:27203915-27206462	Island		7:27169827-27171776
cg01355520	17650468	37	26468086	2	26321590	R	HADHA;HADHB	NM_000182;NM_000183	TSS1500;5'UTR	chr2:26468170-26468407	N_Shore		2:26320424-26321900
cg01355739	17731409	37	57416888	20	56850283	R	GNASAS;GNAS	NR_002785;NM_016592	Body;3'UTR	chr20:57415135-57417153	Island		20:56848003-56850660
cg01356829	29620497	37	67772896	1	67545484	R	IL12RB2	NM_001559	TSS200	chr1:67773329-67773767	N_Shore
cg01357116	72638469	37	94749496	4	94968519	R	ATOH1	NM_005172	TSS1500	chr4:94749495-94750998	Island		4:94968487-94968657			True
cg01357263	38747408	37	122459509	12	120943892	F	BCL7A;BCL7A	NM_020993;NM_001024808	TSS1500;TSS1500				12:120943180-120946657
cg01359534	33603327	37	154293651	1	152560275	R	AQP10	NM_080429	1stExon
cg01360325	72666464	37	105127811	10	105117801	R	TAF5	NM_006951	1stExon	chr10:105127580-105127824	Island		10:105117605-105118559	10:105127053-105128737	Promoter_Associated
cg01360768	21767405	37	18548302	11	18504878	F	TSG101	NM_006292	Body	chr11:18548060-18548629	Island		11:18504637-18505306	11:18547608-18549264	Promoter_Associated
cg01361446	42684382	37	70331315	X	70248040	R	IL2RG	NM_000206	1stExon					X:70331224-70331978	Promoter_Associated
cg01361777	56628504	37	79629102	10	79299108	F	DLG5	NM_004747	Body
cg01362183	45707420	37	149639693	6	149681386	F	MAP3K7IP2	NM_015093	5'UTR	chr6:149638018-149639518	S_Shore		6:149679683-149681524
cg01366407	15660478	37	154955991	1	153222615	F	FLAD1;FLAD1;FLAD1	NM_201398;NM_025207;NM_025207	5'UTR;5'UTR;1stExon					1:154955435-154956040	Promoter_Associated
cg01366419	56637503	37	70597091	7	70235027	F	WBSCR17	NM_022479	TSS1500	chr7:70596228-70598382	Island		7:70234099-70236482
cg01367992	21652464	37	160766535	1	159033159	R	LY9;LY9	NM_001033667;NM_002348	Body;Body
cg01369413	18743393	37	5530544	11	5487120	R	UBQLN3	NM_017481	Body
cg01371258	34714443	37	27440806	6	27548785	F	ZNF184;ZNF184	NM_007149;NM_007149	1stExon;5'UTR	chr6:27440613-27441065	Island		6:27548210-27549044	6:27440027-27441207	Promoter_Associated
cg01371477	23664418	37	150207822	1	148474446	F	ANP32E;ANP32E;ANP32E	NM_001136479;NM_001136478;NM_030920	TSS1500;Body;Body	chr1:150206971-150207842	Island		1:148473441-148474466
cg01372605	42783447	37	50505957	12	48792224	R	C12orf62;C12orf62	NM_032901;NM_032901	5'UTR;1stExon	chr12:50505138-50506235	Island		12:48791487-48792657	12:50504659-50506747	Promoter_Associated
cg01372689	40753317	37	79670048	17	77280453	R	MRPL12	NM_002949	TSS1500	chr17:79669571-79670811	Island		17:77279996-77281306	17:79669956-79670668	Promoter_Associated
cg01373706	27689312	37	18720729	11	18677305	R	TMEM86A	NM_153347	Body	chr11:18720271-18720821	Island		11:18676573-18677438	11:18719642-18720950	Promoter_Associated
cg01374047	50773317	37	3074170	16	3014171	R	HCFC1R1;HCFC1R1;HCFC1R1;THOC6;THOC6;THOC6;HCFC1R1;THOC6;HCFC1R1	NM_017885;NM_001002017;NM_001002017;NM_024339;NM_001142350;NM_024339;NM_001002018;NM_001142350;NM_017885	5'UTR;1stExon;5'UTR;1stExon;5'UTR;5'UTR;5'UTR;1stExon;1stExon	chr16:3073686-3074443	Island		16:3013745-3014432	16:3073251-3074585	Promoter_Associated
cg01375871	57733444	37	1305420	16	1245421	R	TPSD1	NM_012217	TSS1500	chr16:1308004-1308308	N_Shelf
cg01375994	42714417	37	3261645	X	3271645	R	MXRA5	NM_015419	Body	chrX:3263353-3265347	N_Shore
cg01376672	57629496	37	121790273	12	120274656	F	ANAPC5;ANAPC5	NM_016237;NM_001137559	TSS200;5'UTR	chr12:121789970-121790274	Island		12:120274199-120274657	12:121789558-121790721	Promoter_Associated
cg01377911	46650504	37	49568036	19	54259848	R	NTF4	NM_006179	TSS1500			True		19:49568019-49568648	Unclassified_Cell_type_specific
cg01381846	66637365	37	27204785	7	27171310	F	HOXA9	NM_152739	1stExon	chr7:27203915-27206462	Island		7:27169827-27171776
cg01385430	47716302	37	150039081	1	148305705	R	VPS45	NM_007259	TSS1500	chr1:150039324-150039815	N_Shore		1:148305641-148305777	1:150038729-150040314	Promoter_Associated
cg01386493	29656451	37	37824529	8	37943686	R	ADRB3	NM_000025	TSS1500	chr8:37822486-37824008	S_Shore			8:37824075-37824724	Unclassified
cg01389761	11684351	37	169482968	3	170965662	F	TERC	NR_001566	TSS200	chr3:169482338-169483052	Island		3:170964884-170965746	3:169481981-169483408	Unclassified
cg01390445	73658400	37	185271312	3	186754006	R	LIPH	NM_139248	TSS1500
cg01395672	34689384	37	30677311	17	27701424	R	ZNF207;ZNF207;ZNF207	NM_001098507;NM_001032293;NM_003457	1stExon;1stExon;1stExon	chr17:30677001-30677460	Island		17:27701083-27701789	17:30676667-30678012	Unclassified
cg01399317	13760327	37	144810339	8	144882327	R	FAM83H	NM_198488	Body	chr8:144808221-144810978	Island		8:144879781-144883419	8:144808961-144810594	Unclassified_Cell_type_specific
cg01400401	38803410	37	4769531	19	4720531	R	MIR7-3;C19orf30	NR_029607;NR_027148	TSS1500;Body				19:4720522-4720736	19:4769500-4769890	Unclassified_Cell_type_specific
cg01401337	35744484	37	96339159	9	95378980	R	PHF2	NM_005392	Body	chr9:96338040-96339836	Island		9:95377606-95379657
cg01401376	29647482	37	133563342	6	133605035	R	EYA4;EYA4;EYA4	NM_004100;NM_172105;NM_172103	5'UTR;5'UTR;5'UTR	chr6:133562086-133563586	Island	True	6:133603342-133605921
cg01402045	67730486	37	42948717	8	43067874	R	SGK196	NM_032237	5'UTR	chr8:42948532-42948928	Island		8:43067184-43068080	8:42947795-42949316	Promoter_Associated
cg01402255	11755421	37	153800699	1	152067323	R	GATAD2B	NM_020699	Body
cg01403114	25738311	37	64859509	5	64895265	R	CENPK;PPWD1	NM_022145;NM_015342	TSS1500;Body	chr5:64858775-64859283	S_Shore			5:64858477-64859610	Promoter_Associated
cg01404197	41682338	37	113644652	11	113149862	R	ZW10	NM_004724	TSS1500	chr11:113644299-113644657	Island			11:113643801-113645256	Promoter_Associated
cg01404615	41717468	37	107958572	4	108178021	F	DKK2	NM_014421	TSS1500	chr4:107956555-107957453	S_Shore		4:108177215-108178076	4:107957876-107958925	Unclassified_Cell_type_specific
cg01405107	39760438	37	46671635	17	44026634	R	LOC404266;LOC404266;LOC404266;HOXB5;LOC404266	NR_033203;NR_033204;NR_033201;NM_002147;NR_033202	Body;Body;Body;TSS1500;Body	chr17:46673532-46674181	N_Shore			17:46670594-46672443	Unclassified
cg01405761	70613425	37	62200689	8	62363243	R	CLVS1;CLVS1	NM_173519;NM_173519	1stExon;5'UTR				8:62363017-62363460
cg01407244	13703419	37	22961007	8	23016952	R	TNFRSF10C	NM_003841	Body	chr8:22960384-22960927	S_Shore	True		8:22960752-22961498	Unclassified
cg01407341	60735463	37	97326798	15	95127802	F	SPATA8;SPATA8	NM_173499;NM_173499	1stExon;5'UTR
cg01407797	53803416	37	29168514	22	27498514	F	CCDC117	NM_173510	TSS200	chr22:29168628-29169048	N_Shore			22:29168209-29170005	Promoter_Associated
cg01408383	25721445	37	15353254	X	15263175	R	PIGA;PIGA	NM_020473;NM_002641	5'UTR;5'UTR	chrX:15353369-15354008	N_Shore		X:15263009-15263904	X:15352727-15354445	Promoter_Associated
cg01408558	43612399	37	10563212	19	10424212	F	PDE4A;PDE4A;PDE4A;PDE4A	NM_001111308;NM_001111307;NM_001111309;NM_006202	Body;Body;Body;TSS1500
cg01409734	44750338	37	112563185	12	111047568	R	TRAFD1;TRAFD1	NM_001143906;NM_006700	TSS200;TSS200	chr12:112563184-112563788	Island			12:112562767-112564350	Promoter_Associated
cg01410472	32686505	37	75896975	8	76059530	R	CRISPLD1;CRISPLD1	NM_031461;NM_031461	1stExon;5'UTR	chr8:75896528-75897116	Island		8:76059140-76059743			True
cg01411954	37713467	37	224517830	1	222584453	R	NVL;NVL;NVL;NVL	NM_206840;NM_206840;NM_002533;NM_002533	1stExon;5'UTR;5'UTR;1stExon	chr1:224517729-224518193	Island		1:222584211-222584951	1:224517483-224518640	Promoter_Associated	True
cg01412445	46725311	37	72978825	15	70765878	R	HIGD2B;BBS4	NR_002780;NM_033028	TSS1500;Body	chr15:72978290-72978758	S_Shore		15:70765177-70766060	15:72978023-72979149	Promoter_Associated_Cell_type_specific
cg01413314	29802383	37	50330115	3	50305119	F	IFRD2	NM_006764	TSS200	chr3:50329399-50330116	Island			3:50329097-50330585	Promoter_Associated
cg01413516	56693382	37	17932328	19	17793328	R	INSL3	NM_005543	TSS200	chr19:17931951-17932370	Island
cg01414934	24693509	37	26605969	1	26478556	R	SH3BGRL3	NM_031286	TSS1500	chr1:26606362-26606913	N_Shore			1:26605268-26607329	Promoter_Associated
cg01418124	26730401	37	86396096	4	86615120	R	ARHGAP24	NM_001025616	TSS200				4:86615070-86615248			True
cg01419479	32687474	37	182360822	1	180627445	R	GLUL;GLUL;GLUL;GLUL;GLUL	NM_002065;NM_001033044;NM_001033056;NM_001033044;NM_002065	1stExon;1stExon;TSS1500;5'UTR;5'UTR	chr1:182359697-182361563	Island		1:180626225-180628186
cg01419675	50783302	37	20646880	2	20510361	R	RHOB;RHOB	NM_004040;NM_004040	5'UTR;1stExon	chr2:20646428-20647988	Island		2:20509910-20511750	2:20646491-20647144	Promoter_Associated
cg01419679	29781338	37	46294237	21	45118665	F	PTTG1IP	NM_004339	TSS1500	chr21:46292709-46294744	Island		21:45117172-45118785
cg01419788	33791463	37	93581878	14	92651631	R	ITPK1;ITPK1;ITPK1	NM_001142594;NM_001142593;NM_014216	5'UTR;5'UTR;5'UTR	chr14:93581083-93582797	Island		14:92650663-92652544	14:93581530-93582055	Promoter_Associated
cg01420388	63632475	37	11714254	1	11636841	R	FBXO44;FBXO2;FBXO44;FBXO44;FBXO44	NM_183413;NM_012168;NM_033182;NM_183412;NM_001014765	TSS1500;Body;TSS1500;TSS200;TSS1500	chr1:11714217-11715304	Island		1:11636835-11637880
cg01422136	25621348	37	132362224	5	132390123	R	ZCCHC10	NM_017665	1stExon	chr5:132361823-132362317	Island		5:132389723-132390412	5:132361765-132362760	Promoter_Associated
cg01424107	20640418	37	28543113	13	27441113	R	CDX2	NM_001265	1stExon	chr13:28542221-28543544	Island		13:27438357-27441600	13:28542832-28543666	Unclassified_Cell_type_specific
cg01425405	48687501	37	48072705	17	45427704	R	DLX3	NM_005220	TSS200	chr17:48074050-48074614	N_Shore	True
cg01425670	56600468	37	72749015	1	72521603	F	NEGR1	NM_173808	TSS1500	chr1:72748471-72749736	Island		1:72521547-72522373	1:72748252-72749498	Promoter_Associated
cg01426743	63624431	37	178994243	1	177260866	F	FAM20B	NM_014864	TSS1500	chr1:178994804-178995917	N_Shore
cg01427567	22785475	37	54676748	19	59368560	F	TMC4;TMC4	NM_001145303;NM_144686	1stExon;1stExon			True				True
cg01428361	69618416	37	48556460	17	45911459	F	RSAD1	NM_018346	Body	chr17:48556004-48556509	Island	True	17:45911012-45911508	17:48555358-48557279	Promoter_Associated
cg01428678	49636423	37	66974051	14	66043804	R	GPHN;GPHN	NM_020806;NM_001024218	TSS200;TSS200	chr14:66974369-66976235	N_Shore
cg01429181	36603476	37	160231585	1	158498209	R	DCAF8;DCAF8;DCAF8;DCAF8;DCAF8	NR_028106;NR_028103;NR_028104;NR_028105;NM_015726	Body;Body;Body;Body;5'UTR	chr1:160231755-160232451	N_Shore			1:160231183-160233065	Promoter_Associated
cg01429321	38610361	37	121413797	5	121441696	F	LOX;LOX	NM_002317;NM_002317	5'UTR;1stExon	chr5:121412500-121414077	Island	True	5:121440453-121442184
cg01429391	17648410	37	23904930	14	22974770	F	MYH7	NM_000257	TSS200
cg01429996	40714332	37	100819542	9	99859363	F	NANS	NM_018946	Body	chr9:100818729-100819368	S_Shore			9:100818435-100819993	Promoter_Associated
cg01430430	59680333	37	75914313	7	75752249	F	SRRM3	NM_001110199	Body	chr7:75911818-75912496	S_Shore
cg01430807	63774462	37	102289786	10	102279776	F	NDUFB8	NM_005004	TSS200	chr10:102289150-102289742	S_Shore			10:102289251-102290248	Unclassified	True
cg01431114	32602317	37	166076971	6	165996961	R	PDE10A;PDE10A	NM_006661;NM_001130690	TSS1500;TSS1500	chr6:166073882-166077752	Island		6:165993888-165998209
cg01432087	23738395	37	67242162	11	66998738	R
cg01437411	33785398	37	7033911	12	6904172	R	ATN1	NM_001007026	5'UTR	chr12:7036955-7037924	N_Shelf			12:7033156-7033993	Unclassified
cg01438829	51783367	37	26646651	17	23670778	R	TMEM97	NM_014573	Body	chr17:26645290-26645614	S_Shore		17:23669988-23670797	17:26645113-26646658	Promoter_Associated
cg01439669	68690342	37	73936053	5	73971809	F	ENC1	NM_003633	5'UTR	chr5:73935725-73937551	Island		5:73971439-73973250	5:73935597-73938388	Promoter_Associated
cg01439983	19610390	37	61243993	2	61097497	R	PEX13;PUS10	NM_002618;NM_144709	TSS1500;5'UTR				2:61097492-61098779	2:61243971-61245613	Promoter_Associated
cg01441777	63736391	37	38714416	22	37044362	R	CSNK1E;CSNK1E	NM_001894;NM_152221	TSS1500;TSS1500	chr22:38712684-38713333	S_Shore	True
cg01442426	26737434	37	46069366	3	46044370	R	XCR1;XCR1	NM_005283;NM_001024644	TSS1500;TSS1500
cg01442481	47654453	37	32580856	20	32044517	F	RALY;RALY	NM_016732;NM_007367	TSS1500;TSS1500	chr20:32580799-32582502	Island		20:32044322-32046242	20:32580792-32581890	Promoter_Associated
cg01442799	57713301	37	101981050	11	101486260	R	YAP1;YAP1	NM_001130145;NM_006106	TSS200;TSS200	chr11:101980632-101982330	Island		11:101485843-101487952			True
cg01442833	59674341	37	109535398	12	108019781	F	UNG;UNG	NM_003362;NM_080911	TSS1500;TSS200	chr12:109535264-109536431	Island		12:108019683-108020814	12:109535251-109536877	Promoter_Associated
cg01443067	47778323	37	50716755	15	48504047	R	USP8;USP8;USP8;USP8;USP8	NM_001128610;NM_001128611;NM_001128610;NM_005154;NM_001128611	1stExon;5'UTR;5'UTR;5'UTR;1stExon	chr15:50716321-50716826	Island		15:48503614-48504118	15:50716023-50717079	Promoter_Associated
cg01443452	72655462	37	36024439	19	40716279	R	GAPDHS	NM_014364	1stExon	chr19:36024182-36024803	Island	True	19:40716031-40716935	19:36024371-36025541	Unclassified_Cell_type_specific
cg01443630	62694399	37	1525698	16	1465699	R	CLCN7;CLCN7	NM_001287;NM_001114331	TSS1500;TSS1500	chr16:1524520-1525534	S_Shore			16:1524122-1525781	Promoter_Associated
cg01446393	72628344	37	58563609	3	58538649	R	FAM107A;FAM107A	NM_007177;NM_001076778	TSS200;TSS200
cg01446692	57633453	37	14723496	9	14713496	R	CER1	NM_005454	TSS1500
cg01446983	61737333	37	47754976	17	45109975	F	SPOP;SPOP;SPOP;SPOP;SPOP;SPOP	NM_001007228;NM_003563;NM_001007229;NM_001007230;NM_001007227;NM_001007226	5'UTR;5'UTR;5'UTR;5'UTR;5'UTR;5'UTR	chr17:47754870-47755772	Island		17:45109870-45110759	17:47754552-47755974	Promoter_Associated
cg01447498	51606483	37	231664671	1	229731294	R	TSNAX-DISC1;TSNAX-DISC1;TSNAX-DISC1;TSNAX;TSNAX-DISC1;TSNAX-DISC1;TSNAX-DISC1;TSNAX-DISC1;TSNAX-DISC1	NR_028398;NR_028394;NR_028397;NM_005999;NR_028395;NR_028399;NR_028393;NR_028400;NR_028396	Body;Body;Body;Body;Body;Body;Body;Body;Body	chr1:231663999-231664608	S_Shore			1:231663657-231664844	Promoter_Associated
cg01449415	70771388	37	3184811	16	3124812	F	ZNF213;ZNF213	NM_001134655;NM_004220	TSS1500;TSS1500	chr16:3184276-3185312	Island		16:3124278-3125454	16:3184514-3185740	Promoter_Associated
cg01450842	39730378	37	48796213	2	48649717	R	STON1-GTF2A1L;STON1-GTF2A1L	NM_172311;NM_172311	5'UTR;1stExon
cg01454004	19632387	37	74363018	6	74419739	F	SLC17A5	NM_012434	Body	chr6:74363202-74364006	N_Shore		6:74419695-74420896	6:74362338-74363205	Promoter_Associated
cg01454134	59791474	37	56686707	19	61378519	F	GALP;GALP	NM_033106;NM_001145546	TSS1500;TSS1500
cg01457080	62675324	37	77278578	14	76348331	R	ANGEL1	NM_015305	Body	chr14:77278573-77279409	Island		14:76348226-76349094	14:77278394-77280037	Promoter_Associated
cg01457653	56670385	37	67193218	16	65750719	F	FBXL8;TRADD	NM_018378;NM_003789	TSS1500;5'UTR	chr16:67193005-67193219	Island		16:65750547-65751734
cg01459162	35602380	37	17574330	1	17446917	R	PADI3	NM_016233	TSS1500
cg01459453	69706439	37	169599212	1	167865836	R	SELP	NM_003005	Body
cg01461641	48616398	37	226069919	1	224136542	R	TMEM63A	NM_014698	5'UTR	chr1:226069605-226070898	Island		1:224136229-224137521	1:226069901-226070448	Promoter_Associated
cg01462829	74761415	37	11430903	4	11040001	R	HS3ST1	NM_005114	TSS1500	chr4:11430235-11431256	Island		4:11038939-11040333	4:11430328-11430928	Unclassified_Cell_type_specific	True
cg01462904	71682486	37	47018296	3	46993300	F	CCDC12	NM_144716	TSS200	chr3:47017879-47018312	Island		3:46992718-46993421	3:47017659-47018710	Promoter_Associated
cg01464985	43741395	37	27805622	2	27659126	R	ZNF512	NM_032434	TSS1500	chr2:27805754-27806078	N_Shore		2:27659126-27659673	2:27805315-27806390	Promoter_Associated	True
cg01465325	34786475	37	50747588	10	50417594	F	ERCC6	NM_000124	TSS1500	chr10:50746634-50747329	S_Shore		10:50416706-50417800	10:50746123-50748001	Promoter_Associated
cg01465620	61780327	37	38496096	3	38471100	R	LOC100128640;ACVR2B	NR_028389;NM_001106	Body;Body	chr3:38495088-38497151	Island		3:38470093-38472201
cg01465641	43706467	37	35015683	21	33937553	F	ITSN1;ITSN1	NM_003024;NM_001001132	5'UTR;5'UTR	chr21:35014823-35015792	Island		21:33936341-33937662
cg01466020	66634309	37	155659194	1	153925818	F	DAP3;DAP3;YY1AP1;YY1AP1	NM_004632;NM_033657;NM_139119;NM_139118	5'UTR;5'UTR;TSS1500;TSS1500	chr1:155657832-155659125	S_Shore			1:155657883-155659284	Promoter_Associated
cg01466075	68794432	37	150264366	3	151747056	F	SERP1;SERP1;EIF2A	NM_014445;NM_014445;NM_032025	5'UTR;1stExon;TSS1500	chr3:150263609-150264607	Island		3:151746243-151747325	3:150263278-150264992	Promoter_Associated
cg01468621	65807342	37	1411609	11	1368185	R	BRSK2	NM_003957	Body	chr11:1410119-1412346	Island		11:1366417-1369183
cg01468868	70670476	37	30642653	22	28972653	F	LIF	NM_002309	Body	chr22:30642437-30642671	Island		22:28972198-28972654	22:30642377-30643280	Unclassified	True
cg01469547	34639351	37	7847155	11	7803731	F	OR5P3	NM_153445	1stExon
cg01470283	12670495	37	34542109	20	34005523	R	SCAND1;SCAND1	NM_033630;NM_016558	Body;1stExon	chr20:34541602-34543012	Island		20:34004962-34006496	20:34541923-34542972	Promoter_Associated
cg01471384	54682417	37	107957265	4	108176714	R	DKK2;DKK2	NM_014421;NM_014421	1stExon;5'UTR	chr4:107956555-107957453	Island		4:108176714-108176902
cg01471713	22763408	37	220864279	1	218930902	R	C1orf115	NM_024709	Body	chr1:220863507-220864249	S_Shore	True	1:218930131-218931266
cg01472101	48659509	37	6983991	17	6924715	F	CLEC10A;CLEC10A	NM_006344;NM_182906	TSS1500;TSS1500
cg01473816	22789418	37	34535281	11	34491857	F	ELF5;ELF5	NM_001422;NM_001422	1stExon;5'UTR			True		11:34533896-34535350	Unclassified
cg01474260	12785479	37	17073884	22	15453884	R	CCT8L2	NM_014406	TSS200
cg01476044	73699312	37	141695293	7	141341762	R	MGAM	NM_004668	TSS1500
cg01478450	14607354	37	73079349	10	72749355	R	SLC29A3	NM_018344	Body	chr10:73078857-73079181	S_Shore		10:72748791-72749452	10:73078427-73079863	Promoter_Associated
cg01479232	52780444	37	748992	20	696992	R	C20orf54;C20orf54	NM_033409;NM_033409	1stExon;5'UTR					20:748967-749089	Unclassified_Cell_type_specific
cg01481441	67631437	37	121125137	12	119609520	R	MLEC	NM_014730	1stExon	chr12:121124111-121125479	Island		12:119608403-119609862	12:121123695-121125451	Promoter_Associated
cg01481976	13606306	37	116174309	9	115214130	R	C9orf43;POLE3;POLE3	NM_152786;NR_027261;NM_017443	5'UTR;TSS1500;TSS1500	chr9:116172303-116173090	S_Shore
cg01482279	20699493	37	38083788	17	35337314	F	ORMDL3;ORMDL3	NM_139280;NM_139280	1stExon;5'UTR	chr17:38083226-38084052	Island		17:35336767-35337578	17:38083675-38084283	Promoter_Associated
cg01483882	46641434	37	33292450	20	32756111	F	TP53INP2	NM_021202	5'UTR	chr20:33291815-33292568	Island		20:32755110-32756221	20:33291303-33293960	Promoter_Associated
cg01484156	25773426	37	102802615	8	102871791	R	NCALD;NCALD;NCALD;NCALD;NCALD;NCALD;NCALD;NCALD	NM_001040629;NM_001040624;NM_001040626;NM_001040630;NM_001040628;NM_001040625;NM_001040627;NM_032041	5'UTR;5'UTR;5'UTR;5'UTR;5'UTR;5'UTR;5'UTR;5'UTR
cg01485645	10775504	37	36862199	17	34115725	R	MLLT6	NM_005937	Body	chr17:36858278-36861697	S_Shore		17:34114533-34116384	17:36862113-36862271	Promoter_Associated
cg01485797	44705331	37	810820	11	800820	F	SNORA52;RPLP2	NR_002585;NM_001004	TSS1500;Body	chr11:809202-810509	S_Shore
cg01485998	15807445	37	213123897	1	211190520	F	VASH2;VASH2;VASH2;VASH2;VASH2;VASH2	NM_001136474;NM_024749;NM_024749;NM_001136475;NM_001136475;NM_001136474	1stExon;1stExon;5'UTR;1stExon;5'UTR;5'UTR	chr1:213123647-213125092	Island		1:211190271-211191701	1:213123521-213124132	Unclassified
cg01488147	56694391	37	94294080	7	94132016	F	PEG10;PEG10	NM_015068;NM_001040152	Body;3'UTR	chr7:94293609-94293864	S_Shore		7:94132016-94132479
cg01489608	73678402	37	67979063	16	66536564	F	SLC12A4;SLC12A4;SLC12A4;SLC12A4;SLC12A4;LCAT	NM_001145963;NM_001145961;NM_001145962;NM_005072;NM_001145964;NM_000229	Body;Body;Body;Body;Body;TSS1500				16:66536547-66536653
cg01490535	68769324	37	71499006	11	71176654	R	FAM86C;FAM86C;FAM86C	NM_018172;NM_001099653;NM_152563	Body;Body;Body	chr11:71497571-71499065	Island		11:71175130-71176699
cg01491225	13750333	37	80597551	5	80633307	R	RNU5E;RNU5D;ZCCHC9;ZCCHC9;ZCCHC9;ZCCHC9	NR_002754;NR_002755;NM_032280;NM_001131036;NM_032280;NM_001131035	Body;Body;1stExon;5'UTR;5'UTR;5'UTR	chr5:80597320-80597734	Island		5:80632952-80633490	5:80597082-80597998	Promoter_Associated
cg01491540	39628491	37	28256424	17	25280550	F	EFCAB5;SSH2	NM_001145053;NM_033389	TSS1500;Body	chr17:28256826-28257408	N_Shore			17:28256365-28257441	Promoter_Associated
cg01492649	13690384	37	86749237	11	86426885	R	TMEM135;TMEM135;TMEM135	NR_033149;NM_022918;NM_001168724	Body;Body;Body	chr11:86748660-86749093	S_Shore		11:86426323-86426905	11:86747915-86749525	Promoter_Associated
cg01493303	30736508	37	48949047	19	53640859	F	GRWD1;GRWD1	NM_031485;NM_031485	1stExon;5'UTR	chr19:48949034-48949442	Island		19:53640811-53641377	19:48948697-48949213	Promoter_Associated
cg01493517	63807405	37	6665447	12	6535708	F	IFFO1;IFFO1	NM_001039670;NM_080730	TSS1500;TSS1500	chr12:6664425-6665336	S_Shore			12:6665010-6665537	Promoter_Associated
cg01494593	66727500	37	111556249	2	111272720	F	ACOXL;ACOXL;ACOXL	NM_001142807;NM_001142808;NM_001105516	Body;Body;Body
cg01495509	52797372	37	169816378	5	169748956	F	KCNIP1;KCNMB1;KCNMB1	NM_001034838;NM_004137;NM_004137	Body;1stExon;5'UTR
cg01497501	11777362	37	1200135	7	1166661	R	ZFAND2A	NM_182491	TSS1500	chr7:1198965-1200144	Island		7:1165452-1166745	7:1199435-1200523	Promoter_Associated
cg01497527	26780455	37	65214165	15	63001218	R	ANKDD1A	NM_182703	Body			True
cg01497576	32749387	37	48413218	15	46200510	F	SLC24A5;SLC24A5	NM_205850;NM_205850	5'UTR;1stExon
cg01498098	35772311	37	23942776	13	22840776	R	SACS	NM_014363	Body
cg01500097	55621464	37	110011156	6	110117849	R	AKD1;FIG4;AKD1	NM_001145128;NM_014845;NM_145025	5'UTR;TSS1500;5'UTR	chr6:110011589-110011804	N_Shore
cg01500140	51753321	37	51890586	19	56582398	F	LIM2;LIM2	NM_001161748;NM_030657	Body;Body
cg01500421	57741401	37	140070872	5	140051056	F	HARS2;HARS	NM_012208;NM_002109	TSS200;1stExon	chr5:140070804-140071328	Island		5:140050989-140051593	5:140070677-140071587	Promoter_Associated
cg01500567	15644403	37	44355777	6	44463755	F	CDC5L	NM_001253	Body	chr6:44355156-44355778	Island		6:44463135-44464080	6:44354612-44356291	Promoter_Associated
cg01505176	16607503	37	31763310	6	31871289	R	VARS	NM_006295	5'UTR	chr6:31763240-31763905	Island		6:31870836-31871839	6:31763289-31764009	Promoter_Associated
cg01505590	35779344	37	2950632	11	2907208	R	PHLDA2;PHLDA2	NM_003311;NM_003311	5'UTR;1stExon	chr11:2949788-2951756	Island		11:2906369-2908332
cg01507173	37605510	37	113816662	2	113533133	R	IL1F5;IL1F5	NM_173170;NM_012275	5'UTR;TSS200
cg01508386	70753321	37	170501078	1	168767702	F	GORAB;GORAB;GORAB	NR_027397;NM_001146039;NM_152281	TSS200;TSS200;TSS200				1:168767618-168767994	1:170500679-170501944	Promoter_Associated
cg01510051	36627489	37	56879262	19	61571074	R	ZNF542;ZNF542;ZNF542;ZNF542	NR_024056;NR_024057;NR_024055;NR_003127	TSS1500;TSS1500;TSS1500;TSS1500	chr19:56879417-56879995	N_Shore			19:56879238-56879773	Unclassified
cg01511567	33646328	37	57103631	11	56860207	F	SSRP1	NM_003146	TSS1500	chr11:57102841-57103430	S_Shore			11:57102138-57103954	Promoter_Associated
cg01512854	58792506	37	140480967	5	140461151	R	PCDHB3	NM_018937	1stExon	chr5:140481546-140482460	N_Shore
cg01513611	50629311	37	5904233	19	5855233	R	VMAC;NDUFA11	NM_001017921;NM_175614	TSS1500;TSS1500	chr19:5903482-5905216	Island		19:5854483-5856183	19:5903681-5905078	Promoter_Associated
cg01513661	14603471	37	50781987	22	49128853	F	SAPS2	NM_014678	5'UTR	chr22:50781190-50782009	Island		22:49128412-49128865	22:50780499-50782205	Promoter_Associated
cg01514487	46646455	37	57444047	12	55730314	F	MYO1A	NM_005379	TSS200
cg01515426	42719422	37	79850075	17	77443371	R	ANAPC11;ANAPC11;ANAPC11;ANAPC11;ANAPC11;ANAPC11;ANAPC11;THOC4	NM_001002245;NM_001002247;NM_016476;NM_001002248;NM_001002246;NM_001002249;NM_001002244;NM_005782	5'UTR;5'UTR;5'UTR;5'UTR;5'UTR;5'UTR;5'UTR;TSS1500	chr17:79848512-79849981	S_Shore			17:79848688-79850199	Promoter_Associated
cg01517033	70758360	37	44421751	20	43855158	R	WFDC3;DNTTIP1	NM_080614;NM_052951	TSS1500;Body	chr20:44420497-44420868	S_Shore
cg01519742	60740390	37	6202091	4	6252992	F	JAKMIP1;JAKMIP1;JAKMIP1;JAKMIP1	NM_001099433;NM_001099433;NM_144720;NM_144720	5'UTR;1stExon;1stExon;5'UTR	chr4:6200912-6202724	Island	True	4:6251795-6253002	4:6201949-6202140	Unclassified
cg01520924	47650345	37	65006170	14	64075923	F	HSPA2	NM_021979	TSS1500	chr14:65006874-65009197	N_Shore
cg01522721	16716510	37	10514734	19	10375734	R	MIR1181;CDC37	NR_031592;NM_007065	TSS1500;TSS1500	chr19:10513990-10515616	Island		19:10374749-10376929	19:10514184-10515232	Promoter_Associated
cg01522975	12703403	37	150039920	1	148306544	F	VPS45	NM_007259	1stExon	chr1:150039324-150039815	S_Shore		1:148305949-148306545	1:150038729-150040314	Promoter_Associated	True
cg01525376	71685381	37	32716212	1	32488799	R	LCK	NM_005356	TSS1500	chr1:32713918-32714186	S_Shelf			1:32715300-32716350	Promoter_Associated
cg01526089	44628336	37	3819390	17	3766139	F	P2RX1	NM_002558	1stExon				17:3766045-3766239
cg01530101	56714448	37	2891098	11	2847674	F	KCNQ1DN	NR_024627	TSS200	chr11:2890388-2891337	Island		11:2847136-2848075
cg01531431	43626379	37	62150863	20	61621307	F	PPDPF	NM_024299	TSS1500	chr20:62151045-62152847	N_Shore		20:61620771-61623755
cg01532080	74788300	37	18529846	19	18390846	R	SSBP4;SSBP4	NM_032627;NM_001009998	TSS1500;TSS1500	chr19:18527651-18531118	Island		19:18390315-18392298
cg01532103	13633377	37	571107	19	522107	R	BSG;BSG;BSG	NM_198589;NM_001728;NM_198591	TSS1500;TSS1500;TSS1500	chr19:572278-573134	N_Shore		19:522107-522803
cg01532771	56633307	37	7827560	19	7733560	R	CLEC4M;CLEC4M;CLEC4M;CLEC4M;CLEC4M;CLEC4M;CLEC4M;CLEC4M;CLEC4M;CLEC4M;CLEC4M;CLEC4M	NM_001144907;NR_026709;NR_026708;NM_001144911;NM_001144906;NM_014257;NM_001144905;NM_001144904;NR_026707;NM_001144909;NM_001144908;NM_001144910	TSS1500;TSS1500;TSS1500;TSS1500;TSS1500;TSS1500;TSS1500;TSS1500;TSS1500;TSS1500;TSS1500;TSS1500
cg01533387	17611302	37	18284728	19	18145728	F	IFI30	NM_006332	1stExon	chr19:18284521-18285023	Island	True	19:18145537-18146258	19:18283963-18285409	Promoter_Associated
cg01535453	12717328	37	121163887	12	119648270	F	ACADS	NM_000017	Body	chr12:121163472-121163913	Island	True	12:119647856-119648489	12:121163086-121164377	Promoter_Associated
cg01536400	74698473	37	124923283	9	123963104	F	NDUFA8;MORN5	NM_014222;NM_198469	TSS1500;Body	chr9:124921950-124922170	S_Shore
cg01536980	43665450	37	74231252	6	74287973	R	EEF1A1	NM_001402	TSS1500	chr6:74229962-74231497	Island		6:74287187-74288218	6:74229749-74231667	Promoter_Associated
cg01538982	56656378	37	48481510	3	48456514	F	CCDC51;CCDC51;CCDC72	NM_024661;NM_024661;NM_015933	5'UTR;1stExon;TSS200	chr3:48481414-48481805	Island		3:48456417-48457228	3:48481186-48482222	Promoter_Associated
cg01539186	59664370	37	23343673	20	23291673	R	GZF1	NM_022482	TSS1500	chr20:23342145-23343406	S_Shore
cg01541443	51751326	37	30185315	7	30151840	F	C7orf41	NM_152793	Body
cg01541629	66699422	37	6633111	5	6686111	F	NSUN2;NSUN2;SRD5A1	NM_017755;NM_017755;NM_001047	1stExon;5'UTR;TSS1500	chr5:6632740-6634162	Island		5:6685483-6687147	5:6632952-6633655	Promoter_Associated
cg01543654	41620398	37	46800639	17	44155638	R	C17orf93;PRAC	NR_024103;NM_032391	Body;TSS1500	chr17:46800533-46800746	Island		17:44155539-44155745
cg01545079	19802319	37	24541377	14	23611217	F	CPNE6	NM_006032	5'UTR
cg01545242	54686408	37	14248090	19	14109090	R	ASF1B	NM_018154	TSS1500	chr19:14246899-14248520	Island		19:14107863-14109563	19:14246903-14248559	Promoter_Associated
cg01546046	27615338	37	31494849	14	30564600	F	AP4S1;AP4S1;STRN3;STRN3;AP4S1;AP4S1	NM_007077;NM_001128126;NM_001083893;NM_014574;NM_007077;NM_001128126	5'UTR;1stExon;Body;Body;1stExon;5'UTR	chr14:31494794-31496056	Island		14:30564345-30566032
cg01546430	13627376	37	156607836	5	156540414	F	ITK	NM_005546	TSS200					5:156607644-156607975	Unclassified
cg01546563	25605449	37	11567189	8	11604598	R	GATA4	NM_002052	Body	chr8:11565217-11567212	Island		8:11603153-11604910
cg01550148	14758506	37	134735544	5	134763443	R	H2AFY;H2AFY;H2AFY;H2AFY;H2AFY	NM_138610;NM_004893;NM_138609;NM_001040158;NM_004893	TSS1500;5'UTR;TSS1500;TSS1500;1stExon	chr5:134734096-134735261	S_Shore
cg01555431	68712379	37	151562026	6	151603719	R	AKAP12	NM_005100	Body	chr6:151561283-151562550	Island		6:151602460-151604420			True
cg01556075	58799341	37	7741454	19	7647454	R	C19orf59	NM_174918	TSS1500					19:7741369-7741528	Unclassified_Cell_type_specific
cg01557297	28666453	37	23822017	14	22891857	F	SLC22A17;SLC22A17;SLC22A17	NM_016609;NM_016609;NM_020372	5'UTR;1stExon;TSS1500	chr14:23821087-23822106	Island		14:22890928-22891920	14:23820894-23822439	Unclassified_Cell_type_specific	True
cg01557667	20769435	37	43411403	22	41741347	R				chr22:43410421-43411510	Island		22:41740366-41741577	22:43410870-43411475	Promoter_Associated
cg01557989	10618360	37	19192675	20	19140675	R	SLC24A3	NM_020689	TSS1500	chr20:19192459-19193902	Island		20:19140465-19141902			True
cg01558777	63715373	37	85933798	10	85923778	R	C10orf99	NM_207373	Body
cg01560871	11697346	37	72545424	10	72215430	F	C10orf27	NM_152710	TSS1500
cg01561916	64656307	37	43020169	2	42873673	R	HAAO	NM_012205	TSS1500	chr2:43019665-43020509	Island		2:42873170-42874189
cg01564343	14714411	37	41121920	6	41229898	R	TREML1	NM_178174	Body					6:41121920-41122054	Unclassified_Cell_type_specific
cg01565918	57782352	37	57457492	20	56890887	R	GNAS;GNAS;GNAS	NM_001077490;NM_016592;NM_080425	3'UTR;3'UTR;Body
cg01566170	46681331	37	223899746	1	221966369	R	CAPN2;CAPN2	NM_001748;NM_001146068	TSS1500;Body	chr1:223899990-223900823	N_Shore			1:223899584-223901223	Promoter_Associated
cg01566404	15666410	37	204121925	1	202388548	R	ETNK2	NM_018208	TSS1500	chr1:204120398-204121109	S_Shore
cg01567482	14749322	37	176784318	5	176716924	F	RGS14	NM_006480	TSS1500
cg01568335	65667382	37	98262245	2	97628677	F	COX5B	NM_001862	TSS1500	chr2:98262362-98262924	N_Shore		2:97628625-97629375	2:98261851-98262901	Promoter_Associated
cg01568736	42723479	37	61441730	18	59592710	F	SERPINB7;SERPINB7	NM_003784;NM_001040147	TSS1500;5'UTR
cg01570086	35623445	37	74833080	15	72620133	F	ARID3B	NM_006465	TSS1500	chr15:74833241-74833961	N_Shore		15:72619758-72621014	15:74832753-74834665	Promoter_Associated
cg01570769	25767400	37	89790920	6	89847639	F	PNRC1	NM_006813	1stExon	chr6:89790137-89791781	Island		6:89846749-89848500
cg01570885	59641326	37	3849272	6	3794271	R	FAM50B	NM_012135	TSS1500	chr6:3849271-3851048	Island		6:3794161-3795990	6:3848806-3850577	Promoter_Associated
cg01573562	28719477	37	113229319	12	111713702	R	RPH3A;RPH3A	NM_014954;NM_001143854	TSS1500;TSS1500			True				True
cg01578324	12657338	37	31704774	6	31812753	F	CLIC1	NM_001288	TSS1500	chr6:31707489-31708336	N_Shelf
cg01578341	57715349	37	82338527	15	80125582	F	MEX3B	NM_032246	TSS200	chr15:82335472-82339937	Island		15:80124646-80127460	15:82338265-82338889	Promoter_Associated
cg01579216	56786327	37	183560913	1	181827536	F	NCF2;NCF2	NM_001127651;NM_000433	TSS1500;TSS1500
cg01580044	64647402	37	114300656	1	114102179	R	PHTF1	NM_006608	Body	chr1:114301514-114302272	N_Shore
cg01580568	16692487	37	209825856	1	207892479	F	LAMB3;LAMB3;LAMB3	NM_000228;NM_001017402;NM_001127641	TSS200;TSS1500;TSS200			True
cg01580681	25684460	37	174450016	4	174686591	R	HAND2	NM_021973	1stExon	chr4:174450046-174451469	N_Shore		4:174686131-174687612			True
cg01580888	71644308	37	33556060	19	38247900	R	RHPN2	NM_033103	TSS1500	chr19:33555246-33556431	Island		19:38247087-38248271	19:33555158-33556234	Unclassified
cg01581111	29605499	37	125028327	9	124068148	R	RBM18;RBM18;MRRF;RBM18;MRRF	NR_027126;NM_033117;NM_199177;NR_027125;NM_138777	TSS1500;TSS1500;5'UTR;TSS1500;5'UTR	chr9:125026828-125027250	S_Shore
cg01584473	64700373	37	100663367	7	100450087	R	MUC17;MUC17	NM_001040105;NM_001040105	5'UTR;1stExon
cg01585703	55617412	37	40074646	15	37861938	R	FSIP1	NM_152597	5'UTR	chr15:40074645-40075188	Island		15:37861938-37862508	15:40074586-40075322	Promoter_Associated
cg01585758	61625481	37	203102753	2	202810998	F	SUMO1;SUMO1;SUMO1	NM_001005782;NM_001005781;NM_003352	Body;Body;Body	chr2:203102615-203103328	Island		2:202810811-202811849	2:203102342-203103888	Promoter_Associated
cg01587454	18665353	37	88886051	8	88955167	R	DCAF4L2	NM_152418	1stExon	chr8:88886171-88886445	N_Shore		8:88954535-88955528
cg01589580	53749467	37	77440800	18	75541788	R	CTDP1;CTDP1	NM_048368;NM_004715	Body;Body	chr18:77439094-77440398	S_Shore		18:75541713-75542108
cg01593190	23809472	37	178772793	5	178705399	F	ADAMTS2;ADAMTS2	NM_021599;NM_014244	TSS1500;TSS1500	chr5:178770724-178772794	Island			5:178772460-178772909	Unclassified_Cell_type_specific
cg01593385	12747339	37	155534149	4	155753599	R	FGG;FGG	NM_021870;NM_000509	TSS1500;TSS1500
cg01593886	27622462	37	48278778	17	45633777	R	COL1A1	NM_000088	1stExon	chr17:48276877-48279008	Island		17:45631877-45633998	17:48277016-48278955	Promoter_Associated
cg01594214	49758377	37	123110554	6	123152253	F	SMPDL3A	NM_006714	1stExon	chr6:123110288-123110878	Island		6:123152000-123153091	6:123110321-123111711	Unclassified
cg01594262	35729339	37	38806145	19	43497985	R	YIF1B;YIF1B;YIF1B;YIF1B;YIF1B;YIF1B	NM_001039671;NM_001145462;NM_001039672;NM_001145461;NM_001039673;NM_001145463	Body;5'UTR;Body;Body;Body;Body	chr19:38806485-38806747	N_Shore			19:38805887-38807256	Promoter_Associated
cg01594915	53742459	37	178078193	2	177786439	R	HNRNPA3	NM_194247	Body	chr2:178077185-178078215	Island		2:177785376-177786440
cg01598046	19804388	37	49894152	3	49869156	F	TRAIP	NM_005879	TSS200	chr3:49893810-49894216	Island	True	3:49868815-49869220	3:49893415-49894909	Promoter_Associated
cg01598642	71781481	37	5272039	11	5228615	F	HBG1	NM_000559	TSS1500
cg01599709	53738445	37	139725677	5	139705861	F	HBEGF	NM_001945	Body	chr5:139725530-139726234	Island		5:139705811-139706585	5:139724627-139727187	Promoter_Associated
cg01600189	62608472	37	66553962	9	66293782	F				chr9:66553464-66553828	S_Shore		9:66293247-66293783	9:66553934-66554098	Unclassified_Cell_type_specific
cg01600782	26684449	37	47404009	2	47257513	R	CALM2	NM_001743	TSS1500	chr2:47402809-47404105	Island		2:47256238-47257707	2:47403472-47404387	Promoter_Associated
cg01601573	32743477	37	144256835	4	144476285	R	GAB1;GAB1	NM_002039;NM_207123	TSS1500;TSS1500	chr4:144256931-144258527	N_Shore
cg01602416	37661356	37	81130346	16	79687847	F	GCSH;LOC100329108;GCSH	NR_033249;NR_033247;NM_004483	TSS1500;TSS1500;TSS1500	chr16:81129361-81130218	S_Shore			16:81129302-81130578	Promoter_Associated
cg01602430	40743341	37	110427919	5	110455818	F	WDR36;WDR36	NM_139281;NM_139281	5'UTR;1stExon	chr5:110427777-110428270	Island		5:110455694-110456406	5:110427222-110428595	Promoter_Associated	True
cg01603095	56782350	37	40500139	12	38786406	R	SLC2A13	NM_052885	TSS1500	chr12:40498962-40500017	S_Shore
cg01605517	25658499	37	247081873	1	245148496	F	AHCTF1	NM_015446	Body
cg01605783	53645468	37	45232587	21	44057015	R	LOC284837	NR_026961	TSS200					21:45232382-45232825	Unclassified_Cell_type_specific
cg01605984	27671300	37	136216154	9	135205975	F	SNORD24;SNORD36B;MED22;RPL7A;MED22;SNORD36A	NR_002447;NR_000017;NM_181491;NM_000972;NM_133640;NR_002448	TSS200;TSS1500;TSS1500;Body;TSS1500;TSS1500	chr9:136214430-136215760	S_Shore		9:135205897-135206008
cg01606998	62649394	37	50608598	22	48950725	R	PANX2;PANX2;PANX2	NM_001160300;NM_052839;NR_027691	TSS1500;TSS1500;TSS1500	chr22:50608207-50608660	Island		22:48950725-48951705	22:50608286-50609631	Unclassified_Cell_type_specific	True
cg01610488	67640309	37	72987870	8	73150424	R	TRPA1	NM_007332	TSS200	chr8:72987480-72988023	Island	True	8:73149865-73150557
cg01611640	11653394	37	10879105	11	10835681	F	ZBED5;ZBED5	NM_001143667;NM_021211	5'UTR;5'UTR	chr11:10879102-10880453	Island		11:10835351-10837064	11:10879063-10880120	Promoter_Associated
cg01612158	55772326	37	157567720	1	155834344	F	FCRL4	NM_031282	1stExon
cg01614759	73763300	37	45495435	10	44815441	F	C10orf25;ZNF22	NM_001039380;NM_006963	3'UTR;TSS1500	chr10:45496275-45496550	N_Shore
cg01615080	47774439	37	54342584	2	54196088	R	ACYP2;ACYP2	NM_138448;NM_138448	1stExon;5'UTR	chr2:54342634-54343088	N_Shore			2:54341995-54343558	Unclassified
cg01615704	24658400	37	110873396	2	110230685	F	MALL;MALL	NM_005434;NM_005434	5'UTR;1stExon	chr2:110872945-110873587	Island	True	2:110230173-110230864			True
cg01617750	19718327	37	32279261	3	32254265	R	CMTM8	NM_178868	TSS1500	chr3:32279423-32280742	N_Shore
cg01618083	52739469	37	45868993	11	45825569	R	CRY2;CRY2	NM_001127457;NM_021117	Body;1stExon	chr11:45868742-45869413	Island		11:45825276-45826316	11:45868506-45869189	Promoter_Associated
cg01618304	24787490	37	93474888	11	93114536	R	C11orf54;TAF1D;C11orf54	NM_014039;NM_024116;NM_014039	1stExon;TSS1500;5'UTR	chr11:93474085-93475075	Island		11:93113950-93114537	11:93473631-93475441	Promoter_Associated
cg01618660	15802450	37	100882376	9	99922197	F	TRIM14;TRIM14;TRIM14;TRIM14	NM_033220;NM_033219;NM_033221;NM_014788	TSS1500;TSS1500;TSS1500;TSS1500	chr9:100881098-100881660	S_Shore
cg01618851	36634472	37	7812265	19	7718265	R	CD209;CD209;CD209;CD209;CD209;CD209;CD209;CD209	NM_001144894;NR_026692;NM_001144899;NM_001144897;NM_021155;NM_001144895;NM_001144893;NM_001144896	Body;Body;Body;Body;Body;Body;Body;Body
cg01620308	67763309	37	4666848	20	4614848	R	PRNP;PRNP;PRNP;PRNP;PRNP;PRNP;PRNP;PRNP;PRNP	NM_001080121;NM_001080121;NM_000311;NM_001080123;NM_000311;NM_001080122;NM_001080122;NM_183079;NM_183079	1stExon;5'UTR;1stExon;TSS1500;5'UTR;1stExon;5'UTR;5'UTR;1stExon	chr20:4666827-4667874	Island		20:4614838-4616128	20:4666587-4668392	Promoter_Associated	True
cg01620569	67675301	37	33502810	1	33275397	R	AK2;AK2	NM_001625;NM_013411	TSS1500;TSS1500	chr1:33502201-33502719	S_Shore			1:33501604-33503030	Promoter_Associated
cg01620785	40680351	37	27436111	2	27289615	F	SLC5A6;C2orf28;SLC5A6;C2orf28;C2orf28	NR_028323;NM_080592;NM_021095;NM_016085;NM_001170795	TSS1500;Body;TSS1500;5'UTR;Body	chr2:27434432-27435720	S_Shore
cg01623187	44680348	37	42356139	20	41789553	R	GTSF1L;GTSF1L	NM_001008901;NM_176791	TSS1500;TSS1500
cg01623438	31806445	37	57582894	20	57016289	R	CTSZ	NM_001336	TSS1500	chr20:57581902-57582595	S_Shore			20:57582783-57583151	Promoter_Associated
cg01625242	33730334	37	56886915	18	55037895	F	GRP;GRP;GRP	NM_001012512;NM_002091;NM_001012513	TSS1500;TSS1500;TSS1500	chr18:56887091-56887665	N_Shore
cg01626197	24670315	37	49761040	3	49736044	F	GMPPB;GMPPB	NM_021971;NM_013334	1stExon;1stExon	chr3:49760863-49761895	Island		3:49735903-49736955	3:49760895-49761974	Promoter_Associated
cg01626227	10793370	37	99517289	7	99355225	F	TRIM4;TRIM4	NM_033017;NM_033091	TSS200;TSS200	chr7:99516602-99517296	Island		7:99354520-99355232	7:99516204-99517707	Promoter_Associated
cg01628253	64732406	37	154244960	1	152511584	F	HAX1;HAX1	NM_001018837;NM_006118	TSS200;TSS200	chr1:154244710-154245289	Island		1:152511383-152511913	1:154244410-154245698	Promoter_Associated
cg01632517	66652492	37	52652796	X	52669521	F	SSX8	NR_027250	Body
cg01632825	59778369	37	19278672	22	17658672	R	CLTCL1;CLTCL1	NM_001835;NM_007098	Body;Body	chr22:19278671-19279573	Island		22:17658672-17660142	22:19278112-19279983	Promoter_Associated
cg01634119	52612454	37	155588010	3	157070704	F	GMPS	NM_003875	TSS1500	chr3:155588009-155589602	Island			3:155587874-155588574	Promoter_Associated
cg01635061	25742350	37	33160234	6	33268212	F	COL11A2;COL11A2;COL11A2;COL11A2;COL11A2;COL11A2;COL11A2;COL11A2	NM_080680;NM_080679;NM_080681;NM_080679;NM_001163771;NM_001163771;NM_080680;NM_080681	5'UTR;5'UTR;1stExon;1stExon;5'UTR;1stExon;1stExon;5'UTR	chr6:33159991-33160263	Island	True	6:33268007-33268477			True
cg01636591	31657338	37	32646156	17	29670269	R	CCL8;CCL8	NM_005623;NM_005623	1stExon;5'UTR
cg01637734	27622452	37	157811303	1	156077927	F	CD5L	NM_005894	Body
cg01638025	28715425	37	25041768	8	25097685	R	DOCK5	NM_024940	TSS1500	chr8:25041795-25042820	N_Shore		8:25097481-25098982	8:25040579-25041834	Unclassified_Cell_type_specific
cg01638735	57618490	37	92462981	7	92300917	F	CDK6;CDK6	NM_001259;NM_001145306	5'UTR;5'UTR	chr7:92462201-92466387	Island		7:92300138-92301504	7:92461894-92463431	Promoter_Associated
cg01639256	59795456	37	70189903	2	70043407	F	ASPRV1	NM_152792	TSS1500	chr2:70188511-70188726	S_Shore
cg01643284	53631300	37	105629755	12	104153885	R	APPL2	NM_018171	1stExon	chr12:105629690-105630099	Island		12:104153628-104154271	12:105629484-105630264	Promoter_Associated
cg01643580	47734396	37	26916399	2	26769903	F	KCNK3	NM_002246	Body	chr2:26915603-26916551	Island	True	2:26768853-26770031			True
cg01643624	71744487	37	8954893	11	8911469	F	C11orf16	NM_020643	TSS1500			True
cg01644850	53742460	37	58193231	19	62885043	R	ZNF551	NM_138347	TSS200	chr19:58193268-58193638	N_Shore		19:62884977-62885628	19:58192869-58194184	Unclassified
cg01646665	18658406	37	156251436	1	154518060	R	TMEM79;SMG5	NR_026678;NM_015327	TSS1500;Body
cg01651364	48702388	37	96122651	11	95762299	F	CCDC82;JRKL	NM_024725;NM_003772	5'UTR;TSS1500	chr11:96122536-96123587	Island		11:95762185-95763225	11:96122433-96123883	Promoter_Associated
cg01651593	61646430	37	43824241	1	43596828	F	CDC20	NM_001255	TSS1500	chr1:43824134-43825059	Island		1:43596722-43597646	1:43823626-43825226	Promoter_Associated
cg01651821	47778450	37	99797358	2	99163790	F	MRPL30;MITD1	NM_145212;NM_138798	TSS1500;1stExon	chr2:99797348-99797623	Island		2:99163706-99164405	2:99797172-99797837	Promoter_Associated
cg01653110	43735463	37	171711841	1	169978464	R	VAMP4	NM_003762	TSS1500	chr1:171710845-171711607	S_Shore		1:169978398-169978522	1:171710392-171712033	Promoter_Associated
cg01653445	26645327	37	32230235	1	32002822	F	BAI2	NM_001703	TSS1500	chr1:32228347-32230252	Island
cg01654582	41709349	37	171011577	4	171248152	R	AADAT;AADAT	NM_182662;NM_016228	TSS1500;TSS1500	chr4:171010943-171011503	S_Shore		4:171247212-171248194	4:171010217-171011964	Unclassified
cg01655123	29799450	37	44008476	19	48700316	R	PHLDB3	NM_198850	5'UTR	chr19:44008014-44008893	Island		19:48699855-48700919	19:44007820-44008692	Promoter_Associated
cg01655341	63646416	37	41903697	19	46595537	R	BCKDHA;BCKDHA;BCKDHA;BCKDHA;EXOSC5	NM_000709;NM_001164783;NM_000709;NM_001164783;NM_020158	1stExon;1stExon;5'UTR;5'UTR;TSS1500	chr19:41903114-41903361	S_Shore		19:46595499-46595596	19:41902869-41903934	Promoter_Associated
cg01655355	36632301	37	17982748	19	17843748	F	SLC5A5	NM_000453	TSS200	chr19:17982670-17983821	Island		19:17843748-17844853	19:17982496-17983999	Unclassified_Cell_type_specific
cg01656216	70642422	37	31273710	10	31313716	F	ZNF438;ZNF438;ZNF438;ZNF438;ZNF438;ZNF438;ZNF438;ZNF438	NM_001143769;NM_001143768;NM_182755;NM_001143767;NM_001143770;NM_001143766;NM_001143771;NR_026560	5'UTR;5'UTR;5'UTR;5'UTR;5'UTR;5'UTR;5'UTR;Body			True
cg01656470	57601388	37	57350096	19	62041908	F	PEG3;PEG3;ZIM2;PEG3;PEG3;ZIM2;ZIM2	NM_001146184;NM_001146185;NM_001146326;NM_006210;NM_001146187;NM_001146327;NM_015363	5'UTR;5'UTR;5'UTR;5'UTR;5'UTR;5'UTR;5'UTR	chr19:57349997-57350470	Island		19:62041440-62042316
cg01656750	38613506	37	57771195	16	56328696	R	KATNB1	NM_005886	Body	chr16:57769596-57769973	S_Shore
cg01656853	25807450	37	49199172	19	53890984	F	FUT2;FUT2	NM_001097638;NM_000511	TSS200;TSS200	chr19:49199964-49200184	N_Shore
cg01656955	13693466	37	40137966	1	39910553	R	NT5C1A	NM_032526	TSS1500	chr1:40136988-40138087	Island	True	1:39909667-39910656	1:40137092-40138880	Unclassified
cg01657207	58797462	37	44690019	3	44665023	R	ZNF35	NM_003420	TSS1500	chr3:44690126-44690587	N_Shore
cg01657380	51639496	37	53901523	12	52187790	F	NPFF	NM_003717	TSS200
cg01657408	65728443	37	158634989	5	158567567	R	RNF145	NM_144726	TSS200	chr5:158636218-158636949	N_Shore
cg01657694	17696442	37	20849950	22	19179950	F	KLHL22	NM_032775	5'UTR	chr22:20849594-20850404	Island		22:19179251-19180399	22:20849481-20851945	Promoter_Associated
cg01658815	36629417	37	116444040	10	116434030	F	ABLIM1;ABLIM1	NM_001003408;NM_001003407	Body;Body			True
cg01662650	33686432	37	21874323	X	21784244	F	YY2;MBTPS2	NM_206923;NM_015884	TSS1500;Body	chrX:21874261-21874825	Island		X:21784183-21785157
cg01663295	50610456	37	65837194	11	65593770	F	PACS1	NM_018026	TSS1500	chr11:65837254-65838649	N_Shore			11:65836804-65838898	Promoter_Associated
cg01663469	21708442	37	119421667	3	120904357	R	C3orf15	NM_033364	TSS1500	chr3:119421855-119422334	N_Shore	True		3:119421458-119422164	Unclassified
cg01663570	23759320	37	183873429	3	185356123	F	DVL3	NM_004423	1stExon	chr3:183872925-183873712	Island		3:185355662-185356632
cg01663968	30691303	37	57582006	20	57015401	F	CTSZ	NM_001336	Body	chr20:57581902-57582595	Island		20:57015298-57015935			True
cg01664666	65643376	37	242687465	1	240754088	R	PLD5	NM_152666	5'UTR	chr1:242686916-242687476	Island		1:240753412-240755327
cg01665633	42755493	37	29562142	15	27349434	F	NDNL2;FAM189A1	NM_138704;NM_015307	TSS200;Body	chr15:29561494-29562143	Island		15:27348446-27349435	15:29561844-29562368	Promoter_Associated
cg01667384	16747340	37	49977266	19	54669078	F	FLT3LG	NM_001459	TSS1500					19:49976054-49978000	Promoter_Associated
cg01667702	43679314	37	7836604	17	7777329	F	TRAPPC1;CNTROB;CNTROB;TRAPPC1;TRAPPC1;TRAPPC1	NM_021210;NM_001037144;NM_053051;NR_030697;NM_001166621;NR_030684	TSS1500;1stExon;1stExon;TSS1500;TSS1500;TSS1500	chr17:7835171-7835569	S_Shore			17:7834710-7836807	Promoter_Associated
cg01668383	43728341	37	37679573	13	36577573	R	CSNK1A1L;CSNK1A1L	NM_145203;NM_145203	1stExon;5'UTR				13:36577199-36577768
cg01669948	40709408	37	39290877	6	39398855	F	KCNK16;KCNK16;KCNK16;KCNK16	NM_001135106;NM_001135107;NM_032115;NM_001135105	TSS1500;TSS1500;TSS1500;TSS1500
cg01671575	11777469	37	230513566	1	228580189	R	PGBD5	NM_024554	TSS200
cg01671881	26676391	37	31804901	20	31268562	R	C20orf71;C20orf71	NM_178466;NM_001042439	TSS1500;TSS1500
cg01675895	61663300	37	74346670	4	74565534	R	AFM	NM_001133	TSS1500
cg01677098	18808410	37	54935025	8	55097578	R	TCEA1;TCEA1	NM_006756;NM_201437	TSS200;TSS200	chr8:54934665-54935160	Island		8:55096942-55097713	8:54933756-54935374	Promoter_Associated
cg01677177	21685470	37	125693677	9	124733498	R	ZBTB26	NM_020924	5'UTR	chr9:125693676-125694113	Island			9:125693191-125694438	Promoter_Associated
cg01678091	35656382	37	23890686	15	21441779	F	MAGEL2	NM_019066	1stExon
cg01678321	56720448	37	150683530	5	150663723	R	SLC36A3;SLC36A3	NM_181774;NM_001145017	TSS200;TSS200
cg01678893	72731506	37	13049949	19	12910949	F	CALR	NM_004343	Body	chr19:13049038-13049809	S_Shore		19:12910039-12911292	19:13048691-13050508	Promoter_Associated
cg01679262	34708446	37	98606196	13	97404197	F	IPO5	NM_002271	5'UTR
cg01680823	16766342	37	37822045	17	35075571	R	TCAP	NM_003673	Body	chr17:37823693-37824989	N_Shore	True		17:37821758-37822123	Unclassified_Cell_type_specific
cg01683883	50704318	37	66613053	16	65170554	R	CMTM2	NM_144673	TSS1500	chr16:66612749-66613412	Island		16:65170251-65171217	16:66612785-66613385	Unclassified_Cell_type_specific
cg01684579	47644476	37	175816834	5	175749440	F	NOP16	NM_016391	TSS1500	chr5:175815288-175815847	S_Shore
cg01684901	12687327	37	184058405	3	185541099	F	FAM131A;FAM131A	NM_001171093;NM_144635	5'UTR;Body	chr3:184056419-184056671	S_Shore
cg01685739	21759485	37	150756773	7	150387706	R	SLC4A2;SLC4A2	NM_003040;NM_003040	1stExon;5'UTR	chr7:150757031-150757297	N_Shore		7:150387213-150388540	7:150756497-150756826	Promoter_Associated
cg01687051	18706336	37	278852	16	218853	R	LUC7L;LUC7L	NM_018032;NM_201412	Body;Body	chr16:278838-279495	Island		16:218853-219575	16:278699-280084	Promoter_Associated
cg01687711	40772471	37	74386160	10	74056166	R	CBARA1	NM_006077	TSS1500	chr10:74385467-74386041	S_Shore			10:74385369-74386490	Promoter_Associated
cg01692572	48645494	37	144910787	8	144982775	R	PUF60;PUF60;PUF60	NM_014281;NM_078480;NM_001136033	Body;Body;5'UTR	chr8:144911055-144912075	N_Shore
cg01692815	50639366	37	77591420	5	77627176	R	AP3B1	NM_003664	TSS1500	chr5:77590137-77590721	S_Shore		5:77627176-77627509	5:77591360-77591840	Promoter_Associated
cg01693108	10800320	37	35888298	6	35996276	R	SRPK1	NM_003137	Body	chr6:35888479-35889060	N_Shore		6:35995820-35997038
cg01693157	67738441	37	220118273	2	219826517	F	TUBA4B;TUBA4A	NR_003063;NM_006000	Body;Body	chr2:220117937-220119334	Island		2:219825843-219827578
cg01693350	38746365	37	32452187	11	32408763	F	WT1;WT1;WT1;WT1	NM_024425;NM_024426;NM_000378;NM_024424	Body;Body;Body;Body	chr11:32452144-32452708	Island		11:32408721-32409456
cg01697732	44639340	37	66597500	17	64109095	F	FAM20A	NM_017565	TSS1500	chr17:66596072-66597578	Island		17:64107668-64109121			True
cg01697865	74638308	37	117856007	11	117361217	F	IL10RA;IL10RA	NR_026691;NM_001558	TSS1500;TSS1500	chr11:117856638-117857298	N_Shore
cg01699584	24716432	37	44450999	4	44145756	F	KCTD8	NM_198353	TSS200	chr4:44449386-44451133	Island	True	4:44144144-44145890	4:44450859-44451240	Unclassified
cg01703884	59649503	37	109878174	12	108362557	F	MYO1H	NM_001101421	Body			True
cg01704534	19690330	37	40518024	4	40212781	R	RBM47;RBM47	NM_001098634;NM_019027	5'UTR;TSS200			True		4:40517960-40518057	Unclassified_Cell_type_specific
cg01705458	70659388	37	27384997	11	27341573	R	CCDC34;CCDC34	NM_080654;NM_030771	TSS1500;TSS1500	chr11:27384359-27384870	S_Shore		11:27340994-27341633	11:27384109-27385254	Promoter_Associated
cg01705587	11806374	37	149889364	1	148155988	F	SV2A;SV2A	NM_014849;NM_014849	5'UTR;1stExon				1:148155944-148155999	1:149889008-149889514	Unclassified_Cell_type_specific
cg01708236	31672399	37	44233446	6	44341424	F	NFKBIE	NM_004556	1stExon	chr6:44232880-44233447	Island		6:44340704-44341425	6:44232299-44233621	Promoter_Associated
cg01708964	31600329	37	44181791	7	44148316	R	MYL7	NM_021223	TSS1500	chr7:44184770-44185695	N_Shelf
cg01712016	31741427	37	13521531	3	13496531	R	HDAC11;HDAC11	NM_024827;NM_001136041	TSS200;TSS1500	chr3:13521506-13522262	Island		3:13495937-13497262	3:13521157-13521925	Promoter_Associated
cg01713938	54635321	37	21368292	9	21358292	R	IFNA13	NM_006900	TSS1500
cg01714932	32762463	37	9360854	12	9252121	F	PZP	NM_002864	1stExon
cg01716083	31729421	37	30029143	6	30137122	R	NCRNA00171;ZNRD1;ZNRD1;ZNRD1;ZNRD1	NR_026751;NM_170783;NM_014596;NM_170783;NM_014596	TSS200;1stExon;1stExon;5'UTR;5'UTR	chr6:30028936-30029195	Island		6:30136713-30137470	6:30028228-30029841	Promoter_Associated	True
cg01717150	18655350	37	140716495	8	140785677	F	KCNK9	NM_016601	TSS1500	chr8:140714585-140718259	Island		8:140783782-140786303	8:140716435-140716763	Unclassified_Cell_type_specific
cg01717706	10684487	37	11349308	16	11256809	R	SOCS1	NM_003745	Body	chr16:11348541-11350803	Island		16:11256065-11258638
cg01718139	39750358	37	54566838	19	59258650	F	VSTM1	NM_198481	Body				19:59258542-59259047
cg01718365	49779320	37	23345643	1	23218230	F	KDM1A;KDM1A	NM_015013;NM_001009999	TSS1500;TSS1500	chr1:23345814-23346677	N_Shore			1:23345520-23346101	Promoter_Associated
cg01718602	58681423	37	85403899	X	85290555	R	DACH2;DACH2	NM_001139514;NM_053281	1stExon;1stExon	chrX:85402943-85403877	S_Shore		X:85289299-85290780
cg01720228	46729385	37	4486934	17	4433683	R	SMTNL2;SMTNL2	NM_001114974;NM_198501	TSS1500;TSS1500	chr17:4487398-4488482	N_Shore			17:4486521-4488344	Unclassified
cg01720520	15693378	37	55127892	19	59819704	F	LILRB1	NM_006669	TSS1500
cg01722450	12720422	37	61816636	18	59967616	R	C18orf20	NR_027245	TSS1500
cg01722994	61723509	37	10277317	16	10184818	F	GRIN2A;GRIN2A;GRIN2A	NM_001134408;NM_000833;NM_001134407	TSS1500;TSS1500;TSS1500	chr16:10273943-10277424	Island		16:10181458-10184925
cg01723464	74770460	37	6642120	4	6693021	F	MRFAP1	NM_033296	TSS1500	chr4:6642194-6643322	N_Shore			4:6642106-6643431	Promoter_Associated
cg01723747	23675463	37	1727942	16	1667943	R	HN1L	NM_144570	TSS1500	chr16:1727939-1728858	Island		16:1667941-1668859	16:1727456-1729257	Promoter_Associated
cg01724150	67767462	37	139397363	3	140880053	F	NMNAT3	NM_178177	TSS1500	chr3:139396338-139396882	S_Shore
cg01725199	74718341	37	101569990	9	100609811	R	GALNT12	NM_024642	1stExon	chr9:101569905-101570349	Island		9:100609643-100610304	9:101568219-101571252	Promoter_Associated
cg01726767	15743427	37	48965123	12	47251390	R	LALBA	NM_002289	TSS1500
cg01726775	54741463	37	7261710	12	7152986	F	LOC283314;C1RL	NR_026947;NM_016546	Body;1stExon			True		12:7261578-7263083	Promoter_Associated
cg01727899	42729336	37	217805875	1	215872498	R	SPATA17;GPATCH2	NM_138796;NM_018040	Body;TSS1500	chr1:217804267-217804477	S_Shore
cg01729862	22668325	37	1824041	16	1764042	R	EME2;MRPS34	NM_001010865;NM_023936	Body;TSS1500	chr16:1820311-1823954	S_Shore
cg01731341	31760340	37	4554295	12	4424556	R	FGF6	NM_020996	Body	chr12:4554405-4554624	N_Shore
cg01731685	27808421	37	17565455	22	15945455	F	IL17RA	NM_014339	TSS1500	chr22:17565517-17566990	N_Shore
cg01732037	21670320	37	168250218	1	166516842	R	TBX19	NM_005149	TSS200
cg01733599	26770329	37	58723851	15	56511143	F	LIPC	NM_000236	TSS1500
cg01733783	22774337	37	128003852	9	127043673	R	HSPA5	NM_005347	TSS200	chr9:128002945-128003972	Island		9:127042767-127044171	9:128003071-128004467	Unclassified
cg01734338	21664491	37	2491231	11	2447807	F	KCNQ1;KCNQ1	NM_000218;NM_181798	Body;Body
cg01737507	18719443	37	122372093	5	122399992	F	PPIC	NM_000943	Body	chr5:122371569-122372822	Island		5:122399119-122400784	5:122371875-122372223	Unclassified_Cell_type_specific
cg01737532	72807494	37	190862170	4	191099164	F	FRG1	NM_004477	1stExon	chr4:190861591-190862475	Island		4:191097971-191099469	4:190861283-190862543	Unclassified
cg01738359	35789496	37	48878639	13	47776640	F	RB1	NM_000321	Body	chr13:48877459-48878501	S_Shore		13:47776574-47776781	13:48877111-48879080	Promoter_Associated
cg01738944	61788469	37	1677273	1	1667133	R	SLC35E2;SLC35E2	NM_182838;NM_182838	1stExon;5'UTR	chr1:1676885-1678333	Island		1:1666752-1667471
cg01739167	37620414	37	4806344	17	4747123	F	CHRNE	NM_000080	1stExon	chr17:4802265-4805402	S_Shore			17:4805744-4807225	Unclassified
cg01739965	58684488	37	64246297	2	64099801	F	VPS54;VPS54	NM_001005739;NM_016516	TSS200;TSS200	chr2:64245934-64246893	Island		2:64099250-64100397	2:64245639-64247621	Promoter_Associated	True
cg01743370	29759309	37	163200975	2	162909221	R	GCA	NM_012198	Body	chr2:163200575-163201025	Island		2:162908669-162909368	2:163200169-163201451	Promoter_Associated	True
cg01745448	71777388	37	155232379	1	153499003	R	SCAMP3;SCAMP3	NM_005698;NM_052837	TSS200;TSS200	chr1:155231812-155232312	S_Shore			1:155231375-155232661	Promoter_Associated
cg01745510	48798348	37	12870119	12	12761386	R	CDKN1B	NM_004064	TSS200	chr12:12869798-12871248	Island		12:12760990-12762557	12:12869501-12870639	Promoter_Associated
cg01745657	24639307	37	111393169	3	112875859	R	PLCXD2;PLCXD2	NM_001134478;NM_153268	TSS1500;TSS1500	chr3:111393190-111393544	N_Shore			3:111392831-111394066	Promoter_Associated
cg01746088	35649370	37	38978194	2	38831698	R	SFRS7	NM_001031684	Body	chr2:38977535-38978684	Island		2:38831084-38832401	2:38978033-38978257	Promoter_Associated
cg01747191	57625384	37	109449950	6	109556643	R	C6orf182;C6orf182	NM_173830;NM_001083535	TSS1500;5'UTR
cg01747665	43788394	37	1843424	16	1783425	F	IGFALS;IGFALS;IGFALS	NM_004970;NR_027389;NM_001146006	Body;Body;Body	chr16:1840623-1842688	S_Shore		16:1783307-1783426
cg01753375	49676409	37	74607600	2	74461108	R	DCTN1;DCTN1	NM_004082;NM_001135040	TSS200;TSS200			True		2:74607555-74607743	Unclassified_Cell_type_specific	True
cg01753595	26777396	37	137533141	9	136672962	R	COL5A1	NM_000093	TSS1500	chr9:137533359-137534397	N_Shore		9:136672962-136674218
cg01755369	25731367	37	10764728	19	10625728	F	ILF3;ILF3;ILF3;ILF3;LOC147727;ILF3	NM_017620;NM_004516;NM_001137673;NM_153464;NR_024333;NM_012218	TSS1500;TSS1500;TSS1500;TSS1500;TSS200;TSS1500	chr19:10764244-10765807	Island		19:10624985-10626807	19:10763875-10765768	Unclassified
cg01756060	49785450	37	92463390	7	92301326	R	CDK6;CDK6	NM_001145306;NM_001259	5'UTR;TSS200	chr7:92462201-92466387	Island		7:92300138-92301504	7:92461894-92463431	Promoter_Associated
cg01757745	47769402	37	134755601	10	134605591	R	C10orf93	NM_173572	Body	chr10:134755663-134756852	N_Shore	True	10:134605558-134606384
cg01758870	23795304	37	23719630	7	23686155	R	C7orf46;C7orf46;C7orf46	NM_199136;NM_001127364;NM_001127365	TSS200;TSS200;TSS200	chr7:23719619-23720006	Island		7:23686074-23686531	7:23719460-23720831	Unclassified	True
cg01761409	22746357	37	87908192	11	87547840	R	RAB38	NM_022337	Body	chr11:87908243-87908614	N_Shore	True				True
cg01762581	70648464	37	42234614	8	42353771	F	DKK4;DKK4	NM_014420;NM_014420	5'UTR;1stExon			True
cg01765461	19663338	37	59992984	18	58143964	R	TNFRSF11A	NM_003839	Body	chr18:59992069-59993556	Island		18:58143050-58144536	18:59992062-59993542	Unclassified
cg01765473	53734472	37	89578168	10	89568148	R	ATAD1;CFLP1	NM_032810;NR_028492	TSS1500;Body	chr10:89577481-89578287	Island		10:89567462-89568566	10:89577312-89578917	Promoter_Associated
cg01765641	11659446	37	17781888	3	17756892	R	TBC1D5;TBC1D5;TBC1D5	NM_014744;NM_014744;NM_001134380	1stExon;5'UTR;5'UTR	chr3:17783646-17784455	N_Shore
cg01767116	73688490	37	63889093	15	61676146	R	FBXL22	NM_203373	TSS1500	chr15:63892789-63893911	N_Shelf	True
cg01769037	51737361	37	15246613	6	15354592	F	JARID2;JARID2	NM_004973;NM_004973	5'UTR;1stExon	chr6:15244877-15246160	S_Shore
cg01770232	25798441	37	22766155	7	22732680	F	IL6	NM_000600	TSS1500					7:22765249-22768812	Unclassified
cg01770400	44681326	37	173886485	1	172153108	R	SERPINC1;SERPINC1	NM_000488;NM_000488	5'UTR;1stExon
cg01772980	30774424	37	61957695	11	61714271	F	SCGB1D1	NM_006552	TSS200
cg01773061	32699347	37	36863007	1	36635594	F	LSM10	NM_032881	5'UTR	chr1:36863211-36863603	N_Shore			1:36862705-36864026	Promoter_Associated
cg01773854	54709393	37	53491219	12	51777486	F	IGFBP6	NM_002178	TSS1500	chr12:53491572-53491955	N_Shore
cg01774645	54785380	37	161040044	1	159306668	R	ARHGAP30;ARHGAP30	NM_181720;NM_001025598	TSS1500;TSS1500					1:161039416-161040257	Promoter_Associated
cg01775265	68635467	37	31780882	20	31244543	F	BASE	NR_026760	TSS1500
cg01775414	10654468	37	45405404	22	43784068	F	PHF21B;PHF21B	NM_138415;NM_001135862	1stExon;Body	chr22:45403036-45406372	Island		22:43781483-43785022
cg01776246	39650351	37	55038508	17	52393507	R	COIL	NM_004645	TSS200	chr17:55038057-55038530	Island		17:52393014-52393529	17:55037861-55038949	Promoter_Associated
cg01776396	34784387	37	14892638	X	14802559	R	FANCB;MOSPD2;FANCB	NM_001018113;NM_152581;NM_152633	TSS1500;Body;TSS1500	chrX:14890991-14891734	S_Shore
cg01777397	34623466	37	29337946	2	29191450	R	CLIP4	NM_024692	TSS1500	chr2:29337983-29338909	N_Shore		2:29191342-29192596			True
cg01780107	56630451	37	120867626	8	120936807	R	DSCC1	NM_024094	Body	chr8:120867785-120868440	N_Shore			8:120867424-120868767	Promoter_Associated
cg01780482	23718481	37	46524612	2	46378116	F	EPAS1;EPAS1	NM_001430;NM_001430	5'UTR;1stExon	chr2:46523789-46527140	Island		2:46376965-46378184
cg01782320	10722330	37	27443404	10	27483410	F	YME1L1;YME1L1;MASTL	NM_139312;NM_014263;NM_032844	TSS200;TSS200;TSS1500	chr10:27443030-27443405	Island			10:27443279-27443916	Promoter_Associated
cg01782486	20801470	37	154986512	1	153253136	F	ZBTB7B	NM_015872	5'UTR	chr1:154989749-154990234	N_Shelf			1:154986090-154986631	Promoter_Associated_Cell_type_specific
cg01782487	43604446	37	43283185	1	43055772	R	CCDC23;ERMAP	NM_199342;NM_001017922	TSS200;5'UTR	chr1:43282574-43283090	S_Shore			1:43282457-43283241	Promoter_Associated
cg01783386	28808328	37	53164389	3	53139429	F	RFT1	NM_052859	1stExon	chr3:53164206-53164698	Island		3:53139217-53139678	3:53163601-53164975	Promoter_Associated
cg01784199	54733371	37	78470506	1	78243094	F	DNAJB4	NM_007034	TSS200					1:78470139-78470775	Promoter_Associated
cg01785060	15729465	37	14693082	9	14683082	R	ZDHHC21	NM_178566	5'UTR	chr9:14693030-14693576	Island		9:14683005-14683568	9:14692775-14693902	Promoter_Associated
cg01785339	12614460	37	224544456	1	222611079	R	CNIH4	NM_014184	TSS200	chr1:224544523-224545224	N_Shore			1:224544239-224546150	Promoter_Associated
cg01785568	70771381	37	4864833	4	4915734	F	MSX1	NM_002448	Body	chr4:4864456-4864834	Island		4:4915319-4915836
cg01787047	47679391	37	67159079	11	66915655	F	LOC100130987;RAD9A	NR_024469;NM_004584	Body;TSS1500	chr11:67159170-67159971	N_Shore		11:66915301-66916547	11:67158811-67160053	Promoter_Associated
cg01788438	28601487	37	23670892	1	23543479	F	HNRNPR;HNRNPR;HNRNPR;HNRNPR	NM_005826;NM_001102397;NM_001102398;NM_001102399	TSS200;TSS200;TSS200;TSS200	chr1:23670245-23671363	Island		1:23542608-23543933	1:23669616-23671547	Promoter_Associated
cg01789267	11699507	37	45545111	15	43332403	R	SLC28A2	NM_004212	5'UTR					15:45544939-45545988	Unclassified_Cell_type_specific
cg01791232	52602500	37	29469490	22	27799490	F	KREMEN1;KREMEN1	NM_001039570;NM_032045	Body;Body	chr22:29468639-29470233	Island		22:27798655-27800225	22:29468484-29470464	Unclassified
cg01794265	43624402	37	14582549	5	14635549	F	FAM105A	NM_019018	Body	chr5:14581497-14582569	Island		5:14634498-14635569	5:14581212-14582784	Promoter_Associated
cg01794711	15657347	37	72163198	18	70314178	F	CNDP2	NM_018235	TSS1500	chr18:72162935-72164039	Island		18:70313840-70315007	18:72163130-72163667	Promoter_Associated
cg01795122	25741413	37	48828859	19	53520671	F	EMP3;EMP3	NM_001425;NM_001425	1stExon;5'UTR	chr19:48824529-48825493	S_Shelf			19:48828441-48829017	Promoter_Associated
cg01795697	58650378	37	62503001	17	59933463	R	CCDC45;DDX5	NM_138363;NM_004396	TSS200;TSS1500	chr17:62501479-62503566	Island		17:59931942-59934028	17:62502857-62503179	Promoter_Associated
cg01796223	65731500	37	129933014	7	129720250	R	CPA4;CPA4;CPA4;CPA4	NM_001163446;NM_016352;NM_016352;NM_001163446	1stExon;1stExon;5'UTR;5'UTR			True				True
cg01796228	33798304	37	38596220	5	38631977	F	LIFR	NM_002310	TSS1500
cg01797043	43800432	37	2004686	16	1944687	F	RPL3L	NM_005061	TSS200
cg01797527	10735468	37	6749480	20	6697480	R	BMP2;BMP2	NM_001200;NM_001200	5'UTR;1stExon	chr20:6748052-6749546	Island		20:6696053-6697716			True
cg01798443	30799322	37	39447891	3	39422895	R	RPSA;RPSA	NM_002295;NM_001012321	TSS1500;TSS1500	chr3:39447890-39448644	Island		3:39422895-39423648	3:39447652-39449005	Promoter_Associated
cg01798589	59809340	37	36421572	3	36396576	R	STAC	NM_003149	TSS1500	chr3:36421702-36422210	N_Shore
cg01800843	28692354	37	108092707	11	107597917	R	ATM;NPAT	NM_000051;NM_002519	TSS1500;Body	chr11:108093211-108093969	N_Shore
cg01801174	20717327	37	161123761	1	159390385	R	UFC1;UFC1	NM_016406;NM_016406	1stExon;5'UTR				1:159390352-159390678	1:161123458-161124168	Promoter_Associated
cg01802635	72600463	37	8064800	6	8009799	R	MUTED	NM_201280	TSS200	chr6:8064046-8064765	S_Shore			6:8063910-8065273	Promoter_Associated	True
cg01802653	41692307	37	89513149	4	89732172	F	HERC3	NM_014606	TSS1500	chr4:89513028-89514481	Island		4:89732063-89733504
cg01803059	10798422	37	146402404	4	146621854	R	SMAD1	NM_005900	TSS1500	chr4:146402870-146403983	N_Shore			4:146402270-146402550	Unclassified_Cell_type_specific	True
cg01803238	24809376	37	60986026	18	59137006	F	BCL2;BCL2	NM_000657;NM_000633	5'UTR;5'UTR	chr18:60986621-60988286	N_Shore
cg01803810	74708465	37	73512319	17	71023914	F	CASKIN2;TSEN54	NM_020753;NM_207346	TSS1500;TSS1500	chr17:73511016-73513176	Island		17:71022680-71024778	17:73511477-73512738	Unclassified
cg01804429	38789330	37	69216077	4	68898672	R	YTHDC1;YTHDC1	NM_133370;NM_001031732	TSS1500;TSS1500	chr4:69215304-69215921	S_Shore			4:69214844-69216277	Promoter_Associated
cg01804844	55639448	37	72996319	18	71125307	R	TSHZ1	NM_005786	5'UTR	chr18:72999650-73000088	N_Shelf
cg01805282	59645395	37	133563764	6	133605457	F	EYA4;EYA4;EYA4	NM_004100;NM_172105;NM_172103	5'UTR;5'UTR;5'UTR	chr6:133563701-133563905	Island	True	6:133603342-133605921
cg01805540	60622483	37	18429749	10	18469755	R	CACNB2;CACNB2;CACNB2;CACNB2;CACNB2;CACNB2;CACNB2;CACNB2;CACNB2	NM_001167945;NM_201571;NM_201572;NM_201571;NM_201593;NM_201597;NM_201596;NM_201572;NM_001167945	1stExon;1stExon;1stExon;5'UTR;1stExon;1stExon;1stExon;5'UTR;5'UTR	chr10:18429125-18430234	Island		10:18469181-18470544
cg01805784	51640321	37	176873808	5	176806414	F	PRR7;PRR7	NM_030567;NM_030567	1stExon;5'UTR	chr5:176873349-176874737	Island		5:176805956-176807313	5:176873065-176874881	Promoter_Associated
cg01806808	25774418	37	142011144	8	142080326	F	PTK2;PTK2	NM_005607;NM_153831	5'UTR;5'UTR	chr8:142010440-142011907	Island		8:142079463-142081089
cg01806928	68705442	37	7272804	11	7229380	F	SYT9	NM_175733	TSS1500	chr11:7272757-7274235	Island		11:7229363-7230800			True
cg01808090	13762478	37	10837891	16	10745392	R	NUBP1	NM_002484	Body	chr16:10837584-10838196	Island		16:10745086-10745784	16:10837134-10838460	Promoter_Associated
cg01808130	59770484	37	8435206	6	8380205	F	SLC35B3;SLC35B3;SLC35B3	NM_001142540;NM_015948;NM_001142541	5'UTR;5'UTR;5'UTR	chr6:8435314-8436141	N_Shore			6:8435097-8436522	Promoter_Associated
cg01808508	58607322	37	64009536	3	63984576	F	PSMD6	NM_014814	TSS1500	chr3:64008883-64009293	S_Shore			3:64008685-64009833	Promoter_Associated
cg01808706	62630398	37	41786623	15	39573915	R	ITPKA	NM_002220	Body	chr15:41785616-41788539	Island		15:39572593-39575779
cg01809579	14673461	37	86595452	9	85785272	R	HNRNPK;RMI1;HNRNPK;HNRNPK;HNRNPK;HNRNPK	NM_002140;NM_024945;NM_002140;NM_031263;NM_031262;NM_031262	1stExon;TSS200;5'UTR;TSS1500;1stExon;5'UTR	chr9:86594326-86596142	Island		9:85784147-85785962	9:86594750-86595808	Promoter_Associated
cg01813334	26668330	37	2394150	7	2360676	R	EIF3B;EIF3B	NM_001037283;NM_003751	TSS1500;TSS1500	chr7:2393628-2395174	Island		7:2360155-2360756	7:2393569-2394374	Promoter_Associated
cg01813965	10686334	37	57729104	16	56286605	R	CCDC135	NM_032269	5'UTR
cg01816336	29713359	37	89265204	10	89255184	F	MINPP1	NM_004897	1stExon	chr10:89264370-89265371	Island		10:89254269-89255442	10:89263932-89265756	Promoter_Associated
cg01817029	62643462	37	72665510	12	70951777	R	LOC283392;TRHDE;LOC283392	NR_026837;NM_013381;NR_026836	Body;TSS1500;Body	chr12:72665683-72667551	N_Shore		12:70951635-70954351			True
cg01817393	29703387	37	57427642	20	56861037	R	GNAS;GNAS;GNAS	NM_080425;NM_001077490;NM_016592	TSS1500;TSS1500;3'UTR	chr20:57427691-57427995	N_Shore	True	20:56860807-56861390	20:57426788-57428499	Unclassified	True
cg01818492	57618373	37	132129363	6	132171056	F	ENPP1	NM_006208	1stExon	chr6:132128727-132129563	Island		6:132170304-132171410	6:132128481-132129626	Unclassified
cg01819572	11654305	37	57204530	3	57179570	F				chr3:57204169-57204417	S_Shore			3:57203644-57205329	Unclassified	True
cg01819863	68684382	37	32635814	10	32675820	F	EPC1	NM_025209	1stExon	chr10:32635217-32636655	Island		10:32675049-32676641	10:32634733-32636794	Unclassified
cg01820374	37789379	37	6882083	12	6752344	R	LAG3	NM_002286	Body	chr12:6882855-6883184	N_Shore	True		12:6881253-6882742	Unclassified	True
cg01820777	73741349	37	1499734	7	1466260	F	MICALL2	NM_182924	TSS1500	chr7:1498575-1499123	S_Shore		7:1465216-1466318
cg01824804	22808466	37	121413478	5	121441377	F	LOX	NM_002317	1stExon	chr5:121412500-121414077	Island	True	5:121440453-121442184
cg01827098	18780433	37	150211152	7	149842085	F	GIMAP7	NM_153236	TSS1500
cg01830294	62679484	37	116963492	7	116750728	F	WNT2;WNT2	NR_024047;NM_003391	TSS200;TSS200	chr7:116962841-116964803	Island		7:116750053-116752039
cg01833398	64609341	37	53894760	12	52181027	R	TARBP2;TARBP2;TARBP2;TARBP2;MAP3K12;TARBP2	NM_134323;NM_134324;NM_134323;NM_004178;NM_006301;NM_004178	1stExon;TSS1500;5'UTR;1stExon;TSS1500;5'UTR	chr12:53894450-53895313	Island		12:52180718-52181580	12:53894352-53895514	Promoter_Associated
cg01835489	30603433	37	53299310	12	51585577	F	KRT8	NM_002273	TSS1500	chr12:53297442-53297824	S_Shore					True
cg01836044	36622486	37	61989203	13	60887204	R	PCDH20	NM_022843	1stExon				13:60887093-60887599
cg01837574	18779427	37	7836610	17	7777335	F	TRAPPC1;CNTROB;CNTROB;TRAPPC1;TRAPPC1;TRAPPC1	NM_021210;NM_001037144;NM_053051;NR_030697;NM_001166621;NR_030684	TSS1500;1stExon;1stExon;TSS1500;TSS1500;TSS1500	chr17:7835171-7835569	S_Shore			17:7834710-7836807	Promoter_Associated
cg01837719	49633443	37	96463185	6	96569906	F	FUT9	NM_006581	TSS1500	chr6:96463869-96464136	N_Shore		6:96569903-96570857
cg01838317	64655327	37	55369861	14	54439611	R	GCH1;GCH1;GCH1;GCH1	NM_001024071;NM_001024024;NM_000161;NM_001024070	TSS1500;TSS1500;TSS1500;TSS1500	chr14:55368547-55369913	Island		14:54438263-54439663	14:55369427-55370382	Promoter_Associated	True
cg01839464	62652371	37	49868477	18	48122475	R	DCC	NM_005215	Body	chr18:49868377-49868759	Island		18:48122084-48122720
cg01840268	47607435	37	26402776	6	26510755	F	BTN3A1;BTN3A1;BTN3A1;BTN3A1	NM_007048;NM_001145008;NM_194441;NM_001145009	5'UTR;5'UTR;5'UTR;5'UTR					6:26402178-26402780	Promoter_Associated
cg01843018	69661495	37	123813144	9	122852965	F	C5	NM_001735	TSS1500
cg01846065	43795491	37	153032369	2	152740615	F	STAM2;STAM2	NM_005843;NM_005843	1stExon;5'UTR	chr2:153031933-153032895	Island		2:152739995-152741187	2:153031384-153033287	Promoter_Associated
cg01848594	22695350	37	81041324	16	79598825	R	CENPN;CENPN;CENPN;C16orf61	NM_001100624;NM_001100625;NM_018455;NM_020188	5'UTR;5'UTR;5'UTR;TSS1500	chr16:81040134-81041325	Island			16:81039851-81041527	Promoter_Associated
cg01849789	47715307	37	41697279	22	40027225	F	ZC3H7B	NM_017590	TSS1500	chr22:41697388-41698601	N_Shore			22:41697218-41697729	Promoter_Associated
cg01851208	23692451	37	82168043	10	82158023	R	C10orf58	NM_032333	TSS200	chr10:82168064-82168917	N_Shore		10:82157979-82158897	10:82167749-82168933	Unclassified
cg01851385	59784454	37	10125135	X	10085135	F	CLCN4;CLCN4	NM_001830;NM_001830	5'UTR;1stExon	chrX:10126320-10126882	N_Shore	True				True
cg01851399	53675420	37	33050217	12	32941484	R	PKP2;PKP2	NM_001005242;NM_004572	TSS1500;TSS1500	chr12:33049301-33050098	S_Shore		12:32940578-32941499	12:33049706-33050282	Unclassified	True
cg01852131	42789509	37	30585154	6	30693133	R	MRPS18B;PPP1R10	NM_014046;NM_002714	TSS1500;TSS200	chr6:30584885-30585677	Island		6:30692865-30693273	6:30584892-30585925	NonGene_Associated	True
cg01852328	31636306	37	6487989	7	6454514	R	DAGLB;DAGLB	NM_001142936;NM_139179	TSS1500;TSS1500	chr7:6487306-6487750	S_Shore
cg01853981	52771306	37	52946482	12	51232749	R	KRT71	NM_033448	1stExon
cg01856970	27719427	37	142557562	4	142777012	R	IL15;IL15	NM_172174;NM_000585	TSS200;TSS200	chr4:142557388-142558323	Island		4:142776802-142777518	4:142557111-142558569	Promoter_Associated
cg01856985	10627467	37	6798404	12	6668665	F	ZNF384;ZNF384;ZNF384;ZNF384;ZNF384;ZNF384;ZNF384;ZNF384;ZNF384	NM_001039918;NM_001039916;NM_001039918;NM_001039919;NM_133476;NM_133476;NM_001135734;NM_001039917;NM_001039920	5'UTR;TSS1500;1stExon;5'UTR;5'UTR;1stExon;5'UTR;5'UTR;5'UTR	chr12:6798113-6798922	Island		12:6668399-6669169	12:6797568-6799144	Unclassified
cg01857260	31789338	37	50666552	19	55358364	F	C19orf41	NM_152358	TSS200	chr19:50666147-50666514	S_Shore
cg01858173	58678470	37	62380679	11	62137255	R	EML3;ROM1;ROM1	NM_153265;NM_000327;NM_000327	TSS1500;1stExon;5'UTR	chr11:62379638-62380556	S_Shore			11:62378738-62380942	Promoter_Associated
cg01860753	31637395	37	206730586	1	204797209	R	RASSF5;RASSF5;RASSF5;RASSF5	NM_182663;NM_182665;NM_182664;NM_182665	Body;5'UTR;Body;1stExon	chr1:206730397-206730908	Island	True	1:204797064-204797518	1:206729919-206731222	Promoter_Associated
cg01861509	68640359	37	73849626	10	73519632	R	SPOCK2;SPOCK2	NM_014767;NM_001134434	TSS1500;TSS1500	chr10:73846806-73848233	S_Shore
cg01862366	29800501	37	95654158	10	95644148	F	TMEM20;TMEM20	NM_153226;NM_001134658	Body;Body	chr10:95653641-95654181	Island		10:95643632-95644351	10:95653363-95654976	Promoter_Associated
cg01866162	15658459	37	67596514	16	66154015	R	CTCF;CTCF	NM_006565;NM_006565	5'UTR;1stExon	chr16:67595868-67597554	Island		16:66153231-66155055	16:67595768-67597491	Promoter_Associated
cg01866521	40695469	37	64646436	11	64403012	F	EHD1	NM_006795	TSS1500	chr11:64645429-64646566	Island		11:64402036-64403362	11:64643241-64646877	Promoter_Associated
cg01868128	51749470	37	152483675	1	150750299	F	LCE5A	NM_178438	5'UTR
cg01868559	66737399	37	16034962	12	15926229	R	STRAP	NM_007178	TSS1500	chr12:16034931-16035836	Island		12:15926229-15927194	12:16034917-16035697	Promoter_Associated
cg01868782	49740451	37	126071099	6	126112792	R	HEY2	NM_012259	Body	chr6:126068722-126071320	Island		6:126111928-126113013
cg01869233	10695333	37	6035139	20	5983139	F	LRRN4	NM_152611	TSS1500	chr20:6032675-6033517	S_Shore					True
cg01870826	13723332	37	5111875	7	5078401	R	LOC389458	NR_015343	Body	chr7:5111620-5112088	Island		7:5078147-5078614
cg01871963	12635454	37	130910995	9	129950816	R	LCN2	NM_005564	TSS1500
cg01871995	14674490	37	17754363	8	17798643	F	FGL1;FGL1;FGL1;FGL1	NM_201552;NM_147203;NM_004467;NM_201553	TSS1500;TSS1500;TSS1500;TSS1500
cg01872771	42789344	37	18238981	X	18148902	R	BEND2;BEND2	NM_153346;NM_153346	1stExon;5'UTR	chrX:18238232-18239070	Island		X:18148154-18149017
cg01873645	36663419	37	74526649	9	73716469	F	FAM108B1;FAM108B1;C9orf85;C9orf85	NM_001025780;NM_016014;NM_182505;NM_182505	TSS1500;TSS1500;5'UTR;1stExon	chr9:74525249-74526679	Island		9:73714857-73716499	9:74525960-74526713	Promoter_Associated
cg01875775	34783357	37	29138271	22	27468271	F	HSCB;CHEK2;CHEK2;CHEK2	NM_172002;NM_007194;NM_001005735;NM_145862	1stExon;TSS1500;TSS1500;TSS1500	chr22:29137866-29138560	Island		22:27467598-27468560	22:29137491-29138861	Promoter_Associated
cg01876612	36630390	37	85045424	16	83602925	R	ZDHHC7;ZDHHC7	NM_017740;NM_001145548	TSS1500;TSS1500	chr16:85044730-85045436	Island		16:83602087-83602988	16:85044276-85045712	Promoter_Associated
cg01879488	19679458	37	35160498	11	35117074	F	CD44;CD44;CD44;CD44;CD44;CD44;CD44;CD44;CD44;CD44	NM_001001389;NM_001001390;NM_001001391;NM_000610;NM_001001392;NM_001001392;NM_001001391;NM_000610;NM_001001389;NM_001001390	5'UTR;1stExon;1stExon;5'UTR;1stExon;5'UTR;5'UTR;1stExon;1stExon;5'UTR	chr11:35160375-35161000	Island		11:35116976-35117792	11:35160307-35162010	Promoter_Associated	True
cg01880404	49754313	37	44079527	19	48771367	R	XRCC1	NM_006297	Body	chr19:44079582-44079905	N_Shore			19:44078964-44080211	Promoter_Associated
cg01880569	54806507	37	82660328	16	81217829	R	CDH13	NM_001257	TSS1500	chr16:82660651-82661813	N_Shore					True
cg01881255	67679323	37	40950703	19	45642543	R	SERTAD3	NM_203344	TSS1500	chr19:40950025-40950777	Island		19:45640752-45642617	19:40950019-40951067	Promoter_Associated
cg01882150	56771427	37	63933998	11	63690574	F	MACROD1	NM_014067	TSS1500	chr11:63932990-63934070	Island		11:63689648-63690591	11:63932888-63934255	Promoter_Associated
cg01882179	48782485	37	93964653	12	92488784	R	SOCS2	NM_003877	5'UTR	chr12:93963963-93967395	Island		12:92487904-92489324	12:93964465-93964880	Promoter_Associated
cg01883521	32723304	37	114471974	1	114273497	R	HIPK1;HIPK1	NM_198268;NM_152696	TSS200;TSS200	chr1:114471965-114472899	Island		1:114273234-114274606
cg01883966	36810412	37	31938886	6	32046865	F	STK19;STK19;STK19;DOM3Z	NR_026717;NM_032454;NM_004197;NM_005510	TSS200;TSS1500;TSS1500;Body	chr6:31939730-31940559	N_Shore		6:32046826-32047302
cg01885202	63678456	37	18443457	X	18353378	R	CDKL5	NM_003159	TSS1500	chrX:18443120-18444426	Island		X:18352739-18354437
cg01885635	14726410	37	40566085	3	40541089	R	ZNF621;ZNF621	NM_198484;NM_001098414	TSS1500;TSS1500	chr3:40566129-40566689	N_Shore			3:40565782-40567005	Promoter_Associated
cg01887353	25734364	37	47342480	X	47227424	F	ZNF41;ZNF41	NM_007130;NM_153380	TSS200;TSS200	chrX:47341887-47342697	Island		X:47226884-47227641	X:47341392-47343116	Promoter_Associated
cg01888166	35789502	37	20527635	2	20391116	F	PUM2	NM_015317	TSS1500
cg01888411	46719367	37	34378293	11	34334869	R	ABTB2	NM_145804	1stExon	chr11:34378229-34379993	Island		11:34334806-34337340
cg01888566	34655316	37	130126513	7	129913749	F	MEST	NM_177524	5'UTR	chr7:130126017-130126801	Island		7:129913220-129913999	7:130125763-130127331	Promoter_Associated	True
cg01888601	49727438	37	47736182	11	47692758	F	AGBL2	NM_024783	1stExon	chr11:47736739-47737106	N_Shore		11:47692708-47692831
cg01889448	21769355	37	32635871	6	32743849	F	HLA-DQB1	NM_002123	TSS1500	chr6:32632158-32633027	S_Shelf
cg01892528	28614373	37	43485485	22	41815429	F	TTLL1;TTLL1	NR_027779;NM_012263	TSS200;TSS200	chr22:43485057-43485545	Island		22:41815034-41815647	22:43484650-43485832	Promoter_Associated
cg01892689	48717373	37	97657072	8	97726248	R	PGCP	NM_016134	TSS1500	chr8:97657174-97657943	N_Shore		8:97726123-97727159	8:97656859-97658471	Promoter_Associated
cg01892727	58661376	37	3221728	3	3196728	F	CRBN	NM_016302	TSS1500	chr3:3221083-3221617	S_Shore			3:3220935-3222149	Promoter_Associated
cg01894895	32614353	37	75766294	9	74956114	F	ANXA1	NM_000700	TSS1500
cg01897036	59778328	37	120282327	2	119998797	F	SCTR	NM_002980	TSS1500	chr2:120281661-120282211	S_Shore		2:119997824-119998841
cg01899253	25768370	37	29070056	13	27968056	F	FLT1;FLT1;FLT1;FLT1	NM_001160030;NM_001159920;NM_001160031;NM_002019	TSS1500;TSS1500;TSS1500;TSS1500	chr13:29067788-29069977	S_Shore
cg01900048	42674387	37	128458732	2	128175202	F	SFT2D3;SFT2D3	NM_032740;NM_032740	5'UTR;1stExon	chr2:128458844-128459937	N_Shore		2:128175190-128176407	2:128458641-128459612	Promoter_Associated
cg01900364	36654425	37	11649194	19	11510194	R	CNN1	NM_001299	TSS1500
cg01902747	58604401	37	32734661	10	32774667	F	CCDC7;CCDC7	NM_145023;NM_001026383	TSS1500;TSS1500					10:32734493-32735840	Promoter_Associated
cg01906055	74706437	37	97000811	2	96364538	R	NCAPH	NM_015341	TSS1500	chr2:97001429-97001898	N_Shore
cg01907837	71761485	37	37321337	6	37429315	R	RNF8;RNF8	NM_183078;NM_003958	TSS1500;TSS1500	chr6:37321639-37322642	N_Shore			6:37321315-37322945	Promoter_Associated
cg01909245	61791337	37	1873757	11	1830333	F	LSP1	NM_002339	TSS1500				11:1830254-1830706
cg01909378	33807457	37	22291430	X	22201351	F	ZNF645	NM_152577	1stExon
cg01909487	32604332	37	59249911	1	59022499	R	JUN	NM_002228	TSS200	chr1:59247461-59250940	Island		1:59020305-59023712	1:59249625-59250172	Promoter_Associated
cg01909833	16600364	37	32937267	6	33045245	R	BRD2;BRD2	NM_001113182;NM_005104	TSS1500;5'UTR	chr6:32935896-32936792	S_Shore		6:33043821-33045393	6:32935307-32938185	Promoter_Associated
cg01909921	26784480	37	135854246	9	134844067	R	GFI1B;GFI1B	NM_004188;NM_001135031	5'UTR;5'UTR			True	9:134843980-134844143	9:135854040-135855673	Unclassified_Cell_type_specific
cg01910452	48798485	37	152989424	X	152642618	F	BCAP31;BCAP31;ABCD1;BCAP31;BCAP31;BCAP31	NR_024450;NM_001139441;NM_000033;NM_005745;NM_001139457;NM_001139457	Body;5'UTR;TSS1500;5'UTR;1stExon;5'UTR	chrX:152988874-152991719	Island		X:152642116-152643793
cg01910481	43744410	37	31824068	20	31287729	F	PLUNC;PLUNC	NM_130852;NM_016583	5'UTR;5'UTR
cg01911082	23732449	37	114449272	8	114518448	R	CSMD3;CSMD3	NM_198123;NM_052900	TSS200;TSS200				8:114518174-114518489
cg01914242	61770459	37	3868068	17	3814817	F	ATP2A3;ATP2A3;ATP2A3;ATP2A3;ATP2A3;ATP2A3;ATP2A3	NM_174954;NM_174956;NM_005173;NM_174958;NM_174953;NM_174957;NM_174955	TSS1500;TSS1500;TSS1500;TSS1500;TSS1500;TSS1500;TSS1500	chr17:3867059-3868095	Island		17:3813823-3814884			True
cg01917648	17808389	37	101871337	12	100395468	F	SPIC	NM_152323	1stExon
cg01918706	49714492	37	202310841	1	200577464	F	UBE2T	NM_014176	5'UTR	chr1:202311043-202311312	N_Shore			1:202310694-202311433	Promoter_Associated
cg01918888	73641480	37	40627050	1	40399637	R	RLF;RLF	NM_012421;NM_012421	5'UTR;1stExon	chr1:40626913-40627612	Island		1:40399501-40400285	1:40626812-40627217	Promoter_Associated
cg01919208	48761309	37	49170496	3	49145500	R	LAMB2;LAMB2	NM_002292;NM_002292	1stExon;5'UTR			True	3:49145500-49145830	3:49170352-49170938	Unclassified
cg01919488	73757462	37	71558589	2	71412097	F	ZNF638;ZNF638	NM_014497;NM_001014972	TSS1500;TSS1500	chr2:71558723-71559525	N_Shore			2:71558489-71559953	Promoter_Associated
cg01920232	57741369	37	106976668	12	105500798	R	RFX4	NM_213594	TSS1500	chr12:106977388-106977713	N_Shore		12:105500710-105500974
cg01920829	24659488	37	219824761	2	219533005	F	CDK5R2	NM_003936	1stExon	chr2:219824151-219825864	Island		2:219532396-219534108	2:219824050-219825497	Unclassified
cg01924619	30752358	37	48330560	20	47763967	F	B4GALT5	NM_004776	TSS200	chr20:48329645-48330682	Island		20:47763089-47764077	20:48329490-48331055	Promoter_Associated
cg01924993	20630321	37	118966382	11	118471592	F	H2AFX	NM_002105	TSS1500	chr11:118965017-118966464	Island		11:118469993-118471661	11:118964931-118966658	Promoter_Associated
cg01926595	71619464	37	4851808	17	4792553	F	PFN1;PFN1	NM_005022;NM_005022	1stExon;5'UTR	chr17:4850942-4853907	Island		17:4791617-4792701	17:4851647-4853395	Promoter_Associated
cg01928902	72714376	37	69259640	14	68329393	R	ZFP36L1	NM_004926	1stExon	chr14:69259612-69262900	Island		14:68329366-68329587	14:69259607-69261122	Promoter_Associated	True
cg01929065	46668372	37	56122634	12	54408901	R	CD63;CD63	NM_001040034;NM_001780	5'UTR;5'UTR	chr12:56122017-56123186	Island		12:54408387-54409439
cg01929105	27699339	37	10003572	1	9926159	F	NMNAT1;NMNAT1;LZIC	NM_022787;NM_022787;NM_032368	1stExon;5'UTR;TSS1500	chr1:10003165-10003585	Island		1:9925532-9926264	1:10001853-10003978	Promoter_Associated
cg01930621	45618333	37	52408350	19	57100162	F	ZNF649	NM_023074	TSS200				19:57099442-57100184	19:52407590-52408536	Unclassified
cg01931893	13654301	37	66584178	16	65141679	F	TK2;TK2	NM_004614;NM_004614	5'UTR;1stExon	chr16:66583236-66584135	S_Shore			16:66582521-66584366	Promoter_Associated	True
cg01932215	13617480	37	128643031	2	128359501	F	AMMECR1L	NM_031445	TSS1500	chr2:128642787-128644407	Island		2:128359282-128360847
cg01932459	35762324	37	109703513	6	109810206	R	CD164;CD164;CD164;CD164;CD164	NM_001142402;NM_001142404;NM_006016;NM_001142401;NM_001142403	1stExon;1stExon;1stExon;1stExon;1stExon	chr6:109702898-109704093	Island		6:109809627-109810848	6:109703438-109704913	Promoter_Associated
cg01934790	11799416	37	756400	16	696401	F	FBXL16	NM_153350	TSS1500	chr16:755037-756696	Island		16:695039-696697
cg01934797	60688461	37	4381661	16	4321662	R	GLIS2	NM_032575	TSS1500	chr16:4377508-4378162	S_Shelf
cg01936124	16782370	37	137878512	5	137906411	F	ETF1	NM_004730	Body	chr5:137878264-137879425	Island		5:137906089-137907377	5:137877818-137880020	Promoter_Associated
cg01936270	19606416	37	38303680	2	38157184	F	CYP1B1	NM_000104	TSS1500	chr2:38301276-38304518	Island		2:38154704-38157200	2:38303390-38304029	Unclassified
cg01936555	60798300	37	25931205	6	26039184	R	SLC17A2	NM_005835	TSS1500
cg01938354	28761467	37	45431411	14	44501161	R	KLHL28;FAM179B	NM_017658;NM_015091	TSS1500;TSS200	chr14:45431628-45432115	N_Shore		14:44500510-44502159	14:45430805-45432596	NonGene_Associated
cg01939428	44659316	37	156931170	7	156623931	R	UBE3C	NM_014671	TSS1500	chr7:156931422-156932075	N_Shore		7:156623905-156625433
cg01939443	40727426	37	182456796	1	180723419	F	RGSL1	NM_001137669	Body
cg01939479	40662345	37	31195982	15	28983274	F	MTMR15;MTMR15;MTMR15;MTMR15	NM_014967;NM_001146094;NM_001146096;NM_001146095	TSS200;TSS200;TSS200;TSS200	chr15:31195673-31196392	Island		15:28982974-28983677	15:31195397-31196735	Promoter_Associated
cg01939597	60652300	37	11803199	12	11694466	R	ETV6	NM_001987	Body	chr12:11801853-11802218	S_Shore		12:11693969-11694614
cg01939681	40703430	37	160975024	5	160907602	F	GABRB2;GABRB2	NM_000813;NM_021911	5'UTR;5'UTR	chr5:160974692-160975384	Island		5:160907093-160908019
cg01940867	21702447	37	431543	16	371544	F	TMEM8A;LOC100134368	NM_021259;NR_024453	Body;TSS1500	chr16:431189-432810	Island		16:370820-372811	16:431064-432980	Promoter_Associated
cg01941619	13711461	37	29770081	18	28024079	F	MEP1B	NM_005925	1stExon
cg01942127	56745382	37	53529259	3	53504299	F	CACNA1D;CACNA1D;CACNA1D	NM_001128840;NM_001128839;NM_000720	1stExon;1stExon;1stExon	chr3:53527927-53530106	Island	True	3:53504273-53505146
cg01943185	74726346	37	56502116	4	56196873	F	NMU	NM_006681	Body	chr4:56501912-56502523	Island	True	4:56196670-56197422			True
cg01944444	72792352	37	30688681	6	30796660	F	TUBB	NM_178014	Body	chr6:30688624-30689530	Island		6:30796546-30796862
cg01945391	20701314	37	40835298	5	40871055	F	RPL37;RPL37	NM_000997;NM_000997	1stExon;5'UTR	chr5:40835241-40835873	Island		5:40870767-40871611	5:40834388-40835788	Promoter_Associated	True
cg01946401	72619454	37	45296101	6	45404079	F	SUPT3H;SUPT3H;RUNX2;RUNX2;RUNX2;RUNX2	NM_181356;NM_003599;NM_001024630;NM_001024630;NM_001015051;NM_001015051	5'UTR;Body;1stExon;5'UTR;5'UTR;1stExon			True
cg01946574	41645377	37	7568186	18	7558186	F	PTPRM;PTPRM	NM_002845;NM_001105244	Body;Body	chr18:7566557-7568830	Island		18:7556578-7558830	18:7567901-7568489	Unclassified_Cell_type_specific
cg01947224	42769495	37	58089885	19	62781697	F	ZNF416	NM_017879	Body	chr19:58089801-58090524	Island		19:62781614-62782290	19:58089839-58090776	Unclassified
cg01951308	28672348	37	30865502	20	30329163	R	KIF3B;KIF3B	NM_004798;NM_004798	1stExon;5'UTR	chr20:30865547-30865791	N_Shore		20:30328829-30329425	20:30864896-30866518	Promoter_Associated
cg01952458	55771320	37	20054547	8	20098827	R	ATP6V1B2	NM_001693	TSS200	chr8:20054546-20055027	Island			8:20054227-20056045	Promoter_Associated
cg01954353	56611478	37	123920983	12	122486936	F	RILPL2;RILPL2	NM_145058;NM_145058	5'UTR;1stExon	chr12:123920582-123921462	Island		12:122486536-122487683	12:123920423-123921803	Promoter_Associated
cg01956781	23600432	37	170615920	6	170457845	R	FAM120B;FAM120B	NM_032448;NM_032448	1stExon;5'UTR	chr6:170615241-170616210	Island		6:170457167-170458128
cg01957330	37629359	37	26904470	7	26870995	F	SKAP2	NM_003930	TSS200	chr7:26903869-26904753	Island		7:26870375-26871022	7:26903336-26904838	Promoter_Associated
cg01958189	26702322	37	68396	20	16396	R	DEFB125	NM_153325	1stExon
cg01958916	55752447	37	151119525	1	149386149	R	SEMA6C	NM_030913	TSS1500	chr1:151118049-151119373	S_Shore		1:149384717-149386206	1:151117975-151119945	Promoter_Associated
cg01959004	42754495	37	118928411	11	118433621	R	HYOU1;HYOU1	NM_001130991;NM_006389	TSS1500;TSS1500	chr11:118927374-118928412	Island		11:118432585-118433622	11:118926544-118928643	Promoter_Associated
cg01959848	23664488	37	57480394	11	57236970	F	TMX2;MED19;TMX2;TMX2	NM_015959;NM_153450;NM_001144012;NR_026593	Body;TSS1500;Body;Body	chr11:57479486-57480308	S_Shore		11:57236570-57237000	11:57479123-57480426	Promoter_Associated
cg01961936	22732473	37	102349348	X	102236004	F	NXF3	NM_022052	TSS1500				X:102235705-102236008
cg01962086	54753502	37	195637027	3	197121424	R	TNK2	NM_005781	TSS1500	chr3:195635359-195636895	S_Shore			3:195636036-195637098	Promoter_Associated
cg01962826	66736383	37	34100967	6	34208945	R	GRM4	NM_000841	1stExon				6:34208848-34208990
cg01962969	53750505	37	37442104	21	36363974	R	CBR1	NM_001757	TSS200	chr21:37442140-37442778	N_Shore			21:37441890-37442843	Unclassified
cg01963696	28722471	37	851650	19	802650	F	ELANE	NM_001972	TSS1500	chr19:852855-853495	N_Shore
cg01965939	26617360	37	148442694	5	148422887	F	SH3TC2;SH3TC2	NM_024577;NM_024577	1stExon;5'UTR			True				True
cg01966105	38744420	37	2261237	16	2201238	R	C16orf79	NM_182563	TSS1500	chr16:2263912-2265428	N_Shelf					True
cg01966465	42733472	37	87257416	7	87095352	R	RUNDC3B;RUNDC3B;ABCB1;RUNDC3B	NM_138290;NM_001134406;NM_000927;NM_001134405	TSS1500;TSS1500;5'UTR;TSS1500	chr7:87256958-87258444	Island		7:87094895-87096364	7:87257110-87258534	Unclassified	True
cg01968178	25708493	37	86565038	2	86418549	F	REEP1;REEP1;REEP1;REEP1	NM_001164730;NM_001164732;NM_001164731;NM_022912	Body;TSS1500;TSS1500;TSS1500	chr2:86564242-86565068	Island		2:86417489-86418790			True
cg01968530	45624489	37	21017974	18	19271972	F	C18orf45	NM_032933	TSS200	chr18:21017671-21018011	Island		18:19271603-19272002	18:21017229-21018877	Promoter_Associated
cg01968793	11604388	37	101088930	10	101078920	R	CNNM1;CNNM1	NM_020348;NM_020348	5'UTR;1stExon	chr10:101089010-101090655	N_Shore		10:101078756-101080616
cg01969748	44792453	37	109420034	1	109221557	F	GPSM2	NM_013296	5'UTR	chr1:109419544-109420038	Island		1:109221012-109221584	1:109419188-109420934	Promoter_Associated
cg01970325	66769305	37	140354241	9	139474062	F	NELF;NELF;NELF;NELF	NM_001130970;NM_001130969;NM_001130971;NM_015537	TSS1500;TSS1500;TSS1500;TSS1500	chr9:140352818-140354044	S_Shore
cg01971122	40715400	37	14993929	11	14950505	R	CALCA;CALCA;CALCA	NM_001033952;NM_001033953;NM_001741	TSS200;TSS200;TSS200	chr11:14995128-14995908	N_Shore		11:14950032-14950622
cg01979004	29670352	37	1401195	16	1341196	R	C16orf42;GNPTG	NM_001001410;NM_032520	Body;TSS1500	chr16:1401334-1402348	N_Shore		16:1340145-1342349
cg01980222	55743484	37	41130917	6	41238895	F	TREM2;TREM2	NM_018965;NM_018965	1stExon;5'UTR
cg01982455	59718491	37	149829250	5	149809443	F	RPS14;RPS14;RPS14;RPS14;RPS14	NM_001025071;NM_001025070;NM_001025071;NM_005617;NM_001025070	5'UTR;1stExon;1stExon;5'UTR;5'UTR	chr5:149828881-149829631	Island		5:149809075-149809618	5:149828622-149830013	Unclassified
cg01982597	48769478	37	50733420	10	50403426	R	ERCC6;PGBD3	NM_000124;NM_170753	Body;TSS1500
cg01982833	46769445	37	27174596	12	27065863	F	MED21	NM_004264	TSS1500	chr12:27175342-27175843	N_Shore
cg01985090	31619408	37	20104996	22	18484996	R	RANBP1;TRMT2A;TRMT2A	NM_002882;NM_022727;NM_182984	TSS200;TSS1500;TSS1500	chr22:20104374-20105729	Island		22:18484272-18485729	22:20104418-20105127	Promoter_Associated
cg01985396	64710380	37	39760833	6	39868811	F	DAAM2;DAAM2	NM_015345;NM_015345	1stExon;5'UTR	chr6:39760066-39760426	S_Shore		6:39868786-39868893
cg01985852	18772349	37	88772985	16	87300486	R	CTU2;RNF166;CTU2	NM_001012759;NM_178841;NM_001012762	1stExon;TSS200;1stExon	chr16:88772237-88773195	Island		16:87299771-87300792	16:88772682-88773055	Promoter_Associated
cg01986577	10809475	37	27485373	12	27376640	R	ARNTL2	NM_020183	TSS1500	chr12:27485683-27486676	N_Shore			12:27485290-27486673	Promoter_Associated
cg01988129	24768349	37	67344936	8	67507490	R	ADHFE1	NM_144650	Body	chr8:67344497-67344989	Island		8:67507103-67507561	8:67344255-67345110	Promoter_Associated
cg01989224	11745372	37	23932758	15	21483851	F	NDN	NM_002487	TSS1500	chr15:23931559-23932547	S_Shore
cg01990225	13691454	37	97406019	2	96769746	R	LMAN2L;LMAN2L;LMAN2L;LMAN2L;LMAN2L;LMAN2L	NR_024521;NR_024518;NM_001142292;NR_024519;NR_024520;NM_030805	TSS1500;TSS1500;TSS1500;TSS1500;TSS1500;TSS1500	chr2:97405448-97405880	S_Shore			2:97405507-97406224	Promoter_Associated
cg01990304	65778502	37	46088010	19	50779850	F	OPA3;OPA3	NM_001017989;NM_025136	1stExon;1stExon	chr19:46087866-46088345	Island		19:50779086-50780177	19:46087228-46088812	Promoter_Associated
cg01990334	18747320	37	42801334	1	42573921	F	FOXJ3	NM_014947	TSS1500	chr1:42800265-42801370	Island		1:42572563-42574056
cg01991150	44763340	37	46407677	11	46364253	R	CHRM4	NM_000741	1stExon	chr11:46406904-46407441	S_Shore		11:46363432-46364414
cg01991383	74698423	37	126139007	11	125644217	R	FOXRED1;SRPR	NM_017547;NM_003139	TSS200;TSS1500	chr11:126138359-126139166	Island		11:125643570-125644376	11:126137994-126139591	Unclassified
cg01992081	41678476	37	53498958	17	50853957	R	MMD	NM_012329	Body	chr17:53498243-53499546	Island		17:50853305-50854545
cg01993411	39723368	37	44562842	20	43996249	R	PCIF1	NM_022104	TSS1500	chr20:44562892-44564220	N_Shore		20:43996120-43997492	20:44561916-44564216	Promoter_Associated
cg01993576	71669495	37	44187674	6	44295652	F	SLC29A1;SLC29A1	NM_001078174;NM_004955	5'UTR;5'UTR	chr6:44187186-44187400	S_Shore			6:44187043-44187732	Unclassified	True
cg01994328	74701459	37	30723347	10	30763353	R	MAP3K8	NM_005204	5'UTR	chr10:30722378-30723707	Island		10:30762292-30763810	10:30722198-30723625	Promoter_Associated
cg01994513	44769384	37	91260603	15	89061607	R	BLM;BLM	NM_000057;NM_000057	5'UTR;1stExon	chr15:91260384-91260919	Island		15:89061131-89062089	15:91259817-91261161	Promoter_Associated
cg01994779	48676430	37	75033384	16	73590885	R	ZNRF1;ZNRF1	NM_032268;NM_032268	1stExon;5'UTR	chr16:75033041-75034207	Island		16:73589932-73591735
cg01995513	29614488	37	24612568	7	24579093	F	MPP6	NM_016447	TSS1500				7:24579027-24580513
cg01997953	10690399	37	30595690	X	30505611	F	CXorf21	NM_025159	5'UTR					X:30595632-30596204	Promoter_Associated
cg01998146	35748471	37	15511358	9	15501358	F	PSIP1;PSIP1;PSIP1	NM_033222;NM_001128217;NM_021144	TSS1500;TSS1500;TSS1500	chr9:15510176-15511338	S_Shore		9:15500049-15501440	9:15510094-15511896	Promoter_Associated
cg01998682	73747302	37	151712546	6	151754239	R	ZBTB2	NM_020861	5'UTR	chr6:151711094-151712829	Island		6:151752539-151754825
cg01998785	74767334	37	55542709	16	54100210	F	LPCAT2	NM_017839	TSS1500	chr16:55542920-55543274	N_Shore
cg01999333	69654451	37	15162623	19	15023623	F	CASP14	NM_012114	TSS1500
cg01999523	34717415	37	33759896	3	33734900	R	CLASP2	NM_015097	TSS200	chr3:33759206-33759911	Island		3:33734211-33734956	3:33759107-33760816	Promoter_Associated
cg01999787	66638376	37	37573656	13	36471656	R	EXOSC8;ALG5;ALG5	NM_181503;NM_013338;NM_001142364	TSS1500;TSS200;TSS200	chr13:37574792-37575223	N_Shore			13:37572506-37574323	Promoter_Associated
cg02001410	56665440	37	71403045	5	71438801	R	MAP1B	NM_005909	TSS200	chr5:71402877-71404868	Island		5:71438691-71439414			True
cg02004156	30806322	37	48900769	X	48787713	F	TFE3;TFE3	NM_006521;NM_006521	1stExon;5'UTR	chrX:48900510-48901469	Island		X:48787455-48788592	X:48900234-48902017	Promoter_Associated
cg02005336	28737364	37	61560123	11	61316699	F	MIR611;C11orf10;FEN1	NR_030342;NM_014206;NM_004111	TSS200;TSS200;TSS200	chr11:61559907-61560549	Island		11:61316390-61317228	11:61559379-61561157	Promoter_Associated
cg02005375	18658464	37	118572176	2	118288646	R	DDX18	NM_006773	TSS200	chr2:118572112-118572627	Island		2:118288627-118289263	2:118571586-118572974	Promoter_Associated
cg02005755	51787493	37	135412849	7	135063389	R	SLC13A4;SLC13A4	NM_012450;NM_012450	5'UTR;1stExon			True
cg02007463	37600326	37	56101543	12	54387810	F	ITGA7;ITGA7;ITGA7;ITGA7;ITGA7	NM_002206;NM_001144997;NM_001144996;NM_001144996;NM_002206	1stExon;Body;5'UTR;1stExon;5'UTR	chr12:56101212-56101600	Island	True	12:54387555-54388157	12:56099391-56102320	Unclassified	True
cg02007844	32615370	37	21927990	12	21819257	F	KCNJ8	NM_004982	TSS1500				12:21818930-21819258
cg02008154	50620352	37	35293537	7	35260062	F	TBX20;TBX20;TBX20;TBX20	NM_001077653;NM_001166220;NM_001166220;NM_001077653	1stExon;5'UTR;1stExon;5'UTR	chr7:35292985-35294674	Island		7:35259511-35261199	7:35293509-35293747	Unclassified_Cell_type_specific	True
cg02008169	73683393	37	31885058	16	31792559	R	ZNF267	NM_003414	TSS200	chr16:31885042-31885600	Island		16:31792515-31793141	16:31884615-31886178	NonGene_Associated
cg02008416	59714496	37	55445880	1	55218468	R	TMEM61	NM_182532	TSS1500	chr1:55446087-55446846	N_Shore	True	1:55218422-55219434
cg02008544	29642416	37	22926600	8	22982545	F	TNFRSF10B;TNFRSF10B;TNFRSF10B;TNFRSF10B;TNFRSF10B	NM_147187;NM_147187;NM_003842;NR_027140;NM_003842	5'UTR;1stExon;5'UTR;Body;1stExon	chr8:22925655-22926912	Island		8:22981918-22982857	8:22926157-22926872	Promoter_Associated
cg02009694	48610509	37	130713760	9	129753581	R	FAM102A;FAM102A	NM_203305;NM_001035254	TSS1500;Body
cg02010852	54735323	37	126118355	9	125158176	R	CRB2	NM_173689	TSS200
cg02014107	43657305	37	172967979	2	172676225	R	DLX2	NM_004405	TSS1500	chr2:172964762-172967857	S_Shore		2:172674374-172676240	2:172967519-172968097	Promoter_Associated
cg02016419	24656447	37	15245237	17	15185962	F	TEKT3	NM_031898	TSS1500	chr17:15244705-15245126	S_Shore					True
cg02017041	35730308	37	35521054	19	40212894	R	SCN1B;SCN1B	NM_001037;NM_199037	TSS1500;TSS1500	chr19:35521162-35522051	N_Shore
cg02017109	58604350	37	76788595	5	76824351	R	WDR41	NM_018268	TSS1500	chr5:76787740-76788442	S_Shore			5:76787283-76788969	Promoter_Associated
cg02017155	12641310	37	35849393	19	40541233	F	FFAR3	NM_005304	TSS200
cg02018101	61792404	37	64320521	14	63390274	F	SYNE2;SYNE2	NM_182914;NM_015180	5'UTR;5'UTR	chr14:64319622-64320526	Island		14:63388821-63390597	14:64319627-64320602	Promoter_Associated
cg02019333	57679305	37	118892215	3	120374905	F	UPK1B	NM_006952	TSS1500
cg02020018	39615343	37	150866110	X	150616766	R	PRRG3	NM_024082	TSS1500	chrX:150863179-150864078	S_Shelf
cg02021817	48659466	37	53468150	16	52025651	R	RBL2	NM_005611	TSS200	chr16:53468284-53469209	N_Shore		16:52025651-52025707	16:53467838-53469685	Promoter_Associated	True
cg02022375	30749415	37	39197721	17	36451247	R	KRTAP1-1	NM_030967	TSS200
cg02025407	48689420	37	5986831	20	5934831	R	CRLS1;CRLS1;CRLS1	NM_019095;NM_019095;NM_001127458	1stExon;5'UTR;TSS1500	chr20:5986399-5987297	Island		20:5934400-5935377	20:5986024-5987319	Promoter_Associated
cg02026235	37777407	37	725862	16	665863	R	RHBDL1	NM_003961	TSS1500	chr16:729438-735815	N_Shelf		16:665398-665920	16:725162-726256	Unclassified	True
cg02027010	52765391	37	116163386	9	115203207	F	ALAD	NM_000031	5'UTR	chr9:116163208-116163848	Island		9:115202984-115203669	9:116163162-116164309	Promoter_Associated
cg02028524	52717303	37	92573410	14	91643163	R	ATXN3;ATXN3;ATXN3;ATXN3;ATXN3;ATXN3;ATXN3;ATXN3;ATXN3;ATXN3;ATXN3;ATXN3;ATXN3;ATXN3;ATXN3;ATXN3;ATXN3;ATXN3;ATXN3;ATXN3;ATXN3;ATXN3;ATXN3;ATXN3;ATXN3;ATXN3;ATXN3;ATXN3;ATXN3;ATXN3;ATXN3;ATXN3	NR_028463;NM_030660;NR_031765;NR_028461;NM_001164779;NR_028460;NR_028468;NR_028465;NM_001164782;NM_001127696;NM_001164777;NR_028470;NR_028466;NR_028456;NR_028458;NM_001164774;NR_028459;NM_001164780;NR_028462;NR_028464;NR_028455;NR_028457;NM_001164775;NM_001127697;NM_001164776;NR_028453;NR_028467;NR_028469;NM_004993;NM_001164778;NM_001164781;NR_028454	TSS1500;TSS1500;TSS1500;TSS1500;TSS1500;TSS1500;TSS1500;TSS1500;TSS1500;TSS1500;TSS1500;TSS1500;TSS1500;TSS1500;TSS1500;TSS1500;TSS1500;TSS1500;TSS1500;TSS1500;TSS1500;TSS1500;TSS1500;TSS1500;TSS1500;TSS1500;TSS1500;TSS1500;TSS1500;TSS1500;TSS1500;TSS1500	chr14:92572554-92573103	S_Shore			14:92571962-92573974	Promoter_Associated
cg02029926	46704334	37	74734874	4	74953738	F	CXCL1	NM_001511	TSS1500	chr4:74734918-74735544	N_Shore
cg02032115	44646467	37	160069052	1	158335676	F	IGSF8	NM_052868	TSS1500	chr1:160068040-160068430	S_Shore
cg02032561	46668395	37	134478461	X	134306127	R	ZNF449;ZNF75D	NM_152695;NM_007131	TSS1500;TSS1500	chrX:134478644-134479057	N_Shore		X:134305172-134306836
cg02033116	14724435	37	33571857	19	38263697	R	GPATCH1;GPATCH1	NM_018025;NM_018025	1stExon;5'UTR	chr19:33571758-33572194	Island		19:38263560-38264240	19:33571540-33572800	Promoter_Associated
cg02034222	12699383	37	74753281	2	74606789	R	DQX1;DQX1	NM_133637;NM_133637	1stExon;5'UTR	chr2:74756223-74757930	N_Shelf
cg02037013	17660440	37	58039530	18	56190510	R	MC4R	NM_005912	1stExon			True
cg02039171	14733383	37	23588162	14	22658002	F	CEBPE	NM_001805	1stExon					14:23588131-23588401	Promoter_Associated_Cell_type_specific
cg02040734	35617498	37	104210981	10	104200971	F	C10orf95	NM_024886	Body	chr10:104210095-104210985	Island		10:104199975-104201102	10:104210810-104211082	Promoter_Associated
cg02043070	48689347	37	105190158	14	104261203	R	ADSSL1	NM_152328	TSS1500	chr14:105189927-105190864	Island		14:104260996-104262008	14:105189909-105190634	Promoter_Associated
cg02043083	55661318	37	150070997	6	150112690	R	PCMT1	NM_005389	1stExon	chr6:150070513-150071285	Island		6:150111993-150113407	6:150070521-150071898	Promoter_Associated
cg02044161	49685448	37	136675705	3	138158395	R	IL20RB	NM_144717	TSS1500
cg02044879	62668445	37	74714935	10	74384941	F	PLA2G12B	NM_032562	TSS1500
cg02045085	38680471	37	67708311	14	66778064	R	MPP5	NM_022474	5'UTR	chr14:67707753-67708647	Island		14:66777507-66778431	14:67707208-67709146	Promoter_Associated
cg02046017	32720302	37	70707406	11	70385054	R	SHANK2	NM_012309	Body			True
cg02046340	52740311	37	48552742	20	47986149	F	RNF114	NM_018683	TSS200	chr20:48552705-48553534	Island		20:47986140-47986891	20:48552554-48553855	Promoter_Associated
cg02046532	22746309	37	207858	20	155858	F	DEFB129	NM_080831	TSS200
cg02047577	73654400	37	62587702	20	62058146	R	UCKL1AS;UCKL1	NR_027287;NM_017859	Body;1stExon	chr20:62586919-62588218	Island		20:62057409-62058460	20:62587643-62588035	Promoter_Associated
cg02049180	52727341	37	156828202	1	155094826	R	NTRK1;INSRR	NM_001007792;NM_014215	Body;Body	chr1:156828804-156831102	N_Shore	True
cg02053171	16782400	37	74489585	7	74127521	F	WBSCR16;WBSCR16	NM_030798;NM_030798	5'UTR;1stExon	chr7:74489353-74489930	Island		7:74126963-74127835	7:74488924-74490054	Promoter_Associated
cg02055483	70676455	37	66188019	11	65944595	F	NPAS4	NM_178864	TSS1500	chr11:66188130-66189397	N_Shore		11:65944019-65946033
cg02055963	10779498	37	28543520	13	27441520	R	CDX2	NM_001265	TSS1500	chr13:28542221-28543544	Island		13:27438357-27441600	13:28542832-28543666	Unclassified_Cell_type_specific
cg02056135	71734416	37	231084523	2	230792767	F	SP110;SP110;SP110	NM_080424;NM_004509;NM_004510	5'UTR;5'UTR;5'UTR			True		2:231084418-231085135	Promoter_Associated	True
cg02057157	16714408	37	6717681	4	6768582	R	CNO	NM_018366	TSS200	chr4:6717899-6718549	N_Shore			4:6717068-6720014	Unclassified
cg02058918	40670318	37	101470884	9	100510705	R	GABBR2	NM_005458	1stExon	chr9:101469579-101472154	Island		9:100510403-100512007
cg02059813	31642359	37	148805294	3	150287984	F	HLTF;HLTF	NM_139048;NM_003071	TSS1500;TSS1500	chr3:148803904-148804557	S_Shore		3:150287648-150287985
cg02060618	26673447	37	50653733	X	50670473	F	BMP15	NM_005448	TSS200
cg02060698	66768454	37	108881455	6	108988148	R	FOXO3;FOXO3	NM_001455;NM_201559	TSS1500;5'UTR	chr6:108878830-108883404	Island		6:108986963-108990575			True
cg02060988	39809367	37	37025978	17	34279504	R	LASP1	NM_006148	TSS200	chr17:37025737-37027104	Island		17:34279081-34280609	17:37025334-37026505	Promoter_Associated
cg02061229	10784398	37	102651208	11	102156418	R	MMP10	NM_002425	Body			True		11:102650613-102651431	Unclassified_Cell_type_specific
cg02062650	67784477	37	3074537	16	3014538	F	HCFC1R1;THOC6;HCFC1R1;HCFC1R1;THOC6	NM_001002018;NM_024339;NM_001002017;NM_017885;NM_001142350	TSS1500;Body;TSS1500;TSS1500;Body	chr16:3073686-3074443	S_Shore			16:3073251-3074585	Promoter_Associated
cg02064106	41759495	37	165722858	6	165642848	F	C6orf118	NM_144980	Body				6:165642609-165643067			True
cg02064402	30754337	37	1225719	5	1278719	F	SLC6A18	NM_182632	1stExon	chr5:1226976-1227305	N_Shore
cg02065387	32672412	37	161274307	5	161206885	F	GABRA1;GABRA1;GABRA1;GABRA1;GABRA1	NM_000806;NM_001127645;NM_001127644;NM_000806;NM_001127643	1stExon;TSS1500;TSS1500;5'UTR;TSS1500
cg02065795	59689398	37	64673455	15	62460508	R	KIAA0101;KIAA0101	NM_014736;NM_001029989	Body;Body				15:62460508-62460926	15:64673118-64674198	Promoter_Associated
cg02066681	25767429	37	46823800	21	45648228	R	COL18A1	NM_130445	TSS1500	chr21:46824531-46826234	N_Shore
cg02068676	42745348	37	140149483	9	139269304	F	COBRA1	NM_015456	TSS1500	chr9:140149205-140150502	Island		9:139268921-139270403	9:140149042-140150654	Promoter_Associated
cg02071074	24766495	37	52585283	13	51483284	R	ATP7B;ALG11;ATP7B	NM_000053;NM_001004127;NM_001005918	Body;TSS1500;Body	chr13:52585314-52586567	N_Shore		13:51483154-51484658	13:52584903-52586916	Promoter_Associated
cg02071305	42795372	37	41185973	15	38973265	R	VPS18	NM_020857	TSS1500	chr15:41186255-41187169	N_Shore		15:38972993-38973297
cg02071439	35757415	37	139377021	9	138496842	R	C9orf163;SEC16A	NM_152571;NM_014866	TSS1500;5'UTR	chr9:139377110-139379174	N_Shore
cg02075593	38643471	37	52773711	6	52881670	R	GSTA3	NM_000847	5'UTR
cg02077702	70679323	37	74465888	15	72252941	R	ISLR;ISLR	NM_005545;NM_201526	TSS200;TSS1500	chr15:74467613-74467892	N_Shore	True				True
cg02077793	29735450	37	10983098	19	10844098	R	CARM1	NM_199141	Body	chr19:10981486-10983266	Island		19:10842487-10844266
cg02078356	44698453	37	32538907	1	32311494	R	TMEM39B	NM_018056	Body	chr1:32538205-32539052	Island		1:32310703-32311588	1:32537893-32539507	Promoter_Associated
cg02082342	47643426	37	124622373	11	124127583	F	VSIG2	NM_014312	TSS1500
cg02082571	51804462	37	8276718	12	8167985	F	CLEC4A;CLEC4A;CLEC4A;CLEC4A	NM_194448;NM_016184;NM_194450;NM_194447	Body;Body;Body;Body
cg02084087	57800467	37	6526049	1	6448636	R	TNFRSF25;TNFRSF25;TNFRSF25;TNFRSF25;TNFRSF25;TNFRSF25	NM_148967;NM_003790;NM_148970;NM_001039664;NM_148966;NM_148965	Body;Body;Body;Body;Body;Body	chr1:6525996-6526228	Island					True
cg02085507	65800438	37	6739192	19	6690192	R	TRIP10	NM_004240	TSS1500	chr19:6739883-6740158	N_Shore		19:6690154-6691240
cg02089348	34684338	37	1724449	4	1694247	R	TMEM129;TACC3;TMEM129	NM_138385;NM_006342;NM_001127266	TSS1500;5'UTR;TSS1500	chr4:1722179-1723850	S_Shore			4:1724314-1725604	Promoter_Associated
cg02091100	29738434	37	42123029	6	42231007	R	GUCA1A	NM_000409	TSS200
cg02092466	53648505	37	11810631	2	11728082	F	NTSR2	NM_012344	TSS1500	chr2:11809606-11810433	S_Shore	True
cg02094237	19618442	37	14924136	12	14815403	F	HIST4H4	NM_175054	TSS200	chr12:14922877-14923974	S_Shore		12:14813790-14815404	12:14922363-14924347	Promoter_Associated
cg02096520	60608434	37	76709500	X	76596156	R	FGF16	NM_003868	TSS200
cg02096633	46699447	37	35162499	9	35152499	F	UNC13B	NM_006377	Body	chr9:35161874-35162409	S_Shore			9:35161390-35163120	Promoter_Associated_Cell_type_specific
cg02096656	59698444	37	139025181	7	138675721	R	C7orf55	NM_197964	TSS1500	chr7:139024930-139026298	Island		7:138675486-138675933	7:139024441-139026641	NonGene_Associated
cg02097420	51698412	37	186383874	3	187866568	R	HRG	NM_000412	1stExon
cg02097636	56668347	37	42806344	19	47498184	F	PAFAH1B3;PRR19;PRR19;PAFAH1B3;PAFAH1B3	NM_001145940;NM_199285;NM_199285;NM_002573;NM_001145939	Body;1stExon;5'UTR;Body;Body	chr19:42806136-42806871	Island		19:47498019-47499053	19:42806280-42807588	Promoter_Associated
cg02099418	57728504	37	204571146	2	204279391	R	CD28	NM_006139	TSS200					2:204570998-204571582	Unclassified
cg02100629	30643490	37	71892760	10	71562766	R	AIFM2	NM_032797	TSS200	chr10:71892092-71892802	Island		10:71562121-71562794	10:71892161-71892912	Unclassified
cg02100828	69704399	37	54198338	2	54051842	F	PSME4	NM_014614	TSS1500	chr2:54197776-54198490	Island		2:54050713-54051994	2:54197933-54198417	Promoter_Associated
cg02100848	16705434	37	8693859	3	8668859	R	C3orf32	NM_015931	TSS200
cg02101486	14672380	37	96652245	7	96490181	F	DLX5	NM_005221	Body	chr7:96651963-96652246	Island		7:96489900-96490205
cg02102644	63668326	37	35969361	17	33043474	F	SYNRG;SYNRG;SYNRG;SYNRG;SYNRG;SYNRG;SYNRG	NM_080550;NM_001163546;NM_198882;NM_007247;NM_001163547;NM_001163545;NM_001163544	1stExon;1stExon;1stExon;1stExon;1stExon;1stExon;1stExon	chr17:35968980-35969757	Island		17:33043094-33043851	17:35969104-35970192	Promoter_Associated
cg02103294	13792492	37	59465971	8	59628525	R	SDCBP;SDCBP;SDCBP;SDCBP;SDCBP	NM_001007068;NM_001007069;NM_001007067;NM_005625;NM_001007070	5'UTR;5'UTR;5'UTR;5'UTR;5'UTR	chr8:59465463-59466103	Island		8:59627809-59628899	8:59465212-59467024	Promoter_Associated_Cell_type_specific
cg02104644	33700469	37	61347820	11	61104396	F	SYT7	NM_004200	Body	chr11:61347808-61349038	Island
cg02105034	21775369	37	183441865	1	181708488	R	SMG7;SMG7;SMG7	NM_201569;NM_201568;NM_173156	5'UTR;Body;Body	chr1:183440351-183442255	Island		1:181706858-181708906
cg02105377	15745379	37	66024554	3	65999594	R	MAGI1;MAGI1;MAGI1	NM_004742;NM_015520;NM_001033057	TSS200;TSS200;TSS200	chr3:66023373-66025595	Island		3:65998129-66000635	3:66024347-66024662	Unclassified
cg02105856	50748477	37	207119784	1	205186407	F	PIGR;PIGR	NM_002644;NM_002644	5'UTR;1stExon
cg02110963	61802307	37	10434975	6	10542961	R	C6orf218	NR_027793	Body
cg02111587	22672433	37	75426512	2	75280020	F	TACR1;TACR1;TACR1;TACR1	NM_001058;NM_015727;NM_015727;NM_001058	1stExon;1stExon;5'UTR;5'UTR	chr2:75426592-75428030	N_Shore		2:75279268-75280638
cg02113971	18619420	37	21457816	14	20527656	F	METT11D1;METT11D1	NM_022734;NM_001029991	TSS200;TSS200	chr14:21458389-21458608	N_Shore			14:21457265-21458877	Promoter_Associated
cg02114786	68713493	37	46293672	21	45118100	R	PTTG1IP;PTTG1IP	NM_004339;NM_004339	5'UTR;1stExon	chr21:46292709-46294744	Island		21:45117172-45118785	21:46293496-46294061	Promoter_Associated
cg02115041	40742353	37	53852101	8	54014654	F	NPBWR1	NM_005285	TSS1500	chr8:53851701-53854426	Island			8:53851799-53853144	Unclassified_Cell_type_specific
[truncated: 23,947 more rows]

## Sheet: Sheet 2
ID_REF_HM450	AddressA_ID	Genome_Build	MAPINFO	Chromosome_36	Coordinate_36	Strand	UCSC_RefGene_Name	UCSC_RefGene_Accession	UCSC_RefGene_Group	UCSC_CpG_Islands_Name	Relation_to_UCSC_CpG_Island	Enhancer	HMM_Island	Regulatory_Feature_Name	Regulatory_Feature_Group	DHS
cg00035864	31729416	37	8553009	Y	8613009	F	TTTY18	NR_001550	TSS1500
cg00050873	32735311	37	9363356	Y	9973356	R	TSPY4;FAM197Y2	NM_001164471;NR_001553	Body;TSS1500	chrY:9363680-9363943	N_Shore		Y:9973136-9976273
cg00061679	28780415	37	25314171	Y	23723559	R	DAZ1;DAZ4;DAZ4	NM_004081;NM_020420;NM_001005375	Body;Body;Body
cg00063477	16712347	37	22741795	Y	21151183	F	EIF1AY	NM_004681	Body	chrY:22737825-22738052	S_Shelf
cg00121626	19779393	37	21664296	Y	20123684	R	BCORL2	NR_002923	Body	chrY:21664481-21665063	N_Shore
cg00212031	29674443	37	21239348	Y	19698736	R	TTTY14	NR_001543	TSS200	chrY:21238448-21240005	Island		Y:19697854-19699393
cg00213748	30703409	37	8148233	Y	8208233	R				chrY:8147877-8148210	S_Shore		Y:8207555-8208234
cg00214611	69792329	37	15815688	Y	14325082	R	TMSB4Y;TMSB4Y	NM_004202;NM_004202	1stExon;5'UTR	chrY:15815488-15815779	Island		Y:14324883-14325218	Y:15815422-15815706	Promoter_Associated_Cell_type_specific
cg00223952	17691457	37	4868996	Y	4928996	R	PCDH11Y	NM_032971	5'UTR	chrY:4870744-4871225	N_Shore		Y:4928638-4929278
cg00243321	36709370	37	6133740	Y	6193740	F				chrY:6133645-6133958	Island		Y:6192225-6194784
cg00271873	11808416	37	14649908	Y	13159918	R				chrY:14649050-14649669	S_Shore
cg00272582	73678371	37	2802965	Y	2862965	R	ZFY;ZFY;ZFY	NM_003411;NM_001145276;NM_001145275	TSS1500;TSS200;TSS1500	chrY:2802964-2804283	Island		Y:2862947-2864321
cg00308367	69737444	37	21868532	Y	20327920	R	KDM5D;KDM5D;KDM5D	NM_001146706;NM_004653;NM_001146705	Body;Body;Body
cg00311963	21726474	37	9747781	Y	10357781	F	LOC100101121;TTTY23	NR_003593;NR_001540	TSS1500;TSS1500	chrY:9745559-9745993	S_Shore
cg00335297	53713392	37	24454527	Y	22863915	R	RBMY1F;RBMY2FP	NM_152585;NR_002193	TSS1500;TSS1500	chrY:24454804-24455083	N_Shore		Y:22863915-22863999
cg00455876	27653438	37	9385539	Y	9995539	R				chrY:9385471-9385777	Island		Y:9993394-9995882
cg00479827	45616421	37	21036986	Y	19496374	R	NCRNA00185	NR_001544	Body
cg00543493	14612378	37	9342875	Y	9952875	R	TSPY4	NM_001164471	Body	chrY:9343351-9343614	N_Shore		Y:9952798-9955960
cg00576139	22668323	37	6312218	Y	6372218	R	LOC100101115;TTTY21	NR_003588;NR_001535	Body;Body
cg00599377	34758329	37	9745678	Y	10355678	F				chrY:9745559-9745993	Island		Y:10355560-10355993
cg00639218	50743409	37	14096487	Y	12606487	F				chrY:14100002-14100593	N_Shelf
cg00676506	10774483	37	22917913	Y	21327301	F	RPS4Y2	NM_001039567	TSS200				Y:21327301-21327921
cg00679624	47712346	37	17568445	Y	16077839	F				chrY:17567579-17568617	Island		Y:16076834-16078034
cg00762184	19614474	37	14774526	Y	13283920	F	TTTY15	NR_001545	Body				Y:13283751-13284160
cg00789540	28605343	37	9706621	Y	10316621	R				chrY:9706548-9706841	Island		Y:10316328-10317521
cg00876332	55769416	37	21664717	Y	20124105	F	BCORL2	NR_002923	Body	chrY:21664481-21665063	Island		Y:20123793-20124451
cg00903245	42639338	37	9321293	Y	9931293	F	TSPY4;FAM197Y2	NM_001164471;NR_001553	Body;Body	chrY:9323067-9324246	N_Shore
cg00975375	25656427	37	6173766	Y	6233766	F				chrY:6173546-6173839	Island		Y:6232842-6234060
cg01053349	10737353	37	3446859	Y	3506859	F	TGIF2LY	NM_139214	TSS1500
cg01061520	61760464	37	9478342	Y	10088342	R				chrY:9478175-9478445	Island		Y:10088176-10088729
cg01073572	71773431	37	16924422	Y	15433816	F	NLGN4Y;NLGN4Y;NLGN4Y	NR_028318;NM_014893;NR_028319	Body;Body;Body
cg01086462	39802405	37	7429349	Y	7489349	R				chrY:7428179-7428424	S_Shore
cg01141334	64638362	37	13477785	Y	11937785	F				chrY:13477252-13478448	Island		Y:11936881-11939116
cg01209756	18744490	37	19671414	Y	18180808	F				chrY:19671324-19671587	Island		Y:18180750-18181287
cg01215343	72740437	37	10034551	Y	10644551	R				chrY:10032933-10034686	Island		Y:10643030-10644855
cg01311227	31763489	37	2709627	Y	2769627	R	RPS4Y1;RPS4Y1	NM_001008;NM_001008	1stExon;5'UTR					Y:2709386-2709723	Unclassified_Cell_type_specific
cg01375382	41620492	37	2709598	Y	2769598	F	RPS4Y1	NM_001008	TSS200					Y:2709386-2709723	Unclassified_Cell_type_specific
cg01426558	29643447	37	15015682	Y	13525076	F	DDX3Y;DDX3Y	NM_001122665;NM_004660	TSS1500;TSS1500	chrY:15016544-15017298	N_Shore
cg01463110	10715421	37	14648161	Y	13158171	F				chrY:14649050-14649669	N_Shore
cg01498999	13673406	37	16939383	Y	15448777	R	NLGN4Y;NLGN4Y;NLGN4Y	NR_028318;NM_014893;NR_028319	Body;Body;Body	chrY:16941822-16942188	N_Shelf
cg01523029	18756452	37	9234365	Y	9294365	R	TSPY4	NM_001164471	Body	chrY:9234221-9235400	Island		Y:9293666-9296814
cg01644972	59625465	37	22737556	Y	21146944	R	EIF1AY	NM_004681	TSS200	chrY:22737825-22738052	N_Shore		Y:21146854-21147440
cg01707559	45652402	37	6778695	Y	6838695	F	TBL1Y;TBL1Y;TBL1Y	NM_134259;NM_033284;NM_134258	TSS200;TSS200;TSS200	chrY:6778574-6780028	Island		Y:6838022-6839951
cg01757887	59609499	37	25114810	Y	23524198	R	TTTY4;TTTY4B;TTTY4C	NR_001525;NR_002178;NR_002177	Body;Body;Body
cg01828798	25710468	37	8571457	Y	8631457	R	TTTY19	NR_001549	TSS1500
cg01882666	52682510	37	17571429	Y	16080823	F				chrY:17567579-17568617	S_Shelf
cg01900066	20750401	37	22754881	Y	21164269	F	EIF1AY	NM_004681	3'UTR
cg01911472	15665460	37	6781164	Y	6841164	F	TBL1Y;TBL1Y;TBL1Y	NM_134259;NM_033284;NM_134258	5'UTR;5'UTR;5'UTR	chrY:6778574-6780028	S_Shore
cg01943289	32700319	37	22917296	Y	21326684	F	RPS4Y2	NM_001039567	TSS1500
cg01984154	48628451	37	2718782	Y	2778782	F	RPS4Y1	NM_001008	Body
cg01988452	17744441	37	22736528	Y	21145916	R	EIF1AY	NM_004681	TSS1500	chrY:22737825-22738052	N_Shore
cg02002345	44652403	37	6777855	Y	6837855	F	TBL1Y;TBL1Y;TBL1Y	NM_033284;NM_134259;NM_134258	TSS1500;TSS1500;TSS1500	chrY:6778574-6780028	N_Shore		Y:6837762-6837856
cg02004872	25785404	37	15815552	Y	14324946	F	TMSB4Y;TMSB4Y	NM_004202;NM_004202	1stExon;5'UTR	chrY:15815488-15815779	Island		Y:14324883-14325218	Y:15815422-15815706	Promoter_Associated_Cell_type_specific
cg02011394	26790302	37	9194502	Y	9254502	F	TSPY4	NM_001164471	TSS1500	chrY:9193597-9194776	Island		Y:9253058-9256190
cg02012379	30653507	37	22917894	Y	21327282	R	RPS4Y2	NM_001039567	TSS200
cg02050847	43656343	37	22918038	Y	21327426	F	RPS4Y2;RPS4Y2	NM_001039567;NM_001039567	1stExon;5'UTR				Y:21327301-21327921
cg02056550	22681329	37	8552374	Y	8612374	F	TTTY18	NR_001550	TSS1500
cg02105393	17612397	37	2804282	Y	2864282	F	ZFY;ZFY;ZFY	NM_003411;NM_001145275;NM_001145276	5'UTR;5'UTR;5'UTR	chrY:2802964-2804283	Island		Y:2862947-2864321	Y:2803970-2804332	Promoter_Associated_Cell_type_specific
cg02107461	72697448	37	14103651	Y	12613651	F				chrY:14107137-14107480	N_Shelf
cg02126249	26671452	37	9194524	Y	9254524	F	TSPY4	NM_001164471	TSS1500	chrY:9193597-9194776	Island		Y:9253058-9256190
cg02129146	64787366	37	7138198	Y	7198198	F				chrY:7141521-7143224	N_Shelf
cg02233183	65747325	37	16634382	Y	15143776	F	NLGN4Y;NLGN4Y	NM_014893;NR_028318	TSS1500;TSS200	chrY:16635739-16636047	N_Shore
cg02233190	74634349	37	22737591	Y	21146979	F	EIF1AY	NM_004681	TSS200	chrY:22737825-22738052	N_Shore		Y:21146854-21147440
cg02272584	53731504	37	8146855	Y	8206855	R				chrY:8147877-8148210	N_Shore
cg02288797	29784405	37	14532022	Y	13042030	F				chrY:14532115-14533600	N_Shore
cg02340092	19620379	37	16945913	Y	15455307	F	NLGN4Y;NLGN4Y;NLGN4Y	NR_028318;NM_014893;NR_028319	Body;Body;Body	chrY:16941822-16942188	S_Shelf
cg02352633	32803433	37	23561638	Y	21971026	F	RBMY2EP	NR_001574	Body
cg02402208	19740380	37	9384707	Y	9994707	F				chrY:9385471-9385777	N_Shore		Y:9993394-9995882
cg02407581	50748309	37	8553302	Y	8613302	R	TTTY18	NR_001550	TSS1500
cg02432075	72614464	37	4870822	Y	4930822	F	PCDH11Y	NM_032971	5'UTR	chrY:4870744-4871225	Island		Y:4930550-4931280
cg02494853	58788384	37	4868397	Y	4928397	R	PCDH11Y;PCDH11Y	NM_032971;NM_032971	5'UTR;1stExon	chrY:4867956-4868586	Island		Y:4927957-4928608
cg02522936	29680371	37	22680010	Y	21089398	F	TTTY10	NR_001542	Body
cg02577797	21692489	37	2802968	Y	2862968	R	ZFY;ZFY;ZFY	NM_003411;NM_001145276;NM_001145275	TSS1500;TSS200;TSS1500	chrY:2802964-2804283	Island		Y:2862947-2864321
cg02582450	43779367	37	14075806	Y	12585806	F				chrY:14075675-14076160	Island		Y:12585676-12586160
cg02606988	57736403	37	9216456	Y	9276456	F	TSPY4;TSPY4	NM_001164471;NM_001164471	Body;Body	chrY:9215484-9216005	S_Shore		Y:9273327-9276468
cg02616328	60761353	37	2803947	Y	2863947	F	ZFY;ZFY;ZFY	NM_003411;NM_001145275;NM_001145276	5'UTR;5'UTR;5'UTR	chrY:2802964-2804283	Island		Y:2862947-2864321
cg02624968	42743346	37	10036321	Y	10646321	F				chrY:10036737-10037179	N_Shore		Y:10645892-10646642	Y:10034909-10036729	Unclassified
cg02730008	28767425	37	15814320	Y	14323714	F	TMSB4Y	NM_004202	TSS1500	chrY:15815488-15815779	N_Shore
cg02802508	54621330	37	9214477	Y	9274477	R	TSPY4;FAM197Y2;TSPY4	NM_001164471;NR_001553;NM_001164471	TSS1500;TSS1500;Body	chrY:9215484-9216005	N_Shore		Y:9273327-9276468
cg02839557	59718411	37	6778641	Y	6838641	F	TBL1Y;TBL1Y;TBL1Y	NM_134259;NM_033284;NM_134258	TSS200;TSS200;TSS200	chrY:6778574-6780028	Island		Y:6838022-6839951
cg02842889	72679367	37	2803127	Y	2863127	R	ZFY;ZFY;ZFY;ZFY	NM_003411;NM_001145276;NM_001145275;NM_001145276	TSS1500;1stExon;TSS1500;5'UTR	chrY:2802964-2804283	Island		Y:2862947-2864321
cg02884332	28630385	37	22737946	Y	21147334	F	EIF1AY	NM_004681	Body	chrY:22737825-22738052	Island		Y:21146854-21147440
cg03052502	31713501	37	9193029	Y	9253029	F	FAM197Y2	NR_001553	TSS1500	chrY:9193597-9194776	N_Shore
cg03055837	13739374	37	16634126	Y	15143520	F	NLGN4Y;NLGN4Y	NR_028318;NM_014893	TSS1500;TSS1500	chrY:16635739-16636047	N_Shore
cg03123709	27808379	37	15817871	Y	14327265	F	TMSB4Y	NM_004202	3'UTR	chrY:15815488-15815779	S_Shelf
cg03155755	52672419	37	9385861	Y	9995861	R				chrY:9385471-9385777	S_Shore		Y:9993394-9995882
cg03244189	14749415	37	21238472	Y	19697860	R	TTTY14	NR_001543	Body	chrY:21238448-21240005	Island		Y:19697854-19699393
cg03258315	55678375	37	14077975	Y	12587975	R				chrY:14077836-14078044	Island		Y:12587870-12588064
cg03266527	59714432	37	15591101	Y	14100495	F	UTY;UTY;UTY	NM_182660;NM_007125;NM_182659	Body;Body;Body	chrY:15591259-15591720	N_Shore		Y:14100298-14101457
cg03278611	32690350	37	16941591	Y	15450985	R	NLGN4Y;NLGN4Y;NLGN4Y	NR_028318;NM_014893;NR_028319	Body;Body;Body	chrY:16941822-16942188	N_Shore
cg03359666	44662374	37	13332435	Y	11792435	R				chrY:13328678-13329051	S_Shelf
cg03416979	22711327	37	23566288	Y	21975676	R				chrY:23566571-23566864	N_Shore
cg03430010	28806409	37	15591607	Y	14101001	R	UTY;UTY;UTY;UTY;UTY;UTY	NM_182660;NM_182660;NM_007125;NM_182659;NM_182659;NM_007125	1stExon;5'UTR;5'UTR;1stExon;5'UTR;1stExon	chrY:15591259-15591720	Island		Y:14100298-14101457	Y:15591332-15591628	Promoter_Associated_Cell_type_specific
cg03441493	23789460	37	14074417	Y	12584417	F				chrY:14074239-14075008	Island		Y:12584321-12585052
cg03443143	44675453	37	9363365	Y	9973365	R	TSPY4;FAM197Y2	NM_001164471;NR_001553	Body;TSS1500	chrY:9363680-9363943	N_Shore		Y:9973136-9976273
cg03515816	69736333	37	9745295	Y	10355295	R				chrY:9745559-9745993	N_Shore		Y:10355060-10355437
cg03515901	37604301	37	3447157	Y	3507157	R	TGIF2LY;TGIF2LY	NM_139214;NM_139214	5'UTR;1stExon
cg03533500	14732308	37	21668420	Y	20127808	R				chrY:21664481-21665063	S_Shelf
cg03535417	51739337	37	9302758	Y	9912758	R	TSPY4;FAM197Y2	NM_001164471;NR_001553	Body;TSS1500	chrY:9302757-9303020	Island		Y:9912245-9915413
cg03601053	38759429	37	15016101	Y	13525495	F	DDX3Y;DDX3Y;DDX3Y	NM_001122665;NM_001122665;NM_004660	5'UTR;1stExon;TSS1500	chrY:15016544-15017298	N_Shore		Y:13525400-13525632
cg03672679	15691417	37	17567897	Y	16077291	F				chrY:17567579-17568617	Island		Y:16076834-16078034
cg03683899	30785408	37	2803070	Y	2863070	R	ZFY;ZFY;ZFY	NM_003411;NM_001145276;NM_001145275	TSS1500;TSS200;TSS1500	chrY:2802964-2804283	Island		Y:2862947-2864321
cg03695421	48715470	37	14074773	Y	12584773	R				chrY:14074239-14075008	Island		Y:12584321-12585052
cg03706273	66610451	37	16635745	Y	15145139	F	NLGN4Y;NLGN4Y;NLGN4Y;NLGN4Y	NM_014893;NR_028318;NM_014893;NR_028319	1stExon;Body;5'UTR;TSS1500	chrY:16635739-16636047	Island		Y:15145134-15146481
cg03750315	42668374	37	22737896	Y	21147284	R	EIF1AY	NM_004681	Body	chrY:22737825-22738052	Island		Y:21146854-21147440
cg03767353	65697342	37	2658057	Y	2718057	R				chrY:2657802-2658099	Island		Y:2717850-2718354
cg03769088	32755391	37	8120126	Y	8180126	R							Y:8180060-8180177
cg03827298	74720388	37	24454927	Y	22864315	R	RBMY1F;RBMY2FP	NM_152585;NR_002193	TSS200;TSS200	chrY:24454804-24455083	Island		Y:22864174-22864502
cg03905640	17667405	37	19625308	Y	18134702	R	FAM41AY2;FAM41AY1	NR_028084;NR_028083	Body;Body
cg03930849	16651508	37	26716289	Y	25125677	R	TTTY4B;TTTY4;TTTY4C	NR_002178;NR_001525;NR_002177	TSS200;TSS200;TSS200
cg04016144	32755398	37	9215053	Y	9275053	R	TSPY4;TSPY4	NM_001164471;NM_001164471	TSS1500;Body	chrY:9215484-9216005	N_Shore		Y:9273327-9276468
cg04021548	59742411	37	16634027	Y	15143421	R	NLGN4Y	NR_028318	TSS1500	chrY:16635739-16636047	N_Shore
cg04023335	61693352	37	14100573	Y	12610573	F				chrY:14100002-14100593	Island		Y:12609727-12610613
cg04042030	60690491	37	6778623	Y	6838623	F	TBL1Y;TBL1Y;TBL1Y	NM_134259;NM_033284;NM_134258	TSS200;TSS200;TSS200	chrY:6778574-6780028	Island		Y:6838022-6839951
cg04123665	68708510	37	6131007	Y	6191007	F				chrY:6133645-6133958	N_Shelf
cg04169747	29742458	37	2655740	Y	2715740	R	SRY;SRY	NM_003140;NM_003140	5'UTR;1stExon	chrY:2657802-2658099	N_Shelf
cg04170994	14670333	37	20488293	Y	18947681	R	LOC401630;LOC401629	NR_002161;NR_002160	TSS200;TSS200	chrY:20488010-20488557	Island		Y:18946941-18947932
cg04193779	29756474	37	9170562	Y	9230562	R	TTTY20	NR_001546	Body	chrY:9174129-9174443	N_Shelf
cg04303809	57695334	37	14649201	Y	13159211	F				chrY:14649050-14649669	Island		Y:13158562-13159806
cg04351468	56668440	37	9158941	Y	9218941	F	RBMY1A3P	NR_001547	Body
cg04419680	53721318	37	16637061	Y	15146455	R	NLGN4Y;NLGN4Y;NLGN4Y	NR_028318;NM_014893;NR_028319	Body;5'UTR;Body	chrY:16635739-16636047	S_Shore		Y:15145134-15146481
cg04448376	63722507	37	15591617	Y	14101011	F	UTY;UTY;UTY;UTY;UTY;UTY	NM_182660;NM_182660;NM_007125;NM_182659;NM_182659;NM_007125	1stExon;5'UTR;5'UTR;1stExon;5'UTR;1stExon	chrY:15591259-15591720	Island		Y:14100298-14101457	Y:15591332-15591628	Promoter_Associated_Cell_type_specific
cg04462340	45619496	37	13911503	Y	12421503	R				chrY:13910043-13910469	S_Shore
cg04477336	17797356	37	3447814	Y	3507814	F	TGIF2LY	NM_139214	Body
cg04493908	26671318	37	7426653	Y	7486653	R				chrY:7428179-7428424	N_Shore
cg04559508	67748477	37	9387798	Y	9997798	R				chrY:9385471-9385777	S_Shelf
cg04576441	61635501	37	15866837	Y	14376231	R				chrY:15863345-15864834	S_Shelf
cg04689676	52679475	37	7142046	Y	7202046	F	PRKY	NR_028062	Body	chrY:7141521-7143224	Island		Y:7201522-7203224
cg04691144	72804470	37	16634373	Y	15143767	F	NLGN4Y;NLGN4Y	NM_014893;NR_028318	TSS1500;TSS200	chrY:16635739-16636047	N_Shore
cg04790916	10674308	37	15591260	Y	14100654	R	UTY;UTY;UTY	NM_182660;NM_007125;NM_182659	Body;Body;Body	chrY:15591259-15591720	Island		Y:14100298-14101457
cg04792227	41608391	37	17568097	Y	16077491	F				chrY:17567579-17568617	Island		Y:16076834-16078034
cg04817258	56633465	37	6117321	Y	6177321	F				chrY:6114064-6114584	S_Shelf
cg04831594	33629453	37	8501021	Y	8561021	R							Y:8560750-8561060
cg04840163	21717353	37	2804320	Y	2864320	R	ZFY;ZFY;ZFY	NM_003411;NM_001145275;NM_001145276	5'UTR;5'UTR;5'UTR	chrY:2802964-2804283	S_Shore		Y:2862947-2864321	Y:2803970-2804332	Promoter_Associated_Cell_type_specific
cg04864270	35712314	37	13477005	Y	11937005	F				chrY:13477252-13478448	N_Shore		Y:11936881-11939116
cg04958669	18607314	37	9342990	Y	9952990	R	TSPY4	NM_001164471	Body	chrY:9343351-9343614	N_Shore		Y:9952798-9955960
cg04964672	44754509	37	7428198	Y	7488198	R				chrY:7428179-7428424	Island		Y:7488180-7488424
cg05051262	27733467	37	23566572	Y	21975960	R				chrY:23566571-23566864	Island		Y:21975960-21976252
cg05098815	51733378	37	9449618	Y	10059618	R	RBMY3AP	NR_001573	Body
cg05128824	28638322	37	15015176	Y	13524570	F	DDX3Y	NM_001122665	TSS1500	chrY:15016544-15017298	N_Shore
cg05163709	14682387	37	7141248	Y	7201248	R	PRKY	NR_028062	TSS1500	chrY:7141521-7143224	N_Shore
cg05202434	23678461	37	8571846	Y	8631846	F	TTTY19	NR_001549	TSS1500
cg05213048	32755394	37	14100276	Y	12610276	R				chrY:14100002-14100593	Island		Y:12609727-12610613
cg05230942	11719498	37	21155270	Y	19614658	R	CD24;TTTY14	NM_013230;NR_001543	TSS1500;Body	chrY:21154603-21155040	S_Shore
cg05367916	49792379	37	6172783	Y	6232783	F				chrY:6173546-6173839	N_Shore
cg05378695	58773343	37	9528418	Y	10138418	F	TTTY8;TTTY8B	NR_001533;NR_003591	TSS1500;TSS1500
cg05408674	25687314	37	6136711	Y	6196711	F				chrY:6134498-6134748	S_Shore
cg05480730	17786476	37	7142073	Y	7202073	R	PRKY	NR_028062	Body	chrY:7141521-7143224	Island		Y:7201522-7203224
cg05530472	16725505	37	6742689	Y	6802689	R	AMELY	NM_001143	TSS1500
cg05544622	58654334	37	9303646	Y	9913646	F	TSPY1;TSPY4	NM_003308;NM_001164471	TSS1500;Body	chrY:9303622-9303934	Island		Y:9912245-9915413
cg05557315	56658481	37	9476544	Y	10086544	F				chrY:9478175-9478445	N_Shore
cg05608794	11656305	37	14649668	Y	13159678	F				chrY:14649050-14649669	Island		Y:13158562-13159806
cg05618150	43793327	37	7140718	Y	7200718	R	PRKY	NR_028062	TSS1500	chrY:7141521-7143224	N_Shore		Y:7200483-7201117	Y:7140535-7140871	Unclassified_Cell_type_specific
cg05621349	31682310	37	21729069	Y	20188457	R	CYorf15A	NM_001005852	TSS200	chrY:21729143-21729556	N_Shore		Y:20188289-20189188
cg05672930	29725337	37	21729555	Y	20188943	F	CYorf15A	NM_001005852	5'UTR	chrY:21729143-21729556	Island		Y:20188289-20189188
cg05678960	44701404	37	6133838	Y	6193838	F				chrY:6133645-6133958	Island		Y:6192225-6194784
cg05725925	19754353	37	21729058	Y	20188446	R	CYorf15A	NM_001005852	TSS200	chrY:21729143-21729556	N_Shore		Y:20188289-20189188
cg05782707	16715378	37	9641402	Y	10251402	R	TTTY22	NR_001539	Body
cg05865243	60680491	37	6114255	Y	6174255	R	TSPY2	NM_022573	TSS200	chrY:6114064-6114584	Island		Y:6174065-6175048
cg05890011	34638415	37	14774195	Y	13283589	R	TTTY15	NR_001545	TSS200				Y:13283313-13283629
cg05939513	65721498	37	16942232	Y	15451626	F	NLGN4Y;NLGN4Y;NLGN4Y	NR_028318;NM_014893;NR_028319	Body;Body;Body	chrY:16941822-16942188	S_Shore		Y:15451217-15451776
cg05940236	44644346	37	15017297	Y	13526691	R	DDX3Y;DDX3Y	NM_001122665;NM_004660	Body;Body	chrY:15016544-15017298	Island		Y:13525835-13526872
cg05954446	23754509	37	6738929	Y	6798929	R	AMELY	NM_001143	Body
cg05964935	26701476	37	13462412	Y	11922412	F				chrY:13462591-13463914	N_Shore		Y:11921928-11924473
cg05999368	29708344	37	24044078	Y	22453466	R				chrY:24040559-24040857	S_Shelf
cg06060201	13677314	37	20488280	Y	18947668	R	LOC401630;LOC401629	NR_002161;NR_002160	TSS200;TSS200	chrY:20488010-20488557	Island		Y:18946941-18947932
cg06065495	26611336	37	21666309	Y	20125697	R	BCORL2	NR_002923	TSS1500	chrY:21664481-21665063	S_Shore
cg06231362	54718487	37	21726406	Y	20185794	F				chrY:21729143-21729556	N_Shelf
cg06237805	12636386	37	8147958	Y	8207958	F				chrY:8147877-8148210	Island		Y:8207555-8208234
cg06247034	34647383	37	16634255	Y	15143649	F	NLGN4Y;NLGN4Y	NR_028318;NM_014893	TSS1500;TSS1500	chrY:16635739-16636047	N_Shore
cg06322277	28786458	37	22917937	Y	21327325	F	RPS4Y2	NM_001039567	TSS200				Y:21327301-21327921
cg06479204	38626504	37	15591533	Y	14100927	R	UTY;UTY;UTY	NM_182660;NM_182659;NM_007125	1stExon;1stExon;1stExon	chrY:15591259-15591720	Island		Y:14100298-14101457	Y:15591332-15591628	Promoter_Associated_Cell_type_specific
cg06502680	45617388	37	21728952	Y	20188340	R	CYorf15A	NM_001005852	TSS1500	chrY:21729143-21729556	N_Shore		Y:20188289-20189188
cg06558765	19637506	37	2803610	Y	2863610	F	ZFY;ZFY;ZFY;ZFY;ZFY	NM_003411;NM_001145275;NM_003411;NM_001145275;NM_001145276	5'UTR;1stExon;1stExon;5'UTR;5'UTR	chrY:2802964-2804283	Island		Y:2862947-2864321
cg06576965	28746314	37	8551551	Y	8611551	R	TTTY18	NR_001550	Body
cg06587955	36701322	37	9368165	Y	9978165	F	TSPY4	NM_001164471	3'UTR	chrY:9364545-9364859	S_Shelf
cg06628792	19665466	37	21240004	Y	19699392	F	TTTY14	NR_001543	TSS1500	chrY:21238448-21240005	Island		Y:19697854-19699393
cg06636270	63688357	37	9173300	Y	9233300	R	TTTY20	NR_001546	TSS1500	chrY:9174129-9174443	N_Shore		Y:9233199-9235875
cg06855731	72796306	37	9931079	Y	10541079	F				chrY:9930123-9930391	S_Shore
cg06865724	49629319	37	24445690	Y	22855078	F	TTTY5	NR_001541	TSS1500
cg07456370	70702394	37	15863486	Y	14372880	F				chrY:15863345-15864834	Island		Y:14372689-14374399
cg07607525	39677319	37	7142752	Y	7202752	F	PRKY	NR_028062	Body	chrY:7141521-7143224	Island		Y:7201522-7203224
cg07728631	35803501	37	14100068	Y	12610068	F				chrY:14100002-14100593	Island		Y:12609727-12610613
cg07731488	69761350	37	21729314	Y	20188702	F	CYorf15A;CYorf15A	NM_001005852;NM_001005852	1stExon;5'UTR	chrY:21729143-21729556	Island		Y:20188289-20189188
cg07747963	30725447	37	22917087	Y	21326475	R	RPS4Y2	NM_001039567	TSS1500
cg07765982	58716480	37	6263841	Y	6323841	F	TTTY1;LOC100101116	NR_001538;NR_003589	Body;Body
cg07795413	20767337	37	16733930	Y	15243324	F	NLGN4Y;NLGN4Y;NLGN4Y;NLGN4Y;NLGN4Y	NM_001164238;NR_028318;NM_014893;NM_001164238;NR_028319	5'UTR;Body;5'UTR;1stExon;Body
cg07851521	66634501	37	6113261	Y	6173261	F	TSPY2	NM_022573	TSS1500	chrY:6114064-6114584	N_Shore
cg07939587	28609403	37	2657936	Y	2717936	F				chrY:2657802-2658099	Island		Y:2717850-2718354
cg07950979	33721323	37	15451782	Y	13961176	F	UTY;UTY;UTY	NM_182660;NM_007125;NM_182659	Body;Body;Body
cg08045599	51651362	37	7140572	Y	7200572	R	PRKY	NR_028062	TSS1500	chrY:7141521-7143224	N_Shore		Y:7200483-7201117	Y:7140535-7140871	Unclassified_Cell_type_specific
cg08053115	62663423	37	9605072	Y	10215072	R	TTTY1;LOC100101116	NR_001538;NR_003589	Body;Body
cg08160949	31700426	37	8150875	Y	8210875	F				chrY:8147877-8148210	S_Shelf
cg08242338	17645477	37	6114379	Y	6174379	R	TSPY2	NM_022573	1stExon	chrY:6114064-6114584	Island		Y:6174065-6175048
cg08258654	11782430	37	9237650	Y	9297650	R	TSPY4;TSPY4;TSPY3	NM_001164471;NM_001164471;NM_001077697	Body;Body;Body	chrY:9235830-9236350	S_Shore
cg08265308	67794346	37	28555550	Y	26964938	R				chrY:28555535-28555932	Island		Y:26964904-26965320
cg08314875	14668461	37	15015601	Y	13524995	F	DDX3Y;DDX3Y	NM_001122665;NM_004660	TSS1500;TSS1500	chrY:15016544-15017298	N_Shore
cg08357313	27623475	37	9161051	Y	9221051	F	RBMY1A3P	NR_001547	TSS1500
cg08455548	21731485	37	4867968	Y	4927968	R	PCDH11Y	NM_032971	TSS1500	chrY:4867956-4868586	Island		Y:4927957-4928608
cg08528516	50744305	37	15015995	Y	13525389	R	DDX3Y;DDX3Y	NM_001122665;NM_004660	TSS200;TSS1500	chrY:15016544-15017298	N_Shore
cg08593141	34654499	37	15866447	Y	14375841	F				chrY:15863345-15864834	S_Shore
cg08596608	39727352	37	14533505	Y	13043513	F				chrY:14532115-14533600	Island		Y:13042134-13043735
cg08635406	52656319	37	9214483	Y	9274483	R	TSPY4;FAM197Y2;TSPY4	NM_001164471;NR_001553;NM_001164471	TSS1500;TSS1500;Body	chrY:9215484-9216005	N_Shore		Y:9273327-9276468
cg08673225	10730369	37	2708972	Y	2768972	F	RPS4Y1	NM_001008	TSS1500
cg08680991	55682484	37	6131963	Y	6191963	F				chrY:6133645-6133958	N_Shore
cg08702825	38775396	37	8148094	Y	8208094	R				chrY:8147877-8148210	Island		Y:8207555-8208234
cg08715207	16762464	37	22737969	Y	21147357	R	EIF1AY	NM_004681	Body	chrY:22737825-22738052	Island		Y:21146854-21147440
cg08739478	51627330	37	8145779	Y	8205779	F				chrY:8147877-8148210	N_Shelf
cg08816194	21792399	37	16733442	Y	15242836	F	NLGN4Y;NLGN4Y;NLGN4Y;NLGN4Y	NM_001164238;NR_028318;NM_014893;NR_028319	TSS1500;Body;5'UTR;Body
cg08820785	37658307	37	22738029	Y	21147417	F	EIF1AY	NM_004681	Body	chrY:22737825-22738052	Island		Y:21146854-21147440
cg08921682	56707478	37	6891543	Y	6951543	F	TBL1Y;TBL1Y;TBL1Y	NM_134259;NM_033284;NM_134258	5'UTR;5'UTR;5'UTR
cg09081202	71700446	37	22735320	Y	21144708	R				chrY:22737825-22738052	N_Shelf
cg09093035	27604389	37	14074689	Y	12584689	R				chrY:14074239-14075008	Island		Y:12584321-12585052
cg09197443	63655325	37	14107195	Y	12617195	F				chrY:14107137-14107480	Island		Y:12617138-12617480
cg09223632	28727313	37	10033460	Y	10643460	R				chrY:10032933-10034686	Island		Y:10643030-10644855	Y:10033285-10033765	Promoter_Associated
cg09228985	27610431	37	21666078	Y	20125466	R	BCORL2	NR_002923	TSS1500	chrY:21664481-21665063	S_Shore
cg09230658	53682474	37	14081314	Y	12591314	F				chrY:14077836-14078044	S_Shelf
cg09300505	58719346	37	16942154	Y	15451548	R	NLGN4Y;NLGN4Y;NLGN4Y	NR_028318;NM_014893;NR_028319	Body;Body;Body	chrY:16941822-16942188	Island		Y:15451217-15451776
cg09350919	23790340	37	9365070	Y	9975070	F	TSPY3;TSPY4	NM_001077697;NM_001164471	TSS1500;Body	chrY:9365289-9365809	N_Shore		Y:9973136-9976273
cg09408193	20795464	37	20501241	Y	18960629	F				chrY:20499841-20500053	S_Shore		Y:18960006-18967102
cg09460641	44630450	37	9385586	Y	9995586	F				chrY:9385471-9385777	Island		Y:9993394-9995882
cg09546548	67801307	37	7141818	Y	7201818	F	PRKY	NR_028062	TSS200	chrY:7141521-7143224	Island		Y:7201522-7203224
cg09595415	60769402	37	2655942	Y	2715942	R	SRY	NM_003140	TSS200	chrY:2657802-2658099	N_Shore
cg09703571	58734492	37	4867908	Y	4927908	F	PCDH11Y	NM_032971	TSS1500	chrY:4867956-4868586	N_Shore
cg09728865	18685475	37	6780027	Y	6840027	F	TBL1Y;TBL1Y;TBL1Y	NM_134259;NM_033284;NM_134258	5'UTR;5'UTR;5'UTR	chrY:6778574-6780028	Island
cg09730640	38669497	37	14533708	Y	13043716	R				chrY:14532115-14533600	S_Shore		Y:13042134-13043735
cg09732580	31644395	37	15012764	Y	13522158	F				chrY:15016544-15017298	N_Shelf
cg09748856	53707382	37	16636697	Y	15146091	F	NLGN4Y;NLGN4Y;NLGN4Y	NR_028318;NM_014893;NR_028319	Body;5'UTR;Body	chrY:16636290-16636991	Island		Y:15145134-15146481
cg09804407	38775346	37	16733251	Y	15242645	F	NLGN4Y;NLGN4Y;NLGN4Y;NLGN4Y	NM_001164238;NR_028318;NM_014893;NR_028319	TSS1500;Body;5'UTR;Body
cg09829904	70657476	37	2823782	Y	2883782	F	ZFY;ZFY;ZFY	NM_001145276;NM_003411;NM_001145275	Body;Body;5'UTR
cg09856092	69773355	37	15016590	Y	13525984	F	DDX3Y;DDX3Y	NM_004660;NM_001122665	TSS200;5'UTR	chrY:15016544-15017298	Island		Y:13525835-13526872
cg09898573	60652492	37	14100824	Y	12610824	R				chrY:14100002-14100593	S_Shore
cg10051237	34608389	37	14074025	Y	12584025	R				chrY:14074239-14075008	N_Shore
cg10067523	74698434	37	8681688	Y	8741688	R	TTTY11	NR_001548	Body
cg10076560	19623402	37	21729144	Y	20188532	F	CYorf15A	NM_001005852	TSS200	chrY:21729143-21729556	Island		Y:20188289-20189188
cg10172760	69736324	37	22736833	Y	21146221	R	EIF1AY	NM_004681	TSS1500	chrY:22737825-22738052	N_Shore
cg10213302	58784432	37	2802975	Y	2862975	R	ZFY;ZFY;ZFY	NM_003411;NM_001145276;NM_001145275	TSS1500;TSS200;TSS1500	chrY:2802964-2804283	Island		Y:2862947-2864321
cg10239257	46698374	37	9366496	Y	9976496	F	TSPY4;TSPY3	NM_001164471;NM_001077697	Body;Body	chrY:9364545-9364859	S_Shore
cg10252249	51767492	37	20508275	Y	18967663	F				chrY:20508190-20508452	Island		Y:18967273-18967809
cg10267609	27741501	37	24453757	Y	22863145	R	RBMY1F;RBMY2FP	NM_152585;NR_002193	TSS1500;TSS1500	chrY:24454804-24455083	N_Shore		Y:22862901-22863191
cg10338539	32639331	37	2655977	Y	2715977	R	SRY	NM_003140	TSS200	chrY:2657802-2658099	N_Shore
cg10363397	69793439	37	15864778	Y	14374172	R				chrY:15863345-15864834	Island		Y:14372689-14374399
cg10422744	46777331	37	16632438	Y	15141832	R				chrY:16635739-16636047	N_Shelf
cg10465579	71783483	37	4867963	Y	4927963	R	PCDH11Y	NM_032971	TSS1500	chrY:4867956-4868586	Island		Y:4927957-4928608
cg10557773	68601318	37	2801877	Y	2861877	R	ZFY	NM_001145276	TSS1500	chrY:2802964-2804283	N_Shore
cg10593480	37626432	37	22738771	Y	21148159	R	EIF1AY	NM_004681	Body	chrY:22737825-22738052	S_Shore
cg10620659	66627494	37	22737391	Y	21146779	R	EIF1AY	NM_004681	TSS1500	chrY:22737825-22738052	N_Shore
cg10646950	41622485	37	20748782	Y	19208170	R	HSFY1;TTTY9B;HSFY2;HSFY2;TTTY9A;HSFY1	NM_152584;NR_002159;NM_001001877;NR_003509;NR_001530;NR_003510	Body;Body;Body;Body;Body;Body
cg10666546	13789312	37	23566863	Y	21976251	F				chrY:23566571-23566864	Island		Y:21975960-21976252
cg10691859	50703355	37	21041339	Y	19500727	F	NCRNA00185	NR_001544	TSS1500
cg10698069	32701326	37	15016598	Y	13525992	R	DDX3Y;DDX3Y	NM_004660;NM_001122665	TSS200;5'UTR	chrY:15016544-15017298	Island		Y:13525835-13526872
cg10799208	28633354	37	22681436	Y	21090824	R	TTTY10	NR_001542	TSS1500
cg10811597	26631434	37	21239219	Y	19698607	F	TTTY14	NR_001543	Body	chrY:21238448-21240005	Island		Y:19697854-19699393
cg10835413	28657307	37	10035202	Y	10645202	R				chrY:10036737-10037179	N_Shore		Y:10645050-10645368	Y:10034909-10036729	Unclassified
cg10841270	11655423	37	22917104	Y	21326492	F	RPS4Y2	NM_001039567	TSS1500
cg10959847	19781334	37	9707927	Y	10317927	F				chrY:9706548-9706841	S_Shore
cg10990737	42615324	37	16637142	Y	15146536	R	NLGN4Y;NLGN4Y;NLGN4Y	NR_028318;NM_014893;NR_028319	Body;5'UTR;Body	chrY:16635739-16636047	S_Shore
cg11021362	46741490	37	23756676	Y	22166064	F	TTTY13	NR_001537	TSS200
cg11131351	65756460	37	2802287	Y	2862287	R	ZFY;ZFY;ZFY	NM_003411;NM_001145276;NM_001145275	TSS1500;TSS1500;TSS1500	chrY:2802964-2804283	N_Shore
cg11225091	21723504	37	22737663	Y	21147051	R	EIF1AY;EIF1AY	NM_004681;NM_004681	5'UTR;1stExon	chrY:22737825-22738052	N_Shore		Y:21146854-21147440
cg11684211	53603341	37	21239607	Y	19698995	R	TTTY14	NR_001543	TSS1500	chrY:21238448-21240005	Island		Y:19697854-19699393
cg11816202	57735309	37	21239332	Y	19698720	R	TTTY14	NR_001543	TSS200	chrY:21238448-21240005	Island		Y:19697854-19699393
cg11898347	24804430	37	2655866	Y	2715866	R	SRY	NM_003140	TSS200	chrY:2657802-2658099	N_Shore
cg12456573	53741462	37	6134650	Y	6194650	R				chrY:6134498-6134748	Island		Y:6192225-6194784
cg13252613	34612508	37	9747748	Y	10357748	F	LOC100101121;TTTY23	NR_003593;NR_001540	TSS1500;TSS1500	chrY:9745559-9745993	S_Shore
cg13268984	42676334	37	15863367	Y	14372761	F				chrY:15863345-15864834	Island		Y:14372689-14374399	Y:15863095-15863437	Unclassified_Cell_type_specific
cg13308744	11718491	37	22736584	Y	21145972	R	EIF1AY	NM_004681	TSS1500	chrY:22737825-22738052	N_Shore
cg13365400	61745505	37	27210334	Y	25619722	F	TTTY4B;TTTY4C;TTTY4	NR_002178;NR_002177;NR_001525	Body;Body;Body
cg13419214	28613324	37	6341961	Y	6401961	R	TTTY8B;TTTY8	NR_003591;NR_001533	TSS1500;TSS1500
cg13618458	66692478	37	6775803	Y	6835803	R				chrY:6778574-6780028	N_Shelf
cg13654344	37611399	37	2654978	Y	2714978	F	SRY;SRY	NM_003140;NM_003140	3'UTR;1stExon	chrY:2657802-2658099	N_Shelf
cg13765957	26740473	37	21208621	Y	19668009	R	TTTY14	NR_001543	Body				Y:19667923-19668381
cg13805219	33633498	37	6137453	Y	6197453	R				chrY:6133645-6133958	S_Shelf
cg13808036	47649309	37	24453658	Y	22863046	F	RBMY1F;RBMY2FP	NM_152585;NR_002193	TSS1500;TSS1500	chrY:24454804-24455083	N_Shore		Y:22862901-22863191
cg13845521	57687487	37	21238886	Y	19698274	F	TTTY14	NR_001543	Body	chrY:21238448-21240005	Island		Y:19697854-19699393
cg13851368	36601306	37	14074873	Y	12584873	R				chrY:14074239-14075008	Island		Y:12584321-12585052
cg13861458	20745423	37	9304971	Y	9914971	R	TSPY1;TSPY4	NM_003308;NM_001164471	1stExon;Body	chrY:9304474-9305072	Island		Y:9912245-9915413
cg13884608	22723452	37	5608629	Y	5668629	F	PCDH11Y	NM_032973	3'UTR
cg14005657	63658460	37	9365108	Y	9975108	F	TSPY3;TSPY4	NM_001077697;NM_001164471	TSS1500;Body	chrY:9365289-9365809	N_Shore		Y:9973136-9976273
cg14029254	22794318	37	22918261	Y	21327649	R	RPS4Y2	NM_001039567	Body				Y:21327301-21327921
cg14133106	27738492	37	14652924	Y	13162934	R				chrY:14649050-14649669	S_Shelf
cg14151065	69684374	37	19678535	Y	18187929	R				chrY:19679723-19679935	N_Shore		Y:18181458-18188553
cg14157445	10688348	37	14774019	Y	13283413	R	TTTY15	NR_001545	TSS1500				Y:13283313-13283629
cg14170959	68782424	37	2802217	Y	2862217	F	ZFY;ZFY;ZFY	NM_003411;NM_001145276;NM_001145275	TSS1500;TSS1500;TSS1500	chrY:2802964-2804283	N_Shore
cg14180491	20697418	37	15016705	Y	13526099	F	DDX3Y;DDX3Y;DDX3Y	NM_001122665;NM_004660;NM_004660	5'UTR;5'UTR;1stExon	chrY:15016544-15017298	Island		Y:13525835-13526872
cg14210405	64629454	37	9930240	Y	10540240	R				chrY:9930123-9930391	Island		Y:10539991-10540977
cg14248084	29672416	37	14076009	Y	12586009	R				chrY:14075675-14076160	Island		Y:12585676-12586160
cg14273923	16749405	37	28555912	Y	26965300	F				chrY:28555535-28555932	Island		Y:26964904-26965320
cg14303457	42658429	37	14537211	Y	13047219	F				chrY:14532115-14533600	S_Shelf
cg14442616	50746479	37	15031167	Y	13540561	F	DDX3Y;DDX3Y	NM_004660;NM_001122665	3'UTR;3'UTR
cg14463736	31733355	37	15817372	Y	14326766	F	TMSB4Y	NM_004202	3'UTR	chrY:15815488-15815779	S_Shore
cg14466580	64807429	37	10037020	Y	10647020	R				chrY:10036737-10037179	Island		Y:10646738-10647868
cg14467015	53763328	37	23757241	Y	22166629	F	TTTY13	NR_001537	TSS1500
cg14492024	34697326	37	21729049	Y	20188437	R	CYorf15A	NM_001005852	TSS200	chrY:21729143-21729556	N_Shore		Y:20188289-20189188
cg14526044	45715415	37	2802103	Y	2862103	R	ZFY;ZFY;ZFY	NM_003411;NM_001145276;NM_001145275	TSS1500;TSS1500;TSS1500	chrY:2802964-2804283	N_Shore
cg14671357	33748352	37	7676811	Y	7736811	R	TTTY12	NR_001551	Body
cg14720093	31668374	37	10033382	Y	10643382	F				chrY:10032933-10034686	Island		Y:10643030-10644855	Y:10033285-10033765	Promoter_Associated
cg14741114	16799481	37	14774198	Y	13283592	R	TTTY15	NR_001545	TSS200				Y:13283313-13283629
cg14742615	14627388	37	17569363	Y	16078757	F				chrY:17567579-17568617	S_Shore
cg14778208	32639412	37	7569246	Y	7629246	F	TTTY16	NR_001552	Body
cg14931215	74748349	37	21867702	Y	20327090	R	KDM5D;KDM5D;KDM5D	NM_001146705;NM_004653;NM_001146706	3'UTR;3'UTR;3'UTR
cg14933403	32771472	37	7146170	Y	7206170	F	PRKY	NR_028062	Body	chrY:7141521-7143224	S_Shelf
cg14972466	18655424	37	2802332	Y	2862332	F	ZFY;ZFY;ZFY	NM_003411;NM_001145276;NM_001145275	TSS1500;TSS1500;TSS1500	chrY:2802964-2804283	N_Shore
cg15027426	26626503	37	21664604	Y	20123992	R	BCORL2	NR_002923	Body	chrY:21664481-21665063	Island		Y:20123793-20124451
cg15059553	12650335	37	22737505	Y	21146893	F	EIF1AY	NM_004681	TSS200	chrY:22737825-22738052	N_Shore		Y:21146854-21147440
cg15183843	61670336	37	14529720	Y	13039728	R				chrY:14532115-14533600	N_Shelf
cg15197499	50711382	37	6778939	Y	6838939	F	TBL1Y;TBL1Y;TBL1Y;TBL1Y;TBL1Y;TBL1Y	NM_134259;NM_134259;NM_033284;NM_134258;NM_134258;NM_033284	1stExon;5'UTR;5'UTR;1stExon;5'UTR;1stExon	chrY:6778574-6780028	Island		Y:6838022-6839951
cg15273954	37614482	37	14773684	Y	13283078	F	TTTY15	NR_001545	TSS1500
cg15281205	51715444	37	21100472	Y	19559860	R	TTTY14	NR_001543	Body
cg15295597	19759336	37	4868368	Y	4928368	R	PCDH11Y;PCDH11Y	NM_032971;NM_032971	5'UTR;1stExon	chrY:4867956-4868586	Island		Y:4927957-4928608
cg15329860	25600406	37	21906636	Y	20366024	F	KDM5D;KDM5D;KDM5D;KDM5D;KDM5D;KDM5D	NM_001146706;NM_001146705;NM_004653;NM_001146705;NM_004653;NM_001146706	1stExon;5'UTR;1stExon;1stExon;5'UTR;5'UTR				Y:20365988-20366101
cg15345074	48773449	37	21239461	Y	19698849	R	TTTY14	NR_001543	TSS200	chrY:21238448-21240005	Island		Y:19697854-19699393
cg15422579	13738391	37	22737424	Y	21146812	R	EIF1AY	NM_004681	TSS200	chrY:22737825-22738052	N_Shore
cg15429127	66807331	37	15016579	Y	13525973	F	DDX3Y;DDX3Y	NM_004660;NM_001122665	TSS200;5'UTR	chrY:15016544-15017298	Island		Y:13525835-13526872
cg15431336	41711378	37	4872931	Y	4932931	F	PCDH11Y	NM_032971	5'UTR	chrY:4870744-4871225	S_Shore
cg15462332	50633401	37	24052532	Y	22461920	R	RBMY1D;RBMY1E;RBMY1B	NM_001006120;NM_001006118;NM_001006121	Body;Body;Body
cg15516537	46765361	37	24036882	Y	22446270	R	RBMY1D;RBMY1A1;RBMY1E;RBMY1B	NM_001006120;NM_005058;NM_001006118;NM_001006121	Body;Body;Body;Body	chrY:24040559-24040857	N_Shelf
cg15563434	58623357	37	2657879	Y	2717879	F				chrY:2657802-2658099	Island		Y:2717850-2718354
cg15662272	68692348	37	21906974	Y	20366362	F	KDM5D;KDM5D;KDM5D	NM_001146706;NM_001146705;NM_004653	TSS200;TSS200;TSS200				Y:20366223-20366376
cg15682806	60729467	37	9747821	Y	10357821	R	LOC100101121;TTTY23	NR_003593;NR_001540	TSS1500;TSS1500	chrY:9745559-9745993	S_Shore
cg15682993	12787453	37	21729251	Y	20188639	R	CYorf15A;CYorf15A	NM_001005852;NM_001005852	1stExon;5'UTR	chrY:21729143-21729556	Island		Y:20188289-20189188
cg15700967	21707349	37	6954228	Y	7014228	F	TBL1Y;TBL1Y;TBL1Y	NM_134259;NM_134258;NM_033284	Body;Body;Body				Y:7013879-7014229
cg15746461	25674450	37	14774193	Y	13283587	R	TTTY15	NR_001545	TSS200				Y:13283313-13283629
cg15758480	60631394	37	13914013	Y	12424013	F				chrY:13910043-13910469	S_Shelf
cg15781156	66623406	37	7569967	Y	7629967	F	TTTY16	NR_001552	TSS1500
cg15794778	61777491	37	21665021	Y	20124409	R	BCORL2	NR_002923	Body	chrY:21664481-21665063	Island		Y:20123793-20124451
cg15810474	17788302	37	9306450	Y	9916450	F	TSPY1;TSPY4	NM_003308;NM_001164471	Body;Body	chrY:9304474-9305072	S_Shore
cg15849038	23660358	37	6172428	Y	6232428	F				chrY:6173546-6173839	N_Shore
cg15935877	37735391	37	9303715	Y	9913715	F	TSPY1;TSPY4	NM_003308;NM_001164471	TSS1500;Body	chrY:9303622-9303934	Island		Y:9912245-9915413
cg16292375	24702445	37	19691502	Y	18200896	F	LOC401629;LOC401630	NR_002160;NR_002161	TSS200;TSS200	chrY:19691214-19691762	Island		Y:18200609-18201614
cg16552926	51635410	37	23694891	Y	22104279	R				chrY:23696580-23696878	N_Shore
cg16626452	40780301	37	9195514	Y	9255514	R	TSPY4	NM_001164471	1stExon	chrY:9195206-9195726	Island		Y:9253058-9256190
cg16894943	15668458	37	20488269	Y	18947657	R	LOC401630;LOC401629	NR_002161;NR_002160	TSS200;TSS200	chrY:20488010-20488557	Island		Y:18946941-18947932
cg17115812	40680399	37	19678528	Y	18187922	R				chrY:19679723-19679935	N_Shore		Y:18181458-18188553
cg17430262	34641308	37	14649051	Y	13159061	R				chrY:14649050-14649669	Island		Y:13158562-13159806
cg17560699	37604404	37	15593045	Y	14102439	F	UTY;UTY;UTY	NM_182659;NM_007125;NM_182660	TSS1500;TSS1500;TSS1500	chrY:15591259-15591720	S_Shore
cg17651935	38698349	37	14078666	Y	12588666	F				chrY:14077836-14078044	S_Shore
cg17660627	23653451	37	21729665	Y	20189053	F	CYorf15A	NM_001005852	5'UTR	chrY:21729143-21729556	S_Shore		Y:20188289-20189188
cg17741448	15746504	37	22917782	Y	21327170	F	RPS4Y2	NM_001039567	TSS200
cg17769199	28743344	37	9193058	Y	9253058	F	FAM197Y2	NR_001553	TSS1500	chrY:9193597-9194776	N_Shore		Y:9253058-9256190
cg17812515	38646365	37	15863901	Y	14373295	R				chrY:15863345-15864834	Island		Y:14372689-14374399
cg17816615	49672410	37	15019332	Y	13528726	F	DDX3Y;DDX3Y	NM_001122665;NM_004660	Body;Body	chrY:15016544-15017298	S_Shelf
cg17834650	47755452	37	9214205	Y	9274205	F	FAM197Y2;TSPY4	NR_001553;NM_001164471	TSS1500;Body	chrY:9215484-9216005	N_Shore		Y:9273327-9276468
cg17837162	69810325	37	9340946	Y	9950946	F	TSPY4	NM_001164471	Body	chrY:9343351-9343614	N_Shelf
cg17913570	26693361	37	9382523	Y	9992523	R				chrY:9385471-9385777	N_Shelf
cg17939569	73757458	37	27009430	Y	25418818	F	DAZ2;DAZ4;DAZ3;DAZ2;DAZ4	NM_001005785;NM_001005375;NM_020364;NM_001005786;NM_020420	Body;Body;Body;Body;Body
cg17972491	10690327	37	6742726	Y	6802726	R	AMELY	NM_001143	TSS1500
cg18032798	71668419	37	15816361	Y	14325755	R	TMSB4Y	NM_004202	Body	chrY:15815488-15815779	S_Shore		Y:14325718-14325771
cg18058072	19698435	37	2807288	Y	2867288	R	ZFY;ZFY;ZFY	NM_003411;NM_001145275;NM_001145276	5'UTR;5'UTR;5'UTR	chrY:2802964-2804283	S_Shelf
cg18077436	47779318	37	15016622	Y	13526016	R	DDX3Y;DDX3Y	NM_004660;NM_001122665	TSS200;5'UTR	chrY:15016544-15017298	Island		Y:13525835-13526872
cg18085787	61707444	37	14646665	Y	13156674	R				chrY:14649050-14649669	N_Shelf
cg18113731	67743477	37	16636984	Y	15146378	F	NLGN4Y;NLGN4Y;NLGN4Y	NR_028318;NM_014893;NR_028319	Body;5'UTR;Body	chrY:16636290-16636991	Island		Y:15145134-15146481
cg18163559	12782447	37	9742930	Y	10352930	F				chrY:9745559-9745993	N_Shelf
cg18168924	65652445	37	7177888	Y	7237888	F	PRKY	NR_028062	Body
cg18188392	44613382	37	14649262	Y	13159272	F				chrY:14649050-14649669	Island		Y:13158562-13159806
cg19244032	27615359	37	16636990	Y	15146384	F	NLGN4Y;NLGN4Y;NLGN4Y	NR_028318;NM_014893;NR_028319	Body;5'UTR;Body	chrY:16636290-16636991	Island		Y:15145134-15146481
cg20106158	45673493	37	6388486	Y	6448486	F				chrY:6388383-6388652	Island		Y:6448100-6448652
cg20256738	12603400	37	6114404	Y	6174404	R	TSPY2	NM_022573	1stExon	chrY:6114064-6114584	Island		Y:6174065-6175048
cg20401549	66684405	37	7141681	Y	7201681	R	PRKY	NR_028062	TSS1500	chrY:7141521-7143224	Island		Y:7201522-7203224
cg20474581	13693462	37	14812997	Y	13322391	F	USP9Y	NM_004654	TSS200
cg20764275	48714466	37	17568616	Y	16078010	F				chrY:17567579-17568617	Island		Y:16076834-16078034
cg20864678	68716414	37	21729037	Y	20188425	R	CYorf15A	NM_001005852	TSS200	chrY:21729143-21729556	N_Shore		Y:20188289-20189188
cg21106100	56793430	37	28555536	Y	26964924	R				chrY:28555535-28555932	Island		Y:26964904-26965320
cg22051787	53806306	37	24549725	Y	22959113	R	RBMY1J;RBMY1J;RBMY1F	NM_001006117;NM_001006117;NM_152585	5'UTR;1stExon;5'UTR	chrY:24549398-24549695	S_Shore		Y:22958787-22959152
cg22509014	28634490	37	9172448	Y	9232448	F	TTTY20	NR_001546	TSS200	chrY:9174129-9174443	N_Shore
cg23308414	52667426	37	20508362	Y	18967750	R				chrY:20508190-20508452	Island		Y:18967273-18967809
cg23834181	28786463	37	17567486	Y	16076880	F				chrY:17567579-17568617	N_Shore		Y:16076834-16078034
cg24016855	26718464	37	9194584	Y	9254584	R	TSPY4	NM_001164471	TSS1500	chrY:9193597-9194776	Island		Y:9253058-9256190
cg24183504	47684365	37	9384015	Y	9994015	R				chrY:9385471-9385777	N_Shore		Y:9993394-9995882
cg24393100	28807324	37	9745653	Y	10355653	F				chrY:9745559-9745993	Island		Y:10355560-10355993
cg24837623	58650488	37	2802900	Y	2862900	R	ZFY;ZFY;ZFY	NM_003411;NM_001145276;NM_001145275	TSS1500;TSS1500;TSS1500	chrY:2802964-2804283	N_Shore
cg25012987	45753486	37	19691491	Y	18200885	F	LOC401629;LOC401630	NR_002160;NR_002161	TSS200;TSS200	chrY:19691214-19691762	Island		Y:18200609-18201614
cg25032547	59781479	37	14773536	Y	13282930	R	TTTY15	NR_001545	TSS1500
cg25059696	61613414	37	7431190	Y	7491190	R				chrY:7428179-7428424	S_Shelf
cg25071634	39659499	37	9172441	Y	9232441	F	TTTY20	NR_001546	TSS200	chrY:9174129-9174443	N_Shore
cg25363292	49723469	37	13472366	Y	11932366	F				chrY:13470631-13471733	S_Shore		Y:11930006-11932462
cg25427172	57706426	37	23566730	Y	21976118	F				chrY:23566571-23566864	Island		Y:21975960-21976252
cg25443613	67741458	37	2709605	Y	2769605	R	RPS4Y1	NM_001008	TSS200					Y:2709386-2709723	Unclassified_Cell_type_specific
cg25518695	57689363	37	16636258	Y	15145652	F	NLGN4Y;NLGN4Y;NLGN4Y	NR_028318;NR_028319;NM_014893	Body;TSS200;5'UTR	chrY:16636290-16636991	N_Shore		Y:15145134-15146481
cg25538674	55663314	37	9197029	Y	9257029	R	TSPY4	NM_001164471	Body	chrY:9195206-9195726	S_Shore
cg25640065	23618372	37	23569324	Y	21978712	F				chrY:23566571-23566864	S_Shelf		Y:21978306-21978822
cg25667057	12808443	37	17567474	Y	16076868	F				chrY:17567579-17568617	N_Shore		Y:16076834-16078034
cg25704368	10771412	37	9173280	Y	9233280	R	TTTY20	NR_001546	TSS1500	chrY:9174129-9174443	N_Shore		Y:9233199-9235875
cg25705492	42733480	37	9307448	Y	9917448	F	TSPY4	NM_001164471	Body	chrY:9303622-9303934	S_Shelf
cg25756647	15639316	37	21728575	Y	20187963	F	CYorf15A	NM_001005852	TSS1500	chrY:21729143-21729556	N_Shore		Y:20187951-20188014
cg25815185	61803350	37	21906868	Y	20366256	F	KDM5D;KDM5D;KDM5D	NM_001146706;NM_001146705;NM_004653	TSS200;TSS200;TSS200				Y:20366223-20366376
cg25914522	27699304	37	24452543	Y	22861931	F				chrY:24454804-24455083	N_Shelf
cg25918849	31635398	37	23753332	Y	22162720	R	TTTY13	NR_001537	Body
cg26046487	61601409	37	20736147	Y	19195535	R	HSFY1;HSFY2;HSFY2;HSFY1	NM_152584;NM_001001877;NR_003509;NR_003510	Body;Body;Body;Body
cg26058907	39686360	37	22917942	Y	21327330	R	RPS4Y2	NM_001039567	TSS200				Y:21327301-21327921
cg26198148	17702308	37	15814685	Y	14324079	F	TMSB4Y	NM_004202	TSS1500	chrY:15815488-15815779	N_Shore		Y:14323989-14324466
cg26251715	36697302	37	21236229	Y	19695617	R	TTTY14	NR_001543	Body	chrY:21238448-21240005	N_Shelf
cg26475999	31647451	37	9344960	Y	9954960	R	TSPY4	NM_001164471	Body	chrY:9344959-9345275	Island		Y:9952798-9955960
cg26488634	11694326	37	14108207	Y	12618207	R				chrY:14107137-14107480	S_Shore
cg26497631	49677468	37	24331358	Y	22740746	R				chrY:24329015-24329313	S_Shelf
cg26517491	41759354	37	21906943	Y	20366331	R	KDM5D;KDM5D;KDM5D	NM_001146706;NM_001146705;NM_004653	TSS200;TSS200;TSS200				Y:20366223-20366376
cg26520468	47806315	37	14099742	Y	12609742	R				chrY:14100002-14100593	N_Shore		Y:12609727-12610613
cg26928789	60716382	37	22682393	Y	21091781	R	TTTY10	NR_001542	TSS1500
cg26983430	24631411	37	24549675	Y	22959063	F	RBMY1J;RBMY1J;RBMY1F	NM_001006117;NM_001006117;NM_152585	5'UTR;1stExon;5'UTR	chrY:24549398-24549695	Island		Y:22958787-22959152
cg26983535	31696465	37	22737594	Y	21146982	F	EIF1AY	NM_004681	TSS200	chrY:22737825-22738052	N_Shore		Y:21146854-21147440
cg27049643	65639453	37	21906893	Y	20366281	F	KDM5D;KDM5D;KDM5D	NM_001146706;NM_001146705;NM_004653	TSS200;TSS200;TSS200				Y:20366223-20366376
cg27214488	32807478	37	16635501	Y	15144895	F	NLGN4Y;NLGN4Y;NLGN4Y	NM_014893;NR_028318;NR_028319	TSS200;Body;TSS1500	chrY:16635739-16636047	N_Shore
cg27248959	56686318	37	10035199	Y	10645199	R				chrY:10036737-10037179	N_Shore		Y:10645050-10645368	Y:10034909-10036729	Unclassified
cg27254225	34676392	37	15811945	Y	14321339	F				chrY:15815488-15815779	N_Shelf
cg27265812	58661303	37	16634594	Y	15143988	R	NLGN4Y;NLGN4Y	NR_028318;NM_014893	Body;TSS1500	chrY:16635739-16636047	N_Shore
cg27325772	73672387	37	9178472	Y	9238472	F				chrY:9174873-9175189	S_Shelf
cg27355713	60743476	37	6778543	Y	6838543	R	TBL1Y;TBL1Y;TBL1Y	NM_134259;NM_033284;NM_134258	TSS200;TSS200;TSS200	chrY:6778574-6780028	N_Shore		Y:6838022-6839951
cg27402302	44610403	37	13589640	Y	12049640	F				chrY:13585173-13586108	S_Shelf
cg27433982	35645502	37	2802985	Y	2862985	R	ZFY;ZFY;ZFY	NM_003411;NM_001145276;NM_001145275	TSS1500;TSS200;TSS1500	chrY:2802964-2804283	Island		Y:2862947-2864321
cg27443332	28752456	37	16634795	Y	15144189	F	NLGN4Y;NLGN4Y	NR_028318;NM_014893	Body;TSS1500	chrY:16635739-16636047	N_Shore
cg27509967	30789337	37	21877683	Y	20337071	F	KDM5D;KDM5D;KDM5D	NM_001146706;NM_004653;NM_001146705	Body;Body;Body
cg27539833	34673378	37	3447947	Y	3507947	R	TGIF2LY	NM_139214	3'UTR
cg27545697	73735483	37	10037049	Y	10647049	R				chrY:10036737-10037179	Island		Y:10646738-10647868
cg27578568	65679400	37	8572427	Y	8632427	R	TTTY19	NR_001549	TSS200
cg27611726	66606407	37	6783873	Y	6843873	R	TBL1Y;TBL1Y;TBL1Y	NM_134259;NM_033284;NM_134258	5'UTR;5'UTR;5'UTR	chrY:6778574-6780028	S_Shelf
cg27636129	43611399	37	2655927	Y	2715927	R	SRY	NM_003140	TSS200	chrY:2657802-2658099	N_Shore
cg00005617	60610391	37	68059898	X	67976623	R	EFNB1	NM_004429	Body	chrX:68060178-68060558	N_Shore
cg00006815	18804378	37	103810908	X	103697564	R	IL1RAPL2	NM_017416	TSS200	chrX:103811550-103812043	N_Shore		X:103696232-103698055
cg00008932	28810404	37	71498597	X	71415322	R	RPS4X	NM_001007	TSS1500	chrX:71496700-71497227	S_Shore
cg00008945	51758373	37	80377379	X	80264035	F	HMGN5	NM_030763	5'UTR				X:80263891-80264065	X:80377055-80377494	Promoter_Associated	TRUE
cg00011200	27645450	37	48380234	X	48265178	R	EBP;EBP	NM_006579;NM_006579	1stExon;5'UTR	chrX:48379897-48380637	Island		X:48264842-48265682	X:48379599-48380680	Promoter_Associated
cg00011891	25796357	37	153714660	X	153367854	R	UBL4A	NM_014235	Body	chrX:153714288-153715375	Island		X:153367483-153368534	X:153714274-153715541	Promoter_Associated
cg00012395	10606460	37	129472061	X	129299742	R				chrX:129473463-129473945	N_Shore
cg00014152	59608320	37	48457128	X	48342072	F	WDR13;WDR13;WDR13;WDR13	NR_029427;NM_017883;NM_001166426;NM_001166426	Body;Body;5'UTR;1stExon	chrX:48457110-48457338	Island		X:48342055-48342267
cg00016522	37770312	37	149737876	X	149488534	F	MTM1	NM_000252	5'UTR	chrX:149736720-149737756	S_Shore			X:149736302-149737928	Promoter_Associated
cg00016934	14732480	37	40035961	X	39920905	F	BCOR;BCOR	NM_001123384;NM_001123383	5'UTR;5'UTR	chrX:40034239-40036007	Island		X:39919184-39921423	X:40035926-40036201	Promoter_Associated	TRUE
cg00018204	41656417	37	151128776	X	150879432	F	GABRE;MIR452	NM_004961;NR_029973	Body;TSS1500
cg00018261	61767361	37	117957689	X	117841717	F	ZCCHC12	NM_173798	TSS200	chrX:117957615-117957937	Island	TRUE	X:117841621-117842738	X:117957496-117957911	Unclassified_Cell_type_specific	TRUE
cg00021786	43621371	37	31090306	X	31000227	F	FTHL17	NM_031894	TSS200	chrX:31089886-31090330	Island		X:30999454-31000240
cg00023415	48600307	37	48435152	X	48320096	F	RBM3	NM_006743	Body	chrX:48432815-48433322	S_Shore
cg00026186	25693302	37	48367230	X	48252174	R	PORCN;PORCN;PORCN;PORCN;PORCN	NM_203476;NM_203473;NM_022825;NM_203474;NM_203475	TSS200;TSS200;TSS200;TSS1500;TSS1500	chrX:48367165-48367742	Island		X:48251768-48252712	X:48366736-48367607	Promoter_Associated
cg00027454	61671357	37	46740285	X	46625229	F	RP2	NM_006915	3'UTR
cg00029931	45616329	37	100645741	X	100532397	F	RPL36A	NM_021029	TSS1500	chrX:100645780-100646107	N_Shore			X:100645391-100646487	Promoter_Associated
cg00030125	21671451	37	125299403	X	125127084	R	DCAF12L2	NM_001013628	1stExon	chrX:125299245-125300436	Island		X:125126454-125128155
cg00031235	18801504	37	49124819	X	49011763	F	PPP1R3F	NM_033215	TSS1500	chrX:49125645-49127200	N_Shore
cg00032666	49773333	37	149613398	X	149364056	R	MAMLD1	NM_005491	TSS1500
cg00034639	57648319	37	138529221	X	138356887	F	SRD5A1P1	NR_028597	Body	chrX:138529085-138529301	Island		X:138356698-138357069
cg00034731	70761424	37	68348071	X	68264796	F				chrX:68348399-68348775	N_Shore	TRUE
cg00037117	67797317	37	44730718	X	44615662	F				chrX:44731602-44733266	N_Shore
cg00040419	12764318	37	13670660	X	13580581	R	TCEANC	NM_152634	TSS1500	chrX:13671086-13671606	N_Shore			X:13670654-13671971	Promoter_Associated
cg00040455	61801469	37	30326676	X	30236597	R	NR0B1	NM_000475	1stExon	chrX:30326439-30327668	Island		X:30236183-30237627
cg00040923	15643414	37	100806880	X	100693536	F	ARMCX1	NM_016608	5'UTR	chrX:100807793-100808048	N_Shore		X:100693458-100693717
cg00046099	65742322	37	54556443	X	54573168	R	GNL3L	NM_019067	TSS200	chrX:54556428-54556959	Island		X:54573090-54573835	X:54555877-54557517	NonGene_Associated
cg00051952	58610302	37	153605299	X	153258493	R				chrX:153606334-153608237	N_Shore
cg00060882	11804497	37	24072811	X	23982732	F	EIF2S3	NM_001415	TSS1500	chrX:24072558-24073135	Island		X:23982644-23983279	X:24071907-24073667	Promoter_Associated
cg00070542	58639455	37	79830095	X	79716751	R				chrX:79830094-79830539	Island		X:79716751-79717163
cg00072288	30672392	37	153200492	X	152853686	R	NAA10	NM_003491	TSS200	chrX:153199952-153200924	Island		X:152853163-152854352	X:153200107-153200926	Promoter_Associated
cg00072587	18777359	37	19531567	X	19441488	F	MAP3K15	NM_001001671	Body	chrX:19533003-19533551	N_Shore
cg00072799	33688491	37	78427682	X	78314338	R	GPR174;GPR174	NM_032553;NM_032553	1stExon;3'UTR
cg00072839	39768443	37	91035267	X	90921923	F	PCDH11X	NM_032967	5'UTR	chrX:91036684-91037269	N_Shore		X:90921349-90921980
cg00074638	53615477	37	2883307	X	2893307	F	ARSE	NM_000047	TSS1500
cg00078867	36710328	37	48542398	X	48427342	R	WAS	NM_000377	Body					X:48541746-48542414	Promoter_Associated_Cell_type_specific
cg00098732	32614484	37	132096915	X	131924585	R	HS6ST2;HS6ST2	NM_001077188;NM_147175	TSS1500;TSS1500
cg00108056	60747407	37	153627317	X	153280511	F	RPL10;RPL10;SNORA70	NM_006013;NR_026898;NR_000011	Body;Body;TSS1500	chrX:153626095-153627324	Island		X:153278915-153280518	X:153625687-153628207	Promoter_Associated
cg00108737	49737359	37	117628241	X	117512269	R				chrX:117629130-117629377	N_Shore
cg00111239	32612367	37	71238329	X	71155054	R	NHSL2	NM_001013627	Body	chrX:71238328-71238675	Island	TRUE	X:71154962-71155503	X:71238211-71238834	Unclassified
cg00112256	30675509	37	117629928	X	117513956	F	DOCK11;DOCK11	NM_144658;NM_144658	5'UTR;1stExon	chrX:117629624-117630776	Island		X:117513186-117514804	X:117629137-117631085	Promoter_Associated	TRUE
cg00113623	36809444	37	153640221	X	153293415	F	TAZ;TAZ;DNASE1L1;DNASE1L1;TAZ;TAZ;DNASE1L1;TAZ	NM_000116;NM_181312;NM_001009934;NM_001009932;NM_181313;NR_024048;NM_001009933;NM_181311	1stExon;1stExon;5'UTR;5'UTR;1stExon;Body;5'UTR;1stExon	chrX:153639734-153640675	Island		X:153292929-153293809	X:153639427-153640533	Promoter_Associated_Cell_type_specific
cg00114625	58635478	37	24483478	X	24393399	F	PDK3;PDK3;PDK3;PDK3	NM_001142386;NM_001142386;NM_005391;NM_005391	5'UTR;1stExon;5'UTR;1stExon	chrX:24483016-24483947	Island		X:24392942-24393868	X:24482615-24484015	Promoter_Associated_Cell_type_specific
cg00114913	69790464	37	118107540	X	117991568	F	LONRF3;LONRF3	NM_024778;NM_001031855	TSS1500;TSS1500	chrX:118107469-118107949	Island		X:117991527-117992075
cg00115511	25749505	37	46404799	X	46289743	F	LOC401588;ZNF674;ZNF674	NR_015378;NM_001146291;NM_001039891	TSS200;5'UTR;5'UTR	chrX:46404634-46405165	Island		X:46289535-46290146	X:46404458-46405206	Promoter_Associated
cg00116265	15800455	37	46306111	X	46191055	F	ZNF673;ZNF673;ZNF673;ZNF673	NM_001129900;NM_001129898;NM_017776;NM_001129899	TSS1500;TSS1500;TSS1500;TSS1500	chrX:46306249-46306838	N_Shore			X:46305774-46307039	Promoter_Associated_Cell_type_specific
cg00116709	32706386	37	49020091	X	48907035	R	MAGIX;MAGIX;MAGIX;MAGIX	NM_001099681;NM_001099680;NM_001099682;NM_024859	Body;TSS200;Body;Body	chrX:49019722-49020307	Island		X:48906667-48907519	X:49020050-49020363	Unclassified_Cell_type_specific
cg00117066	29695428	37	16140434	X	16050355	F	GRPR	NM_005314	TSS1500
cg00117663	12632484	37	35816347	X	35726268	R	MAGEB16	NM_001099921	TSS200
cg00120172	48766483	37	77042539	X	76929195	R	ATRX;ATRX	NM_138270;NM_000489	TSS1500;TSS1500	chrX:77041003-77041725	S_Shore
cg00121904	39602423	37	43741826	X	43626770	F	MAOB	NM_000898	TSS200	chrX:43741299-43741827	Island			X:43741671-43741917	Unclassified_Cell_type_specific
cg00123001	31611471	37	13395880	X	13305801	F				chrX:13396888-13397494	N_Shore
cg00124708	14749332	37	100877463	X	100764119	F	ARMCX3;ARMCX3;ARMCX3	NM_177947;NM_016607;NM_177948	TSS1500;TSS1500;TSS1500
cg00126657	23691375	37	47967250	X	47852194	R	SSX6	NR_028366	TSS200
cg00126698	66688371	37	100640503	X	100527159	F	BTK	NM_000061	5'UTR
cg00128197	30701445	37	53461455	X	53478180	F	HSD17B10;HSD17B10	NM_001037811;NM_004493	TSS200;TSS200	chrX:53461178-53461463	Island		X:53477827-53478188	X:53461138-53461763	Promoter_Associated
cg00130498	39803341	37	129192712	X	129020393	F				chrX:129194007-129194703	N_Shore
cg00136787	31643472	37	153704948	X	153358142	F				chrX:153706928-153707816	N_Shore
cg00139317	18741508	37	24665544	X	24575465	R	PCYT1B;PCYT1B;PCYT1B	NM_004845;NM_001163264;NM_001163265	TSS200;Body;TSS200				X:24575379-24575513	X:24665285-24665773	Unclassified_Cell_type_specific
cg00139547	45698380	37	119603329	X	119487357	R	LAMP2;LAMP2;LAMP2	NM_002294;NM_001122606;NM_013995	TSS200;TSS200;TSS200					X:119602570-119603417	Promoter_Associated_Cell_type_specific	TRUE
cg00140085	42662474	37	152954284	X	152607478	R	SLC6A8;SLC6A8;SLC6A8	NM_001142805;NM_001142806;NM_005629	1stExon;TSS1500;1stExon				X:152606282-152608085	X:152952911-152954563	Unclassified_Cell_type_specific
cg00140189	47764502	37	10128888	X	10088888	R	CLCN4	NM_001830	5'UTR	chrX:10126320-10126882	S_Shelf			X:10128852-10128944	Unclassified_Cell_type_specific
cg00141845	48658439	37	74493352	X	74410077	R	UPRT;UPRT	NM_145052;NR_030774	TSS1500;TSS1500					X:74493346-74494140	Promoter_Associated
cg00142683	46714444	37	118708623	X	118592651	F	UBE2A;UBE2A;UBE2A;UBE2A	NM_003336;NM_003336;NM_181762;NM_181762	5'UTR;1stExon;5'UTR;1stExon	chrX:118708293-118709240	Island		X:118592322-118593207	X:118707580-118709556	Promoter_Associated
cg00145348	46706343	37	55026862	X	55043587	R	APEX2	NM_014481	1stExon	chrX:55026359-55026985	Island		X:55043087-55043710	X:55025908-55027049	Promoter_Associated_Cell_type_specific	TRUE
cg00147819	25743438	37	70349036	X	70265761	F	MED12	NM_005120	Body			TRUE		X:70348596-70349457	Gene_Associated	TRUE
cg00148031	44660319	37	25021725	X	24931646	R				chrX:25020237-25024207	Island		X:24931124-24931707
cg00148587	30691377	37	49642080	X	49528820	R	LOC158572	NR_026742	Body	chrX:49643335-49643654	N_Shore			X:49642004-49642332	Unclassified_Cell_type_specific
cg00150363	29806320	37	107068750	X	106955406	R	MID2;MID2	NM_052817;NM_012216	TSS1500;TSS1500	chrX:107069308-107070201	N_Shore			X:107068691-107070658	Unclassified_Cell_type_specific
cg00150874	44711357	37	40003284	X	39888228	R	BCOR;BCOR	NM_001123384;NM_001123383	5'UTR;5'UTR	chrX:40004305-40004536	N_Shore
cg00151234	38724382	37	77359363	X	77246019	R	PGK1	NM_000291	TSS1500	chrX:77359303-77359979	Island		X:77246011-77247167	X:77359057-77359965	Promoter_Associated
cg00156802	33736487	37	19358457	X	19268378	R				chrX:19361726-19362479	N_Shelf
cg00157034	10629494	37	151903752	X	151654408	R	MAGEA12;MAGEA12;CSAG1;MAGEA12;CSAG1	NM_005367;NM_001166387;NM_153478;NM_001166386;NM_001102576	TSS1500;TSS1500;5'UTR;TSS1500;5'UTR
cg00158454	18677339	37	136509526	X	136337192	F				chrX:136509276-136509813	Island		X:136336943-136337818
cg00168417	47760414	37	118285788	X	118169816	F	KIAA1210	NM_020721	TSS1500	chrX:118284519-118285065	S_Shore
cg00170369	58622350	37	47481995	X	47366939	R				chrX:47483042-47483364	N_Shore
cg00173270	20759498	37	106691272	X	106577928	R				chrX:106692681-106693761	N_Shore
cg00177456	10708329	37	152927170	X	152580364	R				chrX:152927589-152928165	N_Shore
cg00179446	14699334	37	118986947	X	118870975	F	UPF3B;UPF3B;UPF3B;UPF3B	NM_023010;NM_023010;NM_080632;NM_080632	1stExon;5'UTR;1stExon;5'UTR	chrX:118986684-118987252	Island		X:118870542-118871280	X:118986766-118987398	Promoter_Associated
cg00179598	13670343	37	38078359	X	37963303	F	SRPX;SRPX;SRPX;SRPX	NM_001170751;NM_006307;NM_001170750;NM_001170752	Body;Body;Body;Body	chrX:38079691-38080150	N_Shore
cg00180631	71788424	37	149736640	X	149487298	R	MTM1	NM_000252	TSS1500	chrX:149736720-149737756	N_Shore			X:149736302-149737928	Promoter_Associated
cg00188257	15671328	37	34677877	X	34587798	F				chrX:34674507-34675727	S_Shelf
cg00188409	57610493	37	139592612	X	139420278	F				chrX:139593105-139593582	N_Shore	TRUE	X:139420257-139420369
cg00188971	27708329	37	48343409	X	48228353	R	FTSJ1;FTSJ1;FTSJ1	NM_177434;NM_012280;NM_177439	3'UTR;3'UTR;3'UTR
cg00190642	45782404	37	103268431	X	103155087	F	H2BFWT;MIR1256	NM_001002916;NR_031657	TSS200;Body	chrX:103267755-103268449	Island		X:103154230-103155105
cg00191052	25807354	37	46432770	X	46317714	R	CHST7	NM_019886	TSS1500	chrX:46433054-46434902	N_Shore			X:46431504-46433356	Unclassified	TRUE
cg00191758	19698301	37	55478814	X	55495539	R	MAGEH1	NM_014061	1stExon				X:55495183-55496184	X:55478256-55478965	Promoter_Associated
cg00191903	30704457	37	105451070	X	105337726	R	MUM1L1	NM_152423	Body
cg00192980	70687428	37	77394971	X	77281627	F	TAF9B	NM_015975	Body	chrX:77394831-77395292	Island		X:77281379-77282159	X:77394876-77395390	Promoter_Associated_Cell_type_specific
cg00194519	16610368	37	133679545	X	133507211	F	MGC16121	NR_024607	Body	chrX:133680248-133680689	N_Shore		X:133507133-133507793
cg00194585	13683390	37	131154158	X	130981839	R				chrX:131156818-131157775	N_Shelf
cg00195237	23807375	37	68722118	X	68638843	R				chrX:68723731-68726051	N_Shore
cg00200463	33717304	37	67913573	X	67830298	F	STARD8;STARD8;STARD8;STARD8	NM_001142504;NM_001142504;NM_014725;NM_001142503	5'UTR;1stExon;5'UTR;Body	chrX:67913299-67914134	Island		X:67830113-67830924	X:67913460-67913750	Unclassified_Cell_type_specific	TRUE
cg00202711	71712431	37	113818410	X	113724666	F	HTR2C	NM_000868	TSS200	chrX:113818519-113819453	N_Shore	TRUE
cg00203568	16726347	37	135850876	X	135678542	R	ARHGEF6	NM_004840	Body	chrX:135849030-135850178	S_Shore			X:135850674-135850987	Unclassified_Cell_type_specific	TRUE
cg00203804	11767353	37	40691438	X	40576382	R	LOC100132831	NR_027761	Body	chrX:40691960-40692446	N_Shore
cg00205905	42642302	37	37208111	X	37093032	R	PRRG1;PRRG1	NM_001142395;NM_000950	TSS1500;TSS1500	chrX:37208578-37209325	N_Shore
cg00206332	19752365	37	151140984	X	150891640	R	GABRE	NM_004961	Body	chrX:151142680-151143555	N_Shore
cg00206414	59754452	37	39949510	X	39834454	R	BCOR;BCOR;BCOR;BCOR	NM_001123384;NM_017745;NM_001123385;NM_001123383	5'UTR;5'UTR;5'UTR;5'UTR	chrX:39949372-39949976	Island		X:39834293-39834963	X:39949202-39949822	Promoter_Associated_Cell_type_specific
cg00207916	38749335	37	152666651	X	152319845	F				chrX:152666147-152666652	Island		X:152318852-152320283
cg00213805	71737411	37	129300008	X	129127689	R	AIFM1;AIFM1;AIFM1;AIFM1	NM_145813;NM_004208;NM_001130847;NM_145812	TSS1500;TSS1500;TSS1500;TSS1500	chrX:129299432-129300105	Island		X:129126920-129127994	X:129299402-129300388	Promoter_Associated
cg00213853	24746466	37	154034091	X	153687285	F	MPP1;MPP1;MPP1;MPP1	NM_001166460;NM_002436;NM_001166462;NM_001166461	TSS1500;TSS1500;TSS1500;TSS1500	chrX:154033366-154033935	S_Shore		X:153686561-153687286	X:154033406-154034202	Unclassified_Cell_type_specific
cg00213957	40650509	37	69509697	X	69426422	F	PDZD11;KIF4A	NM_016484;NM_012310	5'UTR;TSS200	chrX:69509644-69509962	Island		X:69426337-69427243	X:69509218-69510232	Promoter_Associated
cg00216997	24653480	37	48980153	X	48867097	R	GPKOW	NM_015698	TSS200	chrX:48979844-48980266	Island		X:48866789-48867210	X:48979930-48980289	Promoter_Associated	TRUE
cg00221961	48673460	37	15755566	X	15665487	F	CA5B	NM_007220	TSS1500	chrX:15756051-15756636	N_Shore
cg00224026	70698422	37	134305728	X	134133394	F	CXorf48;CXorf48;CXorf48;CXorf48	NM_001031705;NM_017863;NM_001031705;NM_017863	5'UTR;5'UTR;1stExon;1stExon
cg00227584	13799447	37	53123426	X	53140151	R				chrX:53123311-53123777	Island		X:53139680-53140498	X:53122799-53123932	Promoter_Associated
cg00228620	41784327	37	152782399	X	152435593	R				chrX:152782937-152783861	N_Shore
cg00230685	27656331	37	17755839	X	17665760	R	SCML1;SCML1;SCML1;SCML1	NM_001037540;NM_001037536;NM_001037535;NM_006746	5'UTR;5'UTR;5'UTR;5'UTR	chrX:17755053-17756648	Island		X:17664999-17666033	X:17754866-17756294	Promoter_Associated
cg00231549	29779465	37	33744176	X	33654097	R				chrX:33744430-33744951	N_Shore		X:33654003-33654126
cg00235887	74622435	37	9430465	X	9390465	F	TBL1X;TBL1X;TBL1X	NM_001139467;NM_001139466;NM_001139468	TSS1500;TSS1500;TSS1500	chrX:9432830-9434520	N_Shelf
cg00238052	22784434	37	101380291	X	101266947	F	TCEAL2	NM_080390	TSS1500
cg00238131	42793478	37	71527298	X	71444023	F	CITED1;CITED1	NM_001144886;NM_004143	TSS1500;TSS1500	chrX:71524832-71527299	Island		X:71443527-71444552
cg00240113	54715373	37	136648241	X	136475907	F	ZIC3	NM_003413	TSS200	chrX:136647526-136650178	Island		X:136475193-136476183			TRUE
cg00241051	10740431	37	131262001	X	131089682	F	FRMD7;FRMD7	NM_194277;NM_194277	5'UTR;1stExon
cg00241296	12806426	37	103811315	X	103697971	R	IL1RAPL2;IL1RAPL2	NM_017416;NM_017416	5'UTR;1stExon	chrX:103811550-103812043	N_Shore		X:103696232-103698055
cg00241907	43619318	37	12993156	X	12903077	F	TMSB4X;TMSL3	NM_021109;NM_183049	TSS200;TSS200	chrX:12993107-12994599	Island		X:12902996-12903882	X:12992502-12993449	Promoter_Associated	TRUE
cg00242233	36735366	37	62954565	X	62871290	F	ARHGEF9	NM_015185	Body
cg00243584	54800349	37	119022103	X	118906131	R							X:118906080-118906209			TRUE
cg00243747	18714445	37	100523724	X	100410380	F	TAF7L;TAF7L	NM_001168474;NM_024885	3'UTR;3'UTR
cg00245012	13638499	37	57148068	X	57164793	F	SPIN2B;SPIN2B;SPIN2B	NM_001006683;NM_001006681;NM_001006682	TSS200;TSS200;TSS200	chrX:57147679-57147997	S_Shore		X:57164405-57165034	X:57147658-57148718	Promoter_Associated
cg00250879	73784492	37	135847852	X	135675518	F	ARHGEF6	NM_004840	Body	chrX:135849030-135850178	N_Shore
cg00253811	58617455	37	15353923	X	15263844	F	PIGA;PIGA	NM_002641;NM_020473	TSS1500;TSS1500	chrX:15353369-15354008	Island		X:15263009-15263904	X:15352727-15354445	Promoter_Associated
cg00255219	34606490	37	135991858	X	135819524	R				chrX:135991412-135991928	Island		X:135818962-135819758	X:135991143-135992723	Promoter_Associated
cg00256358	41710332	37	129519536	X	129347217	F	GPR119	NM_178471	TSS200
cg00258480	42758407	37	48776587	X	48661531	R	PIM2	NM_006875	TSS200	chrX:48775763-48776813	Island		X:48660561-48661558	X:48776133-48777588	Promoter_Associated
cg00260448	63670497	37	30907780	X	30817701	R	MAP3K7IP3	NM_152787	TSS1500	chrX:30906901-30907728	S_Shore			X:30906810-30908163	Promoter_Associated
cg00261039	52749454	37	40006123	X	39891067	R	BCOR;BCOR	NM_001123384;NM_001123383	5'UTR;5'UTR	chrX:40005040-40007066	Island		X:39889268-39891474	X:40005405-40006297	Unclassified	TRUE
cg00263759	34631370	37	153245522	X	152898716	R	TMEM187	NM_003492	5'UTR	chrX:153247498-153248052	N_Shore
cg00264378	52642499	37	49687306	X	49574046	R	CLCN5;CLCN5;CLCN5;CLCN5	NM_001127898;NM_001127899;NM_001127899;NM_001127898	1stExon;5'UTR;1stExon;5'UTR	chrX:49687027-49687993	Island		X:49573768-49574703	X:49686836-49687917	Promoter_Associated
cg00265812	22679324	37	47518579	X	47403523	R	LOC100133957;LOC100133957;UXT;UXT	NR_028119;NR_027444;NM_004182;NM_153477	Body;Body;TSS200;TSS200	chrX:47518015-47518850	Island		X:47402910-47403794	X:47517859-47519027	Promoter_Associated	TRUE
cg00266918	69634505	37	17755541	X	17665462	R	SCML1;SCML1;SCML1;SCML1	NM_001037540;NM_001037535;NM_006746;NM_001037536	TSS200;TSS200;TSS200;TSS200	chrX:17755053-17756648	Island		X:17664999-17666033	X:17754866-17756294	Promoter_Associated
cg00267352	24718455	37	149613734	X	149364392	R	MAMLD1;MAMLD1	NM_005491;NM_005491	5'UTR;1stExon
cg00267883	65644396	37	129111502	X	128939183	R				chrX:129113845-129118029	N_Shelf
cg00271516	55787329	37	48658022	X	48542966	R				chrX:48659712-48660629	N_Shore
cg00272286	66806384	37	100224722	X	100111378	R	ARL13A;ARL13A;ARL13A;ARL13A;ARL13A;ARL13A	NM_001012990;NM_001162491;NM_001162491;NM_001162490;NM_001012990;NM_001162490	5'UTR;1stExon;5'UTR;1stExon;1stExon;5'UTR
cg00276426	37687461	37	106243545	X	106130201	R	MORC4;MORC4	NM_001085354;NM_024657	TSS200;TSS200	chrX:106242506-106243593	Island		X:106129137-106130237	X:106241943-106243809	Unclassified_Cell_type_specific	TRUE
cg00279529	73655305	37	153523467	X	153176661	F	TKTL1;TEX28;TKTL1	NM_001145933;NM_001586;NM_012253	TSS1500;TSS200;TSS1500	chrX:153523741-153524175	N_Shore		X:153176436-153177132
cg00279797	10706497	37	109561918	X	109448574	R	AMMECR1;AMMECR1;AMMECR1	NM_001171689;NM_001025580;NM_015365	5'UTR;TSS1500;TSS1500	chrX:109560703-109561534	S_Shore			X:109560609-109562069	Promoter_Associated
cg00290944	51699301	37	55101346	X	55118071	F	PAGE2B	NM_001015038	TSS200				X:55118052-55118728
cg00291164	64712487	37	128939277	X	128766958	R	ZDHHC9;ZDHHC9	NM_001008222;NM_016032	3'UTR;3'UTR
cg00291222	27784456	37	100910662	X	100797318	R	ARMCX2;ARMCX2	NM_014782;NM_177949	3'UTR;3'UTR
cg00291929	64622301	37	70129657	X	70046382	R	TEX11;TEX11	NM_001003811;NM_031276	TSS1500;TSS1500
cg00292305	35679318	37	135729978	X	135557644	R	CD40LG	NM_000074	TSS1500
cg00295573	66630316	37	149009554	X	148770212	R	MAGEA8;MAGEA8;MAGEA8	NM_001166401;NM_005364;NM_001166400	TSS1500;TSS1500;TSS1500
cg00303108	66732484	37	106360881	X	106247537	F	RBM41;RBM41	NM_001171080;NM_018301	Body;Body	chrX:106361519-106361900	N_Shore
cg00304884	23783501	37	134569362	X	134397028	R				chrX:134570079-134571154	N_Shore
cg00321056	16732351	37	53311582	X	53328307	R	IQSEC2;IQSEC2;IQSEC2	NM_001111125;NM_015075;NR_024449	Body;TSS1500;TSS1500			TRUE
cg00323457	54797358	37	17879951	X	17789872	R	RAI2	NM_021785	TSS1500	chrX:17878441-17878888	S_Shore
cg00328965	60750371	37	129243062	X	129070743	F	ELF4;ELF4	NM_001421;NM_001127197	5'UTR;5'UTR	chrX:129243674-129245575	N_Shore			X:129243015-129243813	Promoter_Associated_Cell_type_specific
cg00329040	39763399	37	12600990	X	12510911	F	FRMPD4	NM_014728	Body	chrX:12601482-12601832	N_Shore
cg00331433	53649488	37	16737800	X	16647721	R	SYAP1;SYAP1;SYAP1	NR_033181;NM_032796;NM_032796	Body;5'UTR;1stExon	chrX:16737618-16738099	Island		X:16647540-16648122	X:16737012-16738641	Promoter_Associated_Cell_type_specific
cg00337921	18629411	37	129091288	X	128918969	F				chrX:129091066-129091628	Island		X:128918433-128919470	X:129090914-129091785	Unclassified
cg00347850	39604360	37	46696907	X	46581851	R	RP2	NM_006915	Body	chrX:46696141-46697075	Island		X:46581030-46582019	X:46695962-46697271	Promoter_Associated
cg00348113	44670304	37	70149293	X	70066018	R	SLC7A3;SLC7A3	NM_001048164;NM_032803	Body;Body	chrX:70150675-70151002	N_Shore
cg00349460	47692370	37	153031002	X	152684196	F	PLXNB3;PLXNB3	NM_005393;NM_001163257	Body;5'UTR	chrX:153032468-153033354	N_Shore	TRUE
cg00355945	22751387	37	11129241	X	11039162	F	HCCS;HCCS	NM_005333;NM_001122608	TSS200;TSS200	chrX:11129276-11129758	N_Shore			X:11129102-11130105	Promoter_Associated
cg00357087	55628303	37	119738550	X	119622578	F	MCTS1;MCTS1	NM_001137554;NM_014060	TSS200;Body					X:119738307-119738697	Promoter_Associated
cg00358459	50708319	37	102945549	X	102832205	R				chrX:102942107-102942486	S_Shelf
cg00359973	67677309	37	53449900	X	53466625	F	RIBC1;RIBC1;RIBC1;RIBC1;SMC1A	NM_001031745;NM_144968;NM_001031745;NM_144968;NM_006306	1stExon;5'UTR;5'UTR;1stExon;TSS1500	chrX:53448968-53449772	S_Shore		X:53465552-53466626	X:53448662-53450190	Promoter_Associated
cg00360298	34723309	37	49779544	X	49666284	R	CLCN5;CLCN5	NM_001127898;NM_001127899	Body;Body
cg00360365	43690350	37	54556536	X	54573261	R	GNL3L	NM_019067	TSS200	chrX:54556428-54556959	Island		X:54573090-54573835	X:54555877-54557517	NonGene_Associated
cg00363318	21665417	37	74743636	X	74660361	F	ZDHHC15;ZDHHC15;ZDHHC15	NM_001146257;NM_144969;NM_001146256	TSS1500;TSS1500;TSS1500	chrX:74742765-74743117	S_Shore
cg00366674	34747390	37	49686431	X	49573171	R	CLCN5;CLCN5	NM_001127898;NM_001127899	TSS1500;TSS1500	chrX:49687027-49687993	N_Shore
cg00368230	72722399	37	152865160	X	152518354	F	FAM58A;FAM58A	NM_001130997;NM_152274	TSS1500;TSS1500	chrX:152864043-152865260	Island		X:152517139-152518454
cg00369058	15749451	37	62972602	X	62889327	R	ARHGEF9	NM_015185	Body	chrX:62974713-62975218	N_Shelf	TRUE
cg00369477	66717389	37	113818635	X	113724891	F	HTR2C;HTR2C	NM_000868;NM_000868	5'UTR;1stExon	chrX:113818519-113819453	Island	TRUE	X:113724793-113725995
cg00370296	13793421	37	134306695	X	134134361	R	CXorf48;CXorf48	NM_017863;NM_001031705	TSS1500;TSS1500
cg00373606	10693383	37	68048660	X	67965385	R	EFNB1	NM_004429	TSS200	chrX:68048659-68050252	Island		X:67965288-67967183
cg00374088	50625329	37	68758562	X	68675287	R				chrX:68758191-68758647	Island		X:68674966-68675358	X:68758049-68758572	Unclassified_Cell_type_specific
cg00374346	22725314	37	71349037	X	71265762	R	NHSL2;RGAG4;RGAG4	NM_001013627;NM_001024455;NM_001024455	Body;1stExon;3'UTR	chrX:71350941-71352137	N_Shore
cg00375105	46795432	37	153625785	X	153278979	F	RPL10;RPL10	NM_006013;NR_026898	TSS1500;TSS1500	chrX:153626095-153627324	N_Shore		X:153278915-153280518	X:153625687-153628207	Promoter_Associated
cg00378473	17644368	37	23764087	X	23674008	R				chrX:23761070-23761610	S_Shelf			X:23763994-23764355	Unclassified_Cell_type_specific
cg00378717	36660344	37	20160007	X	20069928	F	EIF1AX	NM_001412	TSS200	chrX:20159421-20160283	Island		X:20069361-20070174	X:20159136-20160415	Promoter_Associated	TRUE
cg00378950	62629365	37	89177498	X	89064154	F	TGIF2LX	NM_138960	Body				X:89064069-89064160
cg00379371	31790472	37	48774742	X	48659686	F	PIM2	NM_006875	Body	chrX:48775763-48776813	N_Shore			X:48774396-48775492	Promoter_Associated
cg00379799	73649355	37	12154656	X	12064577	F				chrX:12156604-12157274	N_Shore
cg00379983	31675339	37	129042628	X	128870309	F	UTP14A;UTP14A	NM_006649;NM_001166221	Body;Body	chrX:129039750-129040152	S_Shelf
cg00380985	42783305	37	101397146	X	101283802	R	TCEAL6	NM_001006938	5'UTR	chrX:101397305-101397514	N_Shore		X:101283390-101284170
cg00381376	39728379	37	53350680	X	53367405	F	IQSEC2	NM_001111125	TSS200	chrX:53349666-53350613	S_Shore		X:53366110-53367518	X:53349176-53350924	Unclassified_Cell_type_specific	TRUE
cg00382651	35771355	37	102941915	X	102828571	F	MORF4L2;MORF4L2;MORF4L2;MORF4L2;MORF4L2;MORF4L2;MORF4L2;MORF4L2;MORF4L2;MORF4L2;MORF4L2;MORF4L2;MORF4L2;MORF4L2;MORF4L2;MORF4L2	NM_001142423;NM_001142427;NM_001142429;NM_001142419;NM_001142432;NM_012286;NM_001142421;NM_001142422;NM_001142426;NM_001142430;NM_001142418;NM_001142425;NM_001142420;NM_001142428;NM_001142431;NM_001142424	TSS200;5'UTR;TSS200;5'UTR;5'UTR;TSS200;5'UTR;5'UTR;TSS200;TSS200;TSS200;TSS200;5'UTR;5'UTR;5'UTR;TSS200	chrX:102942107-102942486	N_Shore		X:102828424-102828642	X:102941476-102943205	Promoter_Associated	TRUE
cg00387056	25750503	37	135332628	X	135160294	F	MAP7D3	NM_024597	Body	chrX:135332893-135333726	N_Shore			X:135332590-135334313	Promoter_Associated	TRUE
cg00387940	30678316	37	149742400	X	149493058	F	MTM1	NM_000252	5'UTR			TRUE
cg00388637	57714477	37	153653174	X	153306368	F				chrX:153656733-153657363	N_Shelf
cg00389276	72731484	37	13062862	X	12972783	F	FAM9C	NM_174901	TSS200
cg00389552	47689366	37	40028487	X	39913431	R	BCOR;BCOR	NM_001123384;NM_001123383	5'UTR;5'UTR	chrX:40028925-40029315	N_Shore		X:39913079-39913533
cg00389918	32696429	37	70589283	X	70506008	F	TAF1;BCYRN1;TAF1	NM_138923;NR_001568;NM_004606	Body;Body;Body	chrX:70585715-70587063	S_Shelf
cg00390049	47644370	37	153082274	X	152735468	R	PDZD4	NM_032512	Body	chrX:153084371-153084911	N_Shelf			X:153082174-153082751	Unclassified_Cell_type_specific
cg00391044	73651468	37	136510091	X	136337757	F				chrX:136510308-136510914	N_Shore		X:136336943-136337818	X:136510002-136510552	Unclassified_Cell_type_specific	TRUE
cg00391379	51637412	37	9866388	X	9826388	F	SHROOM2	NM_001649	Body	chrX:9863527-9863822	S_Shelf		X:9826271-9826682			TRUE
cg00399450	16753437	37	73834086	X	73750811	R	RLIM;RLIM	NM_016120;NM_183353	5'UTR;5'UTR	chrX:73833999-73834597	Island		X:73750576-73751409	X:73833834-73834919	Promoter_Associated
cg00400665	70744322	37	68369933	X	68286658	F				chrX:68369818-68370085	Island	TRUE	X:68286577-68286796
cg00400999	51711466	37	101410998	X	101297654	F	BEX5;BEX5	NM_001012978;NM_001159560	TSS200;TSS1500				X:101296852-101297752	X:101410777-101411362	Unclassified_Cell_type_specific
cg00401265	53743424	37	78003113	X	77889769	F	LPAR4	NM_005296	TSS200
cg00402910	62749353	37	109561221	X	109447877	F	AMMECR1;AMMECR1;AMMECR1	NM_001171689;NM_015365;NM_001025580	5'UTR;1stExon;1stExon	chrX:109560703-109561534	Island		X:109447067-109448450	X:109560609-109562069	Promoter_Associated	TRUE
cg00403724	33768348	37	99839289	X	99725945	F	TNMD	NM_022144	TSS1500
cg00404599	29742503	37	107018431	X	106905087	F	TSC22D3	NM_198057	1stExon	chrX:107018606-107019611	N_Shore		X:106905047-106906480	X:107018416-107018608	Unclassified_Cell_type_specific
cg00406460	19787414	37	47433415	X	47318359	R	SYN1;SYN1	NM_006950;NM_133499	Body;Body	chrX:47433414-47434124	Island	TRUE				TRUE
cg00408231	57607304	37	100807848	X	100694504	F	ARMCX1	NM_016608	5'UTR	chrX:100807793-100808048	Island		X:100694450-100694687
cg00409000	56639490	37	17395816	X	17305737	F	NHS	NM_198270	Body	chrX:17393159-17395817	Island
cg00409480	59600401	37	38115655	X	38000599	R				chrX:38115343-38115570	S_Shore
cg00411843	15616467	37	139584448	X	139412114	F				chrX:139585867-139588578	N_Shore		X:139411991-139412115
cg00412010	12660399	37	110339837	X	110226493	R	PAK3;PAK3;PAK3	NM_001128166;NM_001128167;NM_002578	5'UTR;5'UTR;5'UTR	chrX:110339364-110339679	S_Shore		X:110226054-110226614	X:110338945-110340034	Unclassified_Cell_type_specific
cg00412368	25710447	37	138285393	X	138113059	R	FGF13;FGF13;FGF13	NM_001139501;NM_001139500;NM_001139498	5'UTR;Body;Body	chrX:138285318-138285596	Island		X:138112698-138114446
cg00412554	71797443	37	117107719	X	116991747	R	KLHL13;KLHL13;KLHL13;KLHL13;KLHL13;KLHL13;KLHL13	NM_001168300;NM_001168303;NM_001168302;NM_001168299;NM_001168300;NM_033495;NM_001168301	5'UTR;5'UTR;Body;Body;1stExon;TSS200;Body			TRUE
cg00416689	69772454	37	102631887	X	102518543	F	NGFRAP1;NGFRAP1;NGFRAP1	NM_014380;NM_206917;NM_206915	TSS1500;5'UTR;5'UTR	chrX:102631321-102632073	Island		X:102518033-102518923	X:102630976-102632427	Unclassified_Cell_type_specific	TRUE
cg00419390	62647315	37	57024196	X	57040921	F				chrX:57021591-57022044	S_Shelf
cg00419509	47718306	37	142804014	X	142631680	F	SPANXN2;SPANXN2	NM_001009615;NM_001009615	1stExon;5'UTR
cg00420018	48746330	37	74962543	X	74879268	F	TTC3L	NR_030737	Body
cg00420717	56670311	37	69663586	X	69580311	F	DLG3	NM_021120	TSS1500	chrX:69665102-69665355	N_Shore
cg00422452	11757486	37	128872061	X	128699742	R	XPNPEP2	NM_003399	TSS1500							TRUE
cg00423014	53646505	37	114252499	X	114158755	R	IL13RA2	NM_000640	TSS1500
cg00426668	41774430	37	110514231	X	110400887	F	CAPN6	NM_014289	TSS1500
cg00427681	23693392	37	68441389	X	68358114	R				chrX:68441385-68441694	Island		X:68358035-68358416
cg00428012	29804396	37	77166217	X	77052873	F	ATP7A;ATP7A	NM_000052;NM_000052	1stExon;5'UTR	chrX:77165924-77166295	Island		X:77052590-77052951	X:77165791-77166779	Promoter_Associated_Cell_type_specific	TRUE
cg00428314	72667378	37	118708830	X	118592858	F	UBE2A;UBE2A	NM_181762;NM_003336	Body;Body	chrX:118708293-118709240	Island		X:118592322-118593207	X:118707580-118709556	Promoter_Associated
cg00431602	58781359	37	23799775	X	23709696	F	SAT1;SAT1	NM_002970;NR_027783	TSS1500;TSS1500	chrX:23801055-23801724	N_Shore
cg00433220	11733326	37	46697120	X	46582064	R	RP2	NM_006915	Body	chrX:46696141-46697075	S_Shore			X:46695962-46697271	Promoter_Associated
cg00433890	69786443	37	20280171	X	20190092	R	RPS6KA3	NM_004586	Body	chrX:20284127-20286811	N_Shelf
cg00434413	65718488	37	153201653	X	152854847	F	RENBP;NAA10	NM_002910;NM_003491	Body;TSS1500	chrX:153199952-153200924	S_Shore
cg00451631	33674369	37	25021643	X	24931564	F				chrX:25020237-25024207	Island		X:24931124-24931707
cg00452819	49692479	37	2847503	X	2857503	F	ARSD;ARSD	NM_001669;NM_009589	TSS200;TSS200	chrX:2846195-2847511	Island		X:2856144-2857504
cg00455738	48755381	37	103498075	X	103384731	R	ESX1	NM_153448	Body	chrX:103498706-103499843	N_Shore
cg00456723	49731414	37	9858993	X	9818993	R	SHROOM2	NM_001649	Body	chrX:9858608-9858930	S_Shore		X:9818609-9819146
cg00457389	31740502	37	18372736	X	18282657	F	SCML2;SCML2	NM_006089;NM_006089	5'UTR;1stExon	chrX:18371897-18373148	Island		X:18281819-18283196	X:18371697-18373050	Unclassified_Cell_type_specific	TRUE
cg00458505	47767356	37	17393449	X	17303370	R	NHS	NM_198270	TSS200	chrX:17393159-17395817	Island		X:17302651-17305714
cg00459767	12732339	37	20157965	X	20067886	F	EIF1AX	NM_001412	Body	chrX:20159421-20160283	N_Shore
cg00466309	59677324	37	148622572	X	148430478	F	LOC100131434;CXorf40A;CXorf40A	NR_027455;NM_178124;NM_178124	TSS1500;5'UTR;1stExon	chrX:148622270-148623178	Island		X:148429390-148431072
cg00466819	32796452	37	20009661	X	19919582	R				chrX:20008521-20009440	S_Shore			X:20008341-20009965	Promoter_Associated
cg00467547	59743459	37	123480594	X	123308275	R	SH2D1A;SH2D1A	NM_001114937;NM_002351	1stExon;1stExon
cg00467854	60684510	37	25040358	X	24950279	F				chrX:25040878-25041362	N_Shore			X:25040311-25040939	Unclassified_Cell_type_specific
cg00473051	36677337	37	39949232	X	39834176	F	BCOR;BCOR;BCOR;BCOR	NM_001123384;NM_017745;NM_001123385;NM_001123383	5'UTR;5'UTR;5'UTR;5'UTR	chrX:39949372-39949976	N_Shore			X:39949202-39949822	Promoter_Associated_Cell_type_specific
cg00473354	25612406	37	48334413	X	48219357	F	FTSJ1;FTSJ1	NM_177439;NM_012280	TSS200;TSS200	chrX:48334229-48335036	Island		X:48219174-48219955	X:48333937-48335021	Promoter_Associated_Cell_type_specific
cg00478198	70784411	37	49644500	X	49531240	F	LOC158572;USP27X;USP27X	NR_026742;NM_001145073;NM_001145073	TSS1500;1stExon;5'UTR	chrX:49643906-49644501	Island		X:49530608-49531585	X:49643406-49645097	Promoter_Associated
cg00479885	21767506	37	134185269	X	134012935	F	FAM127B;FAM127B;FAM127B	NM_001078172;NM_001134321;NM_001078172	3'UTR;3'UTR;1stExon	chrX:134185563-134186337	N_Shore			X:134184939-134185988	Promoter_Associated
cg00481999	61621328	37	47696603	X	47581547	F	ZNF81	NM_007137	5'UTR	chrX:47696092-47696364	S_Shore			X:47695644-47696730	Promoter_Associated
cg00484111	11763391	37	41112620	X	40997564	F				chrX:41112818-41113139	N_Shore			X:41112509-41113318	Unclassified_Cell_type_specific
cg00484940	44674462	37	85403143	X	85289799	F	DACH2;DACH2	NM_001139514;NM_053281	TSS1500;TSS1500	chrX:85402943-85403877	Island		X:85289299-85290780	X:85403058-85403471	Unclassified	TRUE
cg00488364	34771374	37	114253315	X	114159571	R	IL13RA2	NM_000640	TSS1500
cg00489811	23722483	37	136627602	X	136455268	R				chrX:136629544-136630303	N_Shore
cg00491350	24693325	37	45015865	X	44900809	R	CXorf36	NM_176819	Body	chrX:45016977-45017178	N_Shore
cg00497084	45759315	37	18709116	X	18619037	R	PPEF1;PPEF1;PPEF1;PPEF1;PPEF1;PPEF1	NM_152224;NM_152226;NM_006240;NM_152224;NM_152226;NM_006240	1stExon;5'UTR;1stExon;5'UTR;1stExon;5'UTR
cg00510327	44642360	37	73835412	X	73752137	F	RLIM;RLIM	NM_183353;NM_016120	TSS1500;TSS1500	chrX:73833999-73834597	S_Shore
cg00514746	37679388	37	37350627	X	37235540	R				chrX:37350984-37351494	N_Shore
cg00517765	62727370	37	18707777	X	18617698	F	PPEF1;PPEF1;PPEF1	NM_152224;NM_006240;NM_152226	TSS1500;TSS1500;TSS1500
cg00523465	45664378	37	134156667	X	133984333	R	FAM127C	NM_001078173	TSS200	chrX:134155996-134156602	S_Shore			X:134156488-134156801	Unclassified_Cell_type_specific	TRUE
cg00524424	36775432	37	49089903	X	48976847	F	CACNA1F	NM_005183	TSS200	chrX:49090327-49090955	N_Shore
cg00525383	43623413	37	136647793	X	136475459	F	ZIC3	NM_003413	TSS1500	chrX:136647526-136650178	Island		X:136475193-136476183	X:136647642-136647915	Unclassified_Cell_type_specific	TRUE
cg00529027	29723384	37	151806225	X	151556881	R	GABRQ	NM_018558	TSS1500	chrX:151806233-151806947	N_Shore		X:151556865-151558024
cg00531965	67727470	37	6451812	X	6461812	R	VCX3A	NM_016379	Body
cg00536175	16640339	37	48645024	X	48529968	F	GATA1;GATA1	NM_002049;NM_002049	5'UTR;1stExon
cg00538420	44695333	37	107979988	X	107866644	R	IRS4	NM_003604	TSS1500	chrX:107978210-107980145	Island		X:107864927-107867311
cg00543604	50732411	37	13397493	X	13307414	F				chrX:13396888-13397494	Island
cg00547789	59625386	37	154493750	X	154146944	F	RAB39B;RAB39B	NM_171998;NM_171998	5'UTR;1stExon	chrX:154493303-154493907	Island		X:154146498-154147073	X:154493126-154494036	Unclassified_Cell_type_specific
cg00550141	60640422	37	24666268	X	24576189	R	PCYT1B;PCYT1B;PCYT1B	NM_001163264;NM_004845;NM_001163265	Body;TSS1500;TSS1500			TRUE
cg00551957	68755432	37	45017137	X	44902081	R	CXorf36	NM_176819	Body	chrX:45016977-45017178	Island
cg00553200	31746317	37	153210234	X	152863428	F	RENBP	NM_002910	TSS200					X:153209921-153210340	Unclassified
cg00554969	31647346	37	79278012	X	79164668	F	TBX22;TBX22;TBX22	NM_001109878;NM_001109879;NM_016954	Body;5'UTR;Body				X:79164544-79164943
cg00570097	32653353	37	118012313	X	117896341	F				chrX:118012977-118013279	N_Shore
cg00571700	68703501	37	152940274	X	152593468	R	PNCK	NM_001039582	TSS1500	chrX:152938634-152939544	S_Shore
cg00572146	74791398	37	65042096	X	64958821	R				chrX:65041896-65042304	Island		X:64958622-64959009	X:65041907-65042374	Unclassified_Cell_type_specific
cg00573298	69685322	37	40594678	X	40479622	R	MED14;MED14	NM_004229;NM_004229	1stExon;5'UTR	chrX:40594515-40595457	Island		X:40479292-40480401			TRUE
cg00574800	21752383	37	103495623	X	103382279	F	ESX1	NM_153448	Body	chrX:103495010-103495309	S_Shore
cg00575851	72794398	37	134232238	X	134059904	R	NCRNA00087	NR_024493	Body	chrX:134232431-134233126	N_Shore		X:134059719-134060920	X:134232215-134232423	Unclassified_Cell_type_specific
cg00577623	11640377	37	57934090	X	57950815	R	ZXDA;ZXDA	NM_007156;NM_007156	3'UTR;1stExon	chrX:57935678-57936921	N_Shore
cg00578645	49719394	37	139012736	X	138840402	R				chrX:139013862-139015491	N_Shore
cg00581583	57804322	37	49047791	X	48934735	R	SYP	NM_003179	3'UTR	chrX:49047835-49048405	N_Shore		X:48934735-48935340	X:49047289-49048192	Promoter_Associated
cg00582864	65724321	37	49779175	X	49665915	R	MIR502;CLCN5;CLCN5	NR_030226;NM_001127898;NM_001127899	TSS200;Body;Body
cg00583618	24618317	37	49020114	X	48907058	R	MAGIX;MAGIX;MAGIX;MAGIX	NM_001099681;NM_001099680;NM_001099682;NM_024859	Body;TSS200;Body;Body	chrX:49019722-49020307	Island		X:48906667-48907519	X:49020050-49020363	Unclassified_Cell_type_specific
cg00583858	30732303	37	135632947	X	135460613	F	VGLL1;MIR934	NM_016267;NR_030631	Body;TSS200
cg00584971	12789311	37	99665588	X	99552244	F	PCDH19;PCDH19	NM_001105243;NM_020766	TSS1500;TSS1500	chrX:99666131-99666381	N_Shore					TRUE
cg00586014	51639411	37	47248289	X	47133233	R	ZNF157	NM_003446	Body
cg00586321	39670367	37	73759065	X	73675790	R				chrX:73755645-73756784	S_Shelf
cg00588456	38657455	37	150250164	X	150000822	F				chrX:150250877-150251202	N_Shore	TRUE
cg00592494	62740404	37	75249222	X	75165927	R				chrX:75249328-75249628	N_Shore
cg00594844	69634332	37	77037960	X	76924616	R	ATRX;ATRX	NM_138270;NM_000489	Body;Body	chrX:77041003-77041725	N_Shelf
cg00595610	34667334	37	9000352	X	8960352	R	FAM9B	NM_205849	Body
cg00595697	19636468	37	13339472	X	13249393	F	ATXN3L	NM_001135995	TSS1500
cg00596686	63808459	37	7137332	X	7147332	R	STS	NM_000351	TSS200
cg00597858	50661393	37	51636568	X	51653308	F	MAGED1;MAGED1;MAGED1	NM_001005332;NM_001005333;NM_006986	5'UTR;TSS200;TSS200	chrX:51637830-51638076	N_Shore		X:51653302-51654712	X:51636350-51636900	Unclassified	TRUE
cg00598664	56715433	37	152938750	X	152591944	F	PNCK;PNCK	NM_001039582;NM_001135740	Body;TSS200	chrX:152938634-152939544	Island	TRUE	X:152591631-152592798
cg00600110	65723474	37	8769528	X	8729528	R	FAM9A;FAM9A	NM_174951;NM_001171186	TSS200;TSS200	chrX:8769177-8769559	Island
cg00603890	38679500	37	118699184	X	118583212	F	CXorf56;CXorf56;CXorf56;CXorf56	NM_001170570;NM_001170569;NM_001170569;NM_022101	Body;5'UTR;1stExon;Body				X:118583162-118583450	X:118699139-118699658	Promoter_Associated
cg00604086	23793481	37	67718648	X	67635373	F	YIPF6	NM_173834	TSS1500	chrX:67718427-67719071	Island		X:67635153-67635912	X:67718257-67719100	Promoter_Associated_Cell_type_specific	TRUE
cg00606069	37659456	37	22266117	X	22176038	F	PHEX	NM_000444	3'UTR
cg00607036	35769378	37	119005506	X	118889534	F	NDUFA1;RNF113A	NM_004541;NM_006978	TSS1500;1stExon	chrX:119005251-119006217	Island		X:118889144-118890238	X:119005139-119006336	Promoter_Associated_Cell_type_specific	TRUE
cg00608151	33639497	37	90689946	X	90576602	F	PABPC5	NM_080832	5'UTR	chrX:90689602-90690119	Island		X:90576291-90576847
cg00609239	31762429	37	101853885	X	101740541	R	ARMCX5;ARMCX5;ARMCX5;ARMCX5;ARMCX5;ARMCX5	NM_001168482;NM_001168485;NM_001168478;NM_022838;NM_001168480;NM_001168479	TSS1500;TSS1500;TSS1500;TSS1500;TSS1500;TSS1500	chrX:101854275-101854527	N_Shore
cg00611101	42641355	37	101380608	X	101267264	R	TCEAL2	NM_080390	TSS200				X:101267091-101267967
cg00612628	46806480	37	48454041	X	48338985	R				chrX:48455942-48456594	N_Shore
cg00614938	40744495	37	108717536	X	108604192	F	GUCY2F	NM_001522	Body			TRUE
cg00615010	66764499	37	103809062	X	103695718	R				chrX:103809794-103810167	N_Shore
cg00615738	74785394	37	40012582	X	39897526	F	BCOR;BCOR	NM_001123384;NM_001123383	5'UTR;5'UTR	chrX:40010919-40016203	Island		X:39895796-39898289
cg00615794	74674370	37	102943966	X	102830622	R	MORF4L2;MORF4L2;MORF4L2;MORF4L2;MORF4L2;MORF4L2;MORF4L2;MORF4L2	NM_001142419;NM_001142432;NM_001142427;NM_001142431;NM_001142422;NM_001142420;NM_001142428;NM_001142421	TSS1500;TSS1500;TSS1500;TSS1500;TSS1500;TSS1500;TSS1500;TSS1500	chrX:102942107-102942486	S_Shore			X:102943936-102944564	Unclassified
cg00618396	36751417	37	154444551	X	154097745	F	VBP1	NM_003372	TSS200				X:154097664-154098543	X:154444143-154445660	Promoter_Associated
cg00619443	40603416	37	110039536	X	109926192	F	CHRDL1;CHRDL1;CHRDL1;CHRDL1	NM_001143983;NM_001143981;NM_001143982;NM_145234	TSS1500;TSS1500;TSS1500;TSS1500	chrX:110038946-110039370	S_Shore		X:109925646-109926213
cg00620602	68746326	37	152162559	X	151913215	R				chrX:152162552-152162842	Island		X:151913209-151913631
cg00621925	31635469	37	152989492	X	152642686	R	BCAP31;BCAP31;ABCD1;BCAP31;BCAP31;BCAP31;BCAP31	NR_024450;NM_001139441;NM_000033;NM_001139441;NM_005745;NM_001139457;NM_001139457	Body;5'UTR;TSS1500;1stExon;5'UTR;1stExon;5'UTR	chrX:152988874-152991719	Island		X:152642116-152643793
cg00622384	69674349	37	118925635	X	118809663	F	RPL39	NM_001000	TSS200	chrX:118925157-118926129	Island		X:118809040-118810125	X:118924850-118926318	Promoter_Associated_Cell_type_specific	TRUE
cg00622389	20605424	37	100914950	X	100801606	R	ARMCX2;ARMCX2	NM_177949;NM_014782	TSS200;TSS200							TRUE
cg00623388	48726385	37	129116224	X	128943905	F	BCORL1	NM_021946	TSS1500	chrX:129113845-129118029	Island		X:128941100-128946452
cg00625743	23694340	37	132353139	X	132180805	R	TFDP3	NM_016521	TSS1500
cg00625841	40735365	37	134156624	X	133984290	F	FAM127C	NM_001078173	TSS200	chrX:134155996-134156602	S_Shore			X:134156488-134156801	Unclassified_Cell_type_specific	TRUE
cg00627024	49631391	37	23925866	X	23835787	F	CXorf58;APOO;APOO;APOO;CXorf58	NM_001169574;NM_024122;NM_024122;NR_026545;NM_152761	TSS1500;1stExon;5'UTR;Body;TSS1500	chrX:23925590-23926315	Island		X:23835491-23836236	X:23925325-23926585	Promoter_Associated
cg00632130	10647337	37	47931806	X	47816750	F	ZNF630	NM_001037735	TSS1500	chrX:47930635-47931143	S_Shore
[truncated: 485,707+ more rows]

## Sheet: Sheet 3
ID_REF_HM27	Genome_Build	MAPINFO	Chromosome	TSS_Coordinate	Strand	Gene Symbol	Synonym	Accession	Distance_to_TSS	CPG_ISLAND	CPG_ISLAND_LOCATIONS	MIR_CPG_ISLAND	MIR_NAMES
[truncated: 27,578 more rows]
